# Supplementary material for: Atlas of human dental pulp cells at multiple spatial and temporal levels based on single-cell sequencing analysis
Source: Front Physiol. 2022 Oct 4;13:993478. doi: 10.3389/fphys.2022.993478 (PMC9578252; doi:10.3389/fphys.2022.993478)
Supplement: Supplementary file 7 [file DataSheet1.CSV]

		Enrichment	Enrichment	Enrichment	Enrichment	Enrichment	Enrichment	Enrichment	Enrichment
		AUC	NES	MotifSimilarityQvalue	OrthologousIdentity	Annotation	Context	TargetGenes	RankAtMax
TF	MotifID
ARNT	jaspar__MA0603.1	0.0664417675334453	3.0048339055269073	0.0007509999999999999	1.0	gene is annotated for similar motif cisbp__M2957 ('ARNT[gene ID: "ENSG00000143437" species: "Homo sapiens" TF status: "direct" TF family: "bHLH" DBDs: "HLH"]'; q-value = 0.000751)	frozenset({'weight>75.0%', 'hg19-500bp-upstream-7species.mc9nr', 'activating'})	[('UVRAG', 1.3011472145724843), ('SLC43A1', 0.8738604426333327), ('JOSD1', 0.494256710971944), ('PTPRS', 0.5786799159091719), ('RBBP6', 1.1627745676006254), ('REV1', 0.5908497663592002), ('CCDC151', 0.6294692246092077), ('SORL1', 0.442743835794702), ('MLX', 1.7299249084076125), ('AARS', 0.799205672384418), ('JARID2', 0.5405523181783367), ('FXYD2', 1.7136205690015245), ('SDHC', 0.7463943654535972)…	747
ARNT	taipale__TFE3_DBD_NNCACGTGNN	0.06759039400783769	3.1071444598824187	0.000254	1.0	gene is annotated for similar motif cisbp__M2957 ('ARNT[gene ID: "ENSG00000143437" species: "Homo sapiens" TF status: "direct" TF family: "bHLH" DBDs: "HLH"]'; q-value = 0.000254)	frozenset({'weight>75.0%', 'hg19-500bp-upstream-7species.mc9nr', 'activating'})	[('JOSD1', 0.494256710971944), ('UVRAG', 1.3011472145724843), ('PTPRS', 0.5786799159091719), ('AARS', 0.799205672384418), ('RBBP6', 1.1627745676006254), ('SET', 0.5004662003578773), ('SDHC', 0.7463943654535972), ('CCDC151', 0.6294692246092077), ('REV1', 0.5908497663592002), ('SLC43A1', 0.8738604426333327), ('MLX', 1.7299249084076125), ('SORL1', 0.442743835794702), ('PALLD', 0.960897668905584), ('…	851
ARNT	cisbp__M5930	0.06769656956429412	3.1166017380161213	0.000293	1.0	gene is annotated for similar motif cisbp__M2957 ('ARNT[gene ID: "ENSG00000143437" species: "Homo sapiens" TF status: "direct" TF family: "bHLH" DBDs: "HLH"]'; q-value = 0.000293)	frozenset({'weight>75.0%', 'hg19-500bp-upstream-7species.mc9nr', 'activating'})	[('JOSD1', 0.494256710971944), ('UVRAG', 1.3011472145724843), ('PTPRS', 0.5786799159091719), ('AARS', 0.799205672384418), ('RBBP6', 1.1627745676006254), ('SET', 0.5004662003578773), ('SDHC', 0.7463943654535972), ('REV1', 0.5908497663592002), ('CCDC151', 0.6294692246092077), ('SLC43A1', 0.8738604426333327), ('MLX', 1.7299249084076125), ('SORL1', 0.442743835794702), ('PALLD', 0.960897668905584), ('…	700
ARNT	cisbp__M4709	0.06640315824018841	3.00139489529647	0.000479	0.395437	gene is orthologous to FBgn0264075 in D. melanogaster (identity = 39%) which is annotated for similar motif flyfactorsurvey__tgo_cyc_SANGER_5_FBgn0015014 ('tgo_cyc_SANGER_5_FBgn0015014'; q-value = 0.000479)	frozenset({'weight>75.0%', 'hg19-500bp-upstream-7species.mc9nr', 'activating'})	[('UVRAG', 1.3011472145724843), ('PTPRS', 0.5786799159091719), ('RBBP6', 1.1627745676006254), ('SLC43A1', 0.8738604426333327), ('JOSD1', 0.494256710971944), ('REV1', 0.5908497663592002), ('SORL1', 0.442743835794702), ('MLX', 1.7299249084076125), ('CCDC151', 0.6294692246092077), ('FXYD2', 1.7136205690015245), ('PTPRD', 0.4514171628175877), ('AARS', 0.799205672384418), ('SET', 0.5004662003578773), …	724
ATF3	dbcorrdb__YY1__ENCSR000BLZ_1__m1	0.07495511669658887	4.1918152821489665	0.000475	1.0	gene is annotated for similar motif dbcorrdb__ATF3__ENCSR000BKC_1__m3 ('ATF3 (ENCSR000BKC-1, motif 3)'; q-value = 0.000475)	frozenset({'weight>75.0%', 'hg19-500bp-upstream-7species.mc9nr', 'activating'})	[('PTBP1', 1.5683552279736808), ('SYNCRIP', 0.6187980447439315), ('PHF8', 0.6759984953671898), ('TRMT12', 1.0231206227596987), ('EIF4G1', 0.9725114253802007), ('SUPT5H', 0.6704325167688533), ('MTMR10', 0.8875146655482755), ('RPRD1A', 2.022644992132128), ('CPEB4', 0.8425000734512156), ('YES1', 0.7403886362153425), ('NDUFAF3', 1.0371262801628407), ('MNT', 0.790723598308817), ('PDE4D', 1.63023454449…	769
ATF3	dbcorrdb__YY1__ENCSR000EXG_1__m1	0.07220659275574229	3.9350685785574835	0.00028900000000000003	1.0	gene is annotated for similar motif dbcorrdb__ATF3__ENCSR000BKC_1__m3 ('ATF3 (ENCSR000BKC-1, motif 3)'; q-value = 0.000289)	frozenset({'weight>75.0%', 'hg19-500bp-upstream-7species.mc9nr', 'activating'})	[('PTBP1', 1.5683552279736808), ('SYNCRIP', 0.6187980447439315), ('PHF8', 0.6759984953671898), ('TRMT12', 1.0231206227596987), ('RPRD1A', 2.022644992132128), ('CPEB4', 0.8425000734512156), ('SUPT5H', 0.6704325167688533), ('YES1', 0.7403886362153425), ('MNT', 0.790723598308817), ('EIF4G1', 0.9725114253802007), ('MTMR10', 0.8875146655482755), ('NDUFAF3', 1.0371262801628407), ('ARF3', 0.474757029962…	446
ATF3	dbcorrdb__YY1__ENCSR000BMH_1__m1	0.07505691387958319	4.201324419319022	0.000813	1.0	motif similar to dbcorrdb__ATF3__ENCSR000BKC_1__m3 ('ATF3 (ENCSR000BKC-1, motif 3)'; q-value = 0.000813) which is directly annotated	frozenset({'weight>75.0%', 'hg19-500bp-upstream-7species.mc9nr', 'activating'})	[('PTBP1', 1.5683552279736808), ('SYNCRIP', 0.6187980447439315), ('PHF8', 0.6759984953671898), ('TRMT12', 1.0231206227596987), ('EIF4G1', 0.9725114253802007), ('RPRD1A', 2.022644992132128), ('MTMR10', 0.8875146655482755), ('SUPT5H', 0.6704325167688533), ('YES1', 0.7403886362153425), ('MNT', 0.790723598308817), ('CPEB4', 0.8425000734512156), ('NDUFAF3', 1.0371262801628407), ('PDE4D', 1.63023454449…	537
ATF3	dbcorrdb__SMARCC2__ENCSR000EDL_1__m1	0.0628227433415388	3.0584990248815096	0.0006349999999999999	1.0	gene is annotated for similar motif dbcorrdb__ATF3__ENCSR000BKC_1__m1 ('ATF3 (ENCSR000BKC-1, motif 1)'; q-value = 0.000635)	frozenset({'weight>75.0%', 'hg19-500bp-upstream-7species.mc9nr', 'activating'})	[('INTS9', 0.8688596494730619), ('NCLN', 0.9832183775933104), ('DFFA', 1.3744200270919076), ('PDCD10', 2.0271017668943405), ('NUTF2', 0.4661791548281592), ('MAU2', 0.5022080666634201), ('HBP1', 0.5331306109675112), ('CNIH4', 0.7629695342692451), ('MTRF1', 1.1295478885066643), ('MEN1', 2.3564132364836707), ('SERBP1', 0.8437428760350042), ('ZNFX1', 2.714031423531869), ('BOLA1', 0.5168244706358394),…	798
ATF3	dbcorrdb__ATF3__ENCSR000BKC_1__m3	0.06677432489959097	3.4276264404827343	0.0	1.0	gene is directly annotated	frozenset({'weight>75.0%', 'hg19-500bp-upstream-7species.mc9nr', 'activating'})	[('PHF8', 0.6759984953671898), ('EIF4G1', 0.9725114253802007), ('SYNCRIP', 0.6187980447439315), ('PTBP1', 1.5683552279736808), ('EIF3F', 0.4913382590113853), ('ARFGEF2', 0.4847359848148027), ('NBN', 0.4213258082006207), ('GNA11', 0.4503813131894626), ('MRPL19', 0.7503897532187429), ('SSBP2', 0.9398679471961172), ('YES1', 0.7403886362153425), ('PWP1', 0.7044832782219278), ('RPRD1A', 2.022644992132…	2655
ATF3	dbcorrdb__ATF3__ENCSR000BKE_1__m2	0.06260064039682393	3.037751816510482	0.0	1.0	gene is directly annotated	frozenset({'weight>75.0%', 'hg19-500bp-upstream-7species.mc9nr', 'activating'})	[('PHF8', 0.6759984953671898), ('EIF4G1', 0.9725114253802007), ('ARFGEF2', 0.4847359848148027), ('SYNCRIP', 0.6187980447439315), ('STXBP3', 1.1316917416588606), ('EIF3F', 0.4913382590113853), ('PWP1', 0.7044832782219278), ('SSBP2', 0.9398679471961172), ('TAZ', 0.781787143350832), ('RPRD1A', 2.022644992132128), ('TDG', 0.6773102294273261), ('CDK2AP2', 2.193586235467178), ('PTBP1', 1.56835522797368…	4049
ATF3	dbcorrdb__TAF1__ENCSR000BHO_1__m1	0.0678431953210313	3.52747238076831	0.000102	1.0	motif similar to dbcorrdb__ATF3__ENCSR000BKC_1__m3 ('ATF3 (ENCSR000BKC-1, motif 3)'; q-value = 0.000102) which is directly annotated	frozenset({'weight>75.0%', 'hg19-500bp-upstream-7species.mc9nr', 'activating'})	[('SYNCRIP', 0.6187980447439315), ('PHF8', 0.6759984953671898), ('EIF4G1', 0.9725114253802007), ('PTBP1', 1.5683552279736808), ('TRMT12', 1.0231206227596987), ('SUPT5H', 0.6704325167688533), ('YES1', 0.7403886362153425), ('INTS9', 0.8688596494730619), ('SSBP2', 0.9398679471961172), ('RPRD1A', 2.022644992132128), ('ATF1', 0.5899748488220686), ('NEK6', 9.172401297947856), ('EIF3F', 0.49133825901138…	3294
ATF3	dbcorrdb__TAF7__ENCSR000BLU_1__m1	0.06325306779692387	3.0986967411003787	0.00010800000000000001	1.0	motif similar to dbcorrdb__ATF3__ENCSR000BKC_1__m3 ('ATF3 (ENCSR000BKC-1, motif 3)'; q-value = 0.000108) which is directly annotated	frozenset({'weight>75.0%', 'hg19-500bp-upstream-7species.mc9nr', 'activating'})	[('SYNCRIP', 0.6187980447439315), ('EIF4G1', 0.9725114253802007), ('PHF8', 0.6759984953671898), ('PTBP1', 1.5683552279736808), ('TRMT12', 1.0231206227596987), ('ARF3', 0.4747570299627371), ('YES1', 0.7403886362153425), ('EIF3F', 0.4913382590113853), ('MRPL19', 0.7503897532187429), ('MTMR10', 0.8875146655482755), ('ENDOD1', 2.170694271564243), ('MSL2', 0.44660609620017344), ('COL4A1', 2.5124221951…	430
ATF3	dbcorrdb__YY1__ENCSR000BPM_1__m1	0.0736132447389365	4.066467564907334	0.000147	1.0	motif similar to dbcorrdb__ATF3__ENCSR000BKC_1__m3 ('ATF3 (ENCSR000BKC-1, motif 3)'; q-value = 0.000147) which is directly annotated	frozenset({'weight>75.0%', 'hg19-500bp-upstream-7species.mc9nr', 'activating'})	[('PTBP1', 1.5683552279736808), ('SYNCRIP', 0.6187980447439315), ('PHF8', 0.6759984953671898), ('TRMT12', 1.0231206227596987), ('EIF4G1', 0.9725114253802007), ('RPRD1A', 2.022644992132128), ('MNT', 0.790723598308817), ('CPEB4', 0.8425000734512156), ('SUPT5H', 0.6704325167688533), ('MTMR10', 0.8875146655482755), ('YES1', 0.7403886362153425), ('NDUFAF3', 1.0371262801628407), ('ARF3', 0.474757029962…	707
ATF3	dbcorrdb__YY1__ENCSR000BKU_1__m1	0.07321068315164078	4.028863249734843	0.0001	1.0	motif similar to dbcorrdb__ATF3__ENCSR000BKC_1__m3 ('ATF3 (ENCSR000BKC-1, motif 3)'; q-value = 0.0001) which is directly annotated	frozenset({'weight>75.0%', 'hg19-500bp-upstream-7species.mc9nr', 'activating'})	[('PTBP1', 1.5683552279736808), ('SYNCRIP', 0.6187980447439315), ('PHF8', 0.6759984953671898), ('TRMT12', 1.0231206227596987), ('EIF4G1', 0.9725114253802007), ('RPRD1A', 2.022644992132128), ('YES1', 0.7403886362153425), ('MTMR10', 0.8875146655482755), ('SUPT5H', 0.6704325167688533), ('MNT', 0.790723598308817), ('CPEB4', 0.8425000734512156), ('NDUFAF3', 1.0371262801628407), ('ARF3', 0.474757029962…	649
ATF3	dbcorrdb__KDM5A__ENCSR000AQL_1__m1	0.06743600658905402	3.4894358320880903	7.099999999999999e-05	1.0	motif similar to dbcorrdb__ATF3__ENCSR000BKC_1__m3 ('ATF3 (ENCSR000BKC-1, motif 3)'; q-value = 7.14e-05) which is directly annotated	frozenset({'weight>75.0%', 'hg19-500bp-upstream-7species.mc9nr', 'activating'})	[('PTBP1', 1.5683552279736808), ('SYNCRIP', 0.6187980447439315), ('EIF4G1', 0.9725114253802007), ('TRMT12', 1.0231206227596987), ('PHF8', 0.6759984953671898), ('YES1', 0.7403886362153425), ('SUPT5H', 0.6704325167688533), ('ARF3', 0.4747570299627371), ('RPRD1A', 2.022644992132128), ('MTMR10', 0.8875146655482755), ('CPEB4', 0.8425000734512156), ('PDE4D', 1.6302345444936868), ('ATF1', 0.589974848822…	900
ATF3	dbcorrdb__YY1__ENCSR000BNP_1__m1	0.07535767828388458	4.229419597321456	0.000151	1.0	motif similar to dbcorrdb__ATF3__ENCSR000BKC_1__m3 ('ATF3 (ENCSR000BKC-1, motif 3)'; q-value = 0.000151) which is directly annotated	frozenset({'weight>75.0%', 'hg19-500bp-upstream-7species.mc9nr', 'activating'})	[('PTBP1', 1.5683552279736808), ('SYNCRIP', 0.6187980447439315), ('PHF8', 0.6759984953671898), ('EIF4G1', 0.9725114253802007), ('TRMT12', 1.0231206227596987), ('MTMR10', 0.8875146655482755), ('SUPT5H', 0.6704325167688533), ('YES1', 0.7403886362153425), ('NDUFAF3', 1.0371262801628407), ('RPRD1A', 2.022644992132128), ('CPEB4', 0.8425000734512156), ('MNT', 0.790723598308817), ('PDE4D', 1.63023454449…	647
ATF3	taipale_cyt_meth__TFE3_NNCACGTGAYN_eDBD	0.06652908623146829	3.404718064573056	0.0008300000000000001	1.0	motif similar to cisbp__M4683 ('ATF3[gene ID: "ENSG00000162772" species: "Homo sapiens" TF status: "direct" TF family: "bZIP" DBDs: "bZIP_1"]'; q-value = 0.00083) which is directly annotated	frozenset({'weight>75.0%', 'hg19-500bp-upstream-7species.mc9nr', 'activating'})	[('TP53INP1', 0.5043335100424815), ('TRAPPC6A', 1.1138005441109131), ('SOAT1', 0.5943970006661374), ('ATF1', 0.5899748488220686), ('MNT', 0.790723598308817), ('NRXN1', 0.9645118450264548), ('HBP1', 0.5331306109675112), ('CPEB4', 0.8425000734512156), ('DFFA', 1.3744200270919076), ('AK4', 1.6149298206325637), ('ATP6V0D1', 0.5588862713734909), ('YTHDF1', 0.483721339078739), ('MSTO1', 5.1744955577117…	856
ATF3	dbcorrdb__BRCA1__ENCSR000EDB_1__m1	0.06232301171593033	3.0118178060466954	4.6e-05	1.0	gene is annotated for similar motif dbcorrdb__ATF3__ENCSR000BKE_1__m1 ('ATF3 (ENCSR000BKE-1, motif 1)'; q-value = 4.6e-05)	frozenset({'weight>75.0%', 'hg19-500bp-upstream-7species.mc9nr', 'activating'})	[('SUPT5H', 0.6704325167688533), ('PWP1', 0.7044832782219278), ('ARF3', 0.4747570299627371), ('ATP6V0D1', 0.5588862713734909), ('MED1', 0.5203474854485381), ('MAU2', 0.5022080666634201), ('SYNCRIP', 0.6187980447439315), ('TDG', 0.6773102294273261), ('ERGIC2', 0.4349773697689936), ('CHST12', 0.454421612633558), ('RPRD1A', 2.022644992132128), ('TMF1', 2.2031283862234017), ('GABARAPL1', 2.5167624333…	4427
ATF3	dbcorrdb__YY1__ENCSR000BLT_1__m1	0.0753206611264321	4.225961729259618	0.000584	1.0	gene is annotated for similar motif dbcorrdb__ATF3__ENCSR000BKC_1__m3 ('ATF3 (ENCSR000BKC-1, motif 3)'; q-value = 0.000584)	frozenset({'weight>75.0%', 'hg19-500bp-upstream-7species.mc9nr', 'activating'})	[('PTBP1', 1.5683552279736808), ('SYNCRIP', 0.6187980447439315), ('PHF8', 0.6759984953671898), ('TRMT12', 1.0231206227596987), ('EIF4G1', 0.9725114253802007), ('SUPT5H', 0.6704325167688533), ('MTMR10', 0.8875146655482755), ('YES1', 0.7403886362153425), ('RPRD1A', 2.022644992132128), ('CPEB4', 0.8425000734512156), ('NDUFAF3', 1.0371262801628407), ('MNT', 0.790723598308817), ('PDE4D', 1.63023454449…	770
ATF3	dbcorrdb__YY1__ENCSR000BNT_1__m1	0.07340039608358474	4.046584823551764	8.3e-05	1.0	motif similar to dbcorrdb__ATF3__ENCSR000BKC_1__m3 ('ATF3 (ENCSR000BKC-1, motif 3)'; q-value = 8.32e-05) which is directly annotated	frozenset({'weight>75.0%', 'hg19-500bp-upstream-7species.mc9nr', 'activating'})	[('PTBP1', 1.5683552279736808), ('SYNCRIP', 0.6187980447439315), ('PHF8', 0.6759984953671898), ('TRMT12', 1.0231206227596987), ('EIF4G1', 0.9725114253802007), ('YES1', 0.7403886362153425), ('MTMR10', 0.8875146655482755), ('RPRD1A', 2.022644992132128), ('SUPT5H', 0.6704325167688533), ('CPEB4', 0.8425000734512156), ('MNT', 0.790723598308817), ('NDUFAF3', 1.0371262801628407), ('ARF3', 0.474757029962…	490
ATF3	dbcorrdb__YY1__ENCSR000EWF_1__m1	0.07120712950452535	3.841706140887853	0.00023999999999999998	1.0	gene is annotated for similar motif dbcorrdb__ATF3__ENCSR000BKC_1__m3 ('ATF3 (ENCSR000BKC-1, motif 3)'; q-value = 0.00024)	frozenset({'weight>75.0%', 'hg19-500bp-upstream-7species.mc9nr', 'activating'})	[('PTBP1', 1.5683552279736808), ('SYNCRIP', 0.6187980447439315), ('PHF8', 0.6759984953671898), ('TRMT12', 1.0231206227596987), ('RPRD1A', 2.022644992132128), ('CPEB4', 0.8425000734512156), ('YES1', 0.7403886362153425), ('MNT', 0.790723598308817), ('SUPT5H', 0.6704325167688533), ('EIF4G1', 0.9725114253802007), ('MTMR10', 0.8875146655482755), ('ARF3', 0.4747570299627371), ('MSL2', 0.446606096200173…	429
ATF3	dbcorrdb__YY1__ENCSR000BNX_1__m1	0.07358085472616557	4.063441930353225	0.000462	1.0	gene is annotated for similar motif dbcorrdb__ATF3__ENCSR000BKC_1__m3 ('ATF3 (ENCSR000BKC-1, motif 3)'; q-value = 0.000462)	frozenset({'weight>75.0%', 'hg19-500bp-upstream-7species.mc9nr', 'activating'})	[('PTBP1', 1.5683552279736808), ('SYNCRIP', 0.6187980447439315), ('PHF8', 0.6759984953671898), ('TRMT12', 1.0231206227596987), ('EIF4G1', 0.9725114253802007), ('SUPT5H', 0.6704325167688533), ('MTMR10', 0.8875146655482755), ('YES1', 0.7403886362153425), ('CPEB4', 0.8425000734512156), ('RPRD1A', 2.022644992132128), ('MNT', 0.790723598308817), ('NDUFAF3', 1.0371262801628407), ('ARF3', 0.474757029962…	756
ATF3	dbcorrdb__POLR2A__ENCSR000BGD_1__m1	0.06575172592496623	3.332102835274455	1.8e-05	1.0	motif similar to dbcorrdb__ATF3__ENCSR000BKC_1__m3 ('ATF3 (ENCSR000BKC-1, motif 3)'; q-value = 1.79e-05) which is directly annotated	frozenset({'weight>75.0%', 'hg19-500bp-upstream-7species.mc9nr', 'activating'})	[('SYNCRIP', 0.6187980447439315), ('PHF8', 0.6759984953671898), ('EIF4G1', 0.9725114253802007), ('PTBP1', 1.5683552279736808), ('TRMT12', 1.0231206227596987), ('SUPT5H', 0.6704325167688533), ('ATF3', 1.0), ('YES1', 0.7403886362153425), ('MNT', 0.790723598308817), ('SSBP4', 0.9473319046913276), ('RPRD1A', 2.022644992132128), ('EIF3F', 0.4913382590113853), ('CPEB4', 0.8425000734512156), ('ZFYVE19',…	2363
ATF3	dbcorrdb__MXI1__ENCSR000DZI_1__m1	0.06437746395454293	3.2037294834787127	2e-06	1.0	motif similar to dbcorrdb__ATF3__ENCSR000BKC_1__m3 ('ATF3 (ENCSR000BKC-1, motif 3)'; q-value = 1.86e-06) which is directly annotated	frozenset({'weight>75.0%', 'hg19-500bp-upstream-7species.mc9nr', 'activating'})	[('EIF4G1', 0.9725114253802007), ('TP53INP1', 0.5043335100424815), ('CPEB4', 0.8425000734512156), ('ARFGEF2', 0.4847359848148027), ('PWP1', 0.7044832782219278), ('MNT', 0.790723598308817), ('TAF12', 0.4227806890974506), ('FBXL15', 0.4427575935098806), ('NRXN1', 0.9645118450264548), ('AK4', 1.6149298206325637), ('ATP6V0D1', 0.5588862713734909), ('SYNCRIP', 0.6187980447439315), ('MSTO1', 5.17449555…	1131
ATF5	taipale_cyt_meth__ATF2_NRTGAYGTMAYN_FL	0.06807546281307944	3.5124811417806776	1e-06	1.0	motif similar to transfac_pro__M00981 ('V$CREBATF_Q6: CREB, ATF'; q-value = 5.3e-07) which is directly annotated	frozenset({'weight>75.0%', 'hg19-500bp-upstream-7species.mc9nr', 'activating'})	[('BTBD9', 1.1161904044528126), ('SPRED2', 0.622749040807362), ('PCK2', 2.3536795514568962), ('CTCF', 2.5722923982625683), ('HTATSF1', 0.4678622112561938), ('STX4', 0.6217501516331653), ('DUSP10', 1.8061262732723302), ('RARA', 0.6646156597840519), ('RFX1', 1.1938819391611961), ('GUK1', 0.4717977587546267), ('CEP120', 0.5296938815910659), ('MED30', 0.4751562601045149), ('TBCC', 2.3254955918796623)]	742
ATF5	transfac_pro__M00981	0.0640653971804456	3.1817657260829413	0.0	1.0	gene is directly annotated	frozenset({'weight>75.0%', 'hg19-500bp-upstream-7species.mc9nr', 'activating'})	[('BTBD9', 1.1161904044528126), ('SPRED2', 0.622749040807362), ('RFX1', 1.1938819391611961), ('STX4', 0.6217501516331653), ('CTCF', 2.5722923982625683), ('GUK1', 0.4717977587546267), ('PCK2', 2.3536795514568962), ('MED30', 0.4751562601045149), ('RARA', 0.6646156597840519), ('HTATSF1', 0.4678622112561938), ('CEP120', 0.5296938815910659), ('DUSP10', 1.8061262732723302), ('ORC5', 1.1753488272751078)…	821
BRF2	transfac_pro__M06208	0.07719928186714542	3.1965538544053844	0.00022400000000000002	1.0	gene is annotated for similar motif dbcorrdb__BRF2__ENCSR000DNV_1__m2 ('BRF2 (ENCSR000DNV-1, motif 2)'; q-value = 0.000224)	frozenset({'weight>75.0%', 'hg19-500bp-upstream-7species.mc9nr', 'activating'})	[('ERG', 0.5744417997538156), ('COL7A1', 1.9700401881774925), ('MAML2', 1.4293853987892526), ('ZBTB37', 2.4902390018721983), ('NCKAP5', 0.6936640407385171), ('TWIST1', 3.8549773274004977), ('GAB1', 0.5377537144315355), ('RAB33A', 0.6272836699661511), ('IFITM5', 0.5991576459212511)]	670
BRF2	transfac_pro__M05334	0.07510068416711145	3.0606620632223605	0.00016	1.0	gene is annotated for similar motif dbcorrdb__BRF2__ENCSR000DNV_1__m2 ('BRF2 (ENCSR000DNV-1, motif 2)'; q-value = 0.00016)	frozenset({'weight>75.0%', 'hg19-500bp-upstream-7species.mc9nr', 'activating'})	[('GAB1', 0.5377537144315355), ('ARL4D', 0.44757046560086267), ('SRBD1', 1.682316848221221), ('CALM3', 0.7116942049823621), ('LPCAT2', 0.7074566475178371), ('VMO1', 2.935151904053573), ('RAB33A', 0.6272836699661511)]	565
CREB3	transfac_pro__M00369	0.05623236727365991	3.148175390595212	0.000384	1.0	gene is annotated for similar motif taipale_cyt_meth__CREB3_NGCCACGTGKMN_FL_meth ('CREB3 [bZIP, CpG-meth]'; q-value = 0.000384)	frozenset({'weight>75.0%', 'hg19-500bp-upstream-7species.mc9nr', 'activating'})	[('HNRNPD', 0.9403097176413784), ('SLC25A33', 0.9278176645522502), ('RREB1', 0.4398541787200621), ('SSR4', 1.4161589748011192), ('DZIP1', 1.0069142398950697), ('ADAMTS17', 2.508887771469128), ('MTCH1', 0.5240267331546508), ('NUDCD3', 0.7492981584026995), ('SFXN2', 1.7389661126120772), ('PPP1R9A', 3.843160478680935), ('CCAR1', 0.7327960985310754), ('AP3D1', 1.3386873168293052), ('RCAN1', 0.7222664…	2832
CREB3	cisbp__M4897	0.05533470120543729	3.0571880752579554	0.00014099999999999998	1.0	motif similar to hocomoco__CREB3_HUMAN.H11MO.0.D ('CREB3_HUMAN'; q-value = 0.000141) which is directly annotated	frozenset({'weight>75.0%', 'hg19-500bp-upstream-7species.mc9nr', 'activating'})	[('HNRNPD', 0.9403097176413784), ('SURF4', 2.9006453490588613), ('SSR4', 1.4161589748011192), ('RCAN1', 0.7222664559759242), ('SLC25A33', 0.9278176645522502), ('CCAR1', 0.7327960985310754), ('SFXN2', 1.7389661126120772), ('AARS', 1.172619160932854), ('GFPT1', 2.3641948568519644), ('CHMP2A', 1.2302897693194006), ('NUDCD3', 0.7492981584026995), ('MTCH1', 0.5240267331546508), ('RASSF2', 0.6865585702…	1207
CREB3	cisbp__M5997	0.05547667900194189	3.071578926153134	3e-06	1.0	gene is annotated for similar motif taipale_cyt_meth__CREB3_NGCCACGTGKMN_FL_meth ('CREB3 [bZIP, CpG-meth]'; q-value = 2.57e-06)	frozenset({'weight>75.0%', 'hg19-500bp-upstream-7species.mc9nr', 'activating'})	[('HNRNPD', 0.9403097176413784), ('GFPT1', 2.3641948568519644), ('PPP1R9A', 3.843160478680935), ('SLC25A33', 0.9278176645522502), ('AKR1A1', 0.7164909526519747), ('MTCH1', 0.5240267331546508), ('SURF4', 2.9006453490588613), ('AP3D1', 1.3386873168293052), ('ADAMTS17', 2.508887771469128), ('SFXN2', 1.7389661126120772), ('AARS', 1.172619160932854), ('CCAR1', 0.7327960985310754), ('NUDCD3', 0.7492981…	1351
CREB3	taipale_cyt_meth__ATF6B_YGCCACGTGGCA_eDBD	0.06140310702377899	3.672280895777676	5e-06	1.0	gene is annotated for similar motif taipale_cyt_meth__CREB3_NGCCACGTGKMN_FL_meth ('CREB3 [bZIP, CpG-meth]'; q-value = 4.99e-06)	frozenset({'weight>75.0%', 'hg19-500bp-upstream-7species.mc9nr', 'activating'})	[('PPP1R9A', 3.843160478680935), ('ADAMTS17', 2.508887771469128), ('DZIP1', 1.0069142398950697), ('HNRNPD', 0.9403097176413784), ('ZADH2', 0.9875612972838124), ('GFPT1', 2.3641948568519644), ('AKR1A1', 0.7164909526519747), ('AP3D1', 1.3386873168293052), ('SFXN2', 1.7389661126120772), ('GUCY1A2', 1.3057663447456973), ('SLC25A33', 0.9278176645522502), ('MTCH1', 0.5240267331546508), ('NUDCD3', 0.749…	613
CREB3	transfac_pro__M09561	0.055820173670904624	3.1063955008995325	2e-05	1.0	gene is annotated for similar motif taipale_cyt_meth__CREB3_NGCCACGTGKMN_FL_repr ('CREB3 [bZIP]'; q-value = 1.96e-05)	frozenset({'weight>75.0%', 'hg19-500bp-upstream-7species.mc9nr', 'activating'})	[('ADAMTS17', 2.508887771469128), ('RREB1', 0.4398541787200621), ('DZIP1', 1.0069142398950697), ('HNRNPD', 0.9403097176413784), ('SFXN2', 1.7389661126120772), ('AP3D1', 1.3386873168293052), ('PPP1R9A', 3.843160478680935), ('GUCY1A2', 1.3057663447456973), ('SSR4', 1.4161589748011192), ('CCAR1', 0.7327960985310754), ('CPEB4', 0.6840092822079802), ('SURF4', 2.9006453490588613), ('AATF', 1.0700560614…	930
CREB3	cisbp__M0261	0.06369765141245008	3.904855615083623	0.000434	1.0	gene is annotated for similar motif taipale_cyt_meth__CREB3_NGCCACGTGKMN_FL_repr ('CREB3 [bZIP]'; q-value = 0.000434)	frozenset({'weight>75.0%', 'hg19-500bp-upstream-7species.mc9nr', 'activating'})	[('DZIP1', 1.0069142398950697), ('HNRNPD', 0.9403097176413784), ('ADAMTS17', 2.508887771469128), ('RREB1', 0.4398541787200621), ('SFXN2', 1.7389661126120772), ('AP3D1', 1.3386873168293052), ('SURF4', 2.9006453490588613), ('SSR4', 1.4161589748011192), ('SLC25A33', 0.9278176645522502), ('MTCH1', 0.5240267331546508), ('PPP1R9A', 3.843160478680935), ('GUCY1A2', 1.3057663447456973), ('WDR17', 0.564749…	749
CREB3	cisbp__M5327	0.0592413805737735	3.4531685853736698	1e-05	1.0	gene is annotated for similar motif taipale_cyt_meth__CREB3_NGCCACGTGKMN_FL_meth ('CREB3 [bZIP, CpG-meth]'; q-value = 9.72e-06)	frozenset({'weight>75.0%', 'hg19-500bp-upstream-7species.mc9nr', 'activating'})	[('ZADH2', 0.9875612972838124), ('PPP1R9A', 3.843160478680935), ('SFXN2', 1.7389661126120772), ('ADAMTS17', 2.508887771469128), ('AKR1A1', 0.7164909526519747), ('AP3D1', 1.3386873168293052), ('HNRNPD', 0.9403097176413784), ('SLC25A33', 0.9278176645522502), ('SURF4', 2.9006453490588613), ('GFPT1', 2.3641948568519644)]	251
CREB3	taipale__CREB3L1_DBD_TGCCACGTGGCA_repr	0.06201223757007291	3.734022288327956	9e-06	1.0	gene is annotated for similar motif taipale_cyt_meth__CREB3_NGCCACGTGKMN_FL_meth ('CREB3 [bZIP, CpG-meth]'; q-value = 8.52e-06)	frozenset({'weight>75.0%', 'hg19-500bp-upstream-7species.mc9nr', 'activating'})	[('SFXN2', 1.7389661126120772), ('ADAMTS17', 2.508887771469128), ('PPP1R9A', 3.843160478680935), ('HNRNPD', 0.9403097176413784), ('DZIP1', 1.0069142398950697), ('SURF4', 2.9006453490588613), ('AKR1A1', 0.7164909526519747), ('AP3D1', 1.3386873168293052), ('GFPT1', 2.3641948568519644), ('SLC25A33', 0.9278176645522502)]	227
CREB3	transfac_public__M00182	0.06105961235481625	3.6374643210312754	2.6000000000000002e-05	1.0	gene is annotated for similar motif taipale_cyt_meth__CREB3_NGCCACGTGKMN_FL_meth ('CREB3 [bZIP, CpG-meth]'; q-value = 2.57e-05)	frozenset({'weight>75.0%', 'hg19-500bp-upstream-7species.mc9nr', 'activating'})	[('HNRNPD', 0.9403097176413784), ('SSR4', 1.4161589748011192), ('RREB1', 0.4398541787200621), ('GFPT1', 2.3641948568519644), ('NUDCD3', 0.7492981584026995), ('ADAMTS17', 2.508887771469128), ('SURF4', 2.9006453490588613), ('CCAR1', 0.7327960985310754), ('PPP1R9A', 3.843160478680935), ('RCAN1', 0.7222664559759242), ('AARS', 1.172619160932854), ('SLC25A33', 0.9278176645522502), ('SFXN2', 1.738966112…	2012
CREB3	taipale__CREB3L1_full_TGCCACGTGGCA	0.060789396548565564	3.6100752822307753	1e-05	1.0	gene is annotated for similar motif taipale_cyt_meth__CREB3_NGCCACGTGKMN_FL_meth ('CREB3 [bZIP, CpG-meth]'; q-value = 9.72e-06)	frozenset({'weight>75.0%', 'hg19-500bp-upstream-7species.mc9nr', 'activating'})	[('ZADH2', 0.9875612972838124), ('PPP1R9A', 3.843160478680935), ('SFXN2', 1.7389661126120772), ('ADAMTS17', 2.508887771469128), ('AKR1A1', 0.7164909526519747), ('SURF4', 2.9006453490588613), ('AP3D1', 1.3386873168293052), ('SLC25A33', 0.9278176645522502), ('GFPT1', 2.3641948568519644), ('HNRNPD', 0.9403097176413784), ('DZIP1', 1.0069142398950697), ('MAPT', 3.1024579114535946), ('MTCH1', 0.5240267…	1056
CREB3	taipale_cyt_meth__CREB3L1_TGCCACGTGGCA_FL	0.06895998974095922	4.4382455401984595	1e-05	1.0	gene is annotated for similar motif taipale_cyt_meth__CREB3_NGCCACGTGKMN_FL_meth ('CREB3 [bZIP, CpG-meth]'; q-value = 9.72e-06)	frozenset({'weight>75.0%', 'hg19-500bp-upstream-7species.mc9nr', 'activating'})	[('HNRNPD', 0.9403097176413784), ('DZIP1', 1.0069142398950697), ('SLC25A33', 0.9278176645522502), ('PPP1R9A', 3.843160478680935), ('GUCY1A2', 1.3057663447456973), ('SFXN2', 1.7389661126120772), ('ADAMTS17', 2.508887771469128), ('MTCH1', 0.5240267331546508), ('GFPT1', 2.3641948568519644), ('CBX7', 0.4296640596030801), ('SURF4', 2.9006453490588613), ('AKR1A1', 0.7164909526519747), ('RREB1', 0.43985…	3127
CREB3	cisbp__M5329	0.06302898179020261	3.837079349577298	9e-06	1.0	gene is annotated for similar motif taipale_cyt_meth__CREB3_NGCCACGTGKMN_FL_meth ('CREB3 [bZIP, CpG-meth]'; q-value = 8.52e-06)	frozenset({'weight>75.0%', 'hg19-500bp-upstream-7species.mc9nr', 'activating'})	[('ADAMTS17', 2.508887771469128), ('PPP1R9A', 3.843160478680935), ('SFXN2', 1.7389661126120772), ('ZADH2', 0.9875612972838124), ('HNRNPD', 0.9403097176413784), ('DZIP1', 1.0069142398950697), ('GFPT1', 2.3641948568519644), ('AKR1A1', 0.7164909526519747), ('SURF4', 2.9006453490588613), ('SLC25A33', 0.9278176645522502), ('AP3D1', 1.3386873168293052)]	226
CREB3	taipale__Creb3l2_DBD_TGCCACGTGGCA	0.05581101381306562	3.1054670589062954	3e-06	1.0	gene is annotated for similar motif taipale_cyt_meth__CREB3_NGCCACGTGKMN_FL_meth ('CREB3 [bZIP, CpG-meth]'; q-value = 2.57e-06)	frozenset({'weight>75.0%', 'hg19-500bp-upstream-7species.mc9nr', 'activating'})	[('HNRNPD', 0.9403097176413784), ('GFPT1', 2.3641948568519644), ('PPP1R9A', 3.843160478680935), ('SLC25A33', 0.9278176645522502), ('SFXN2', 1.7389661126120772), ('AP3D1', 1.3386873168293052), ('AKR1A1', 0.7164909526519747), ('MTCH1', 0.5240267331546508), ('SURF4', 2.9006453490588613), ('ADAMTS17', 2.508887771469128), ('AARS', 1.172619160932854), ('CCAR1', 0.7327960985310754), ('NUDCD3', 0.7492981…	3589
CREB3	taipale_cyt_meth__CREB3L1_TGCCACGTGGCA_eDBD	0.06299234235884658	3.833365581604349	9e-06	1.0	gene is annotated for similar motif taipale_cyt_meth__CREB3_NGCCACGTGKMN_FL_meth ('CREB3 [bZIP, CpG-meth]'; q-value = 8.52e-06)	frozenset({'weight>75.0%', 'hg19-500bp-upstream-7species.mc9nr', 'activating'})	[('PPP1R9A', 3.843160478680935), ('DZIP1', 1.0069142398950697), ('ADAMTS17', 2.508887771469128), ('SFXN2', 1.7389661126120772), ('ZADH2', 0.9875612972838124), ('HNRNPD', 0.9403097176413784), ('SLC25A33', 0.9278176645522502), ('AP3D1', 1.3386873168293052), ('AKR1A1', 0.7164909526519747), ('SURF4', 2.9006453490588613), ('GUCY1A2', 1.3057663447456973), ('GFPT1', 2.3641948568519644), ('MTCH1', 0.5240…	4262
CREB3	cisbp__M5326	0.06230077309200161	3.7632682111149314	9e-06	1.0	gene is annotated for similar motif taipale_cyt_meth__CREB3_NGCCACGTGKMN_FL_meth ('CREB3 [bZIP, CpG-meth]'; q-value = 8.52e-06)	frozenset({'weight>75.0%', 'hg19-500bp-upstream-7species.mc9nr', 'activating'})	[('PPP1R9A', 3.843160478680935), ('ADAMTS17', 2.508887771469128), ('SFXN2', 1.7389661126120772), ('HNRNPD', 0.9403097176413784), ('ZADH2', 0.9875612972838124), ('SURF4', 2.9006453490588613), ('DZIP1', 1.0069142398950697), ('AKR1A1', 0.7164909526519747), ('SLC25A33', 0.9278176645522502), ('GFPT1', 2.3641948568519644), ('AP3D1', 1.3386873168293052)]	244
CREB3	cisbp__M0305	0.057010955189975454	3.2270929600203844	0.000627	1.0	gene is annotated for similar motif taipale_cyt_meth__CREB3_NGCCACGTGKMN_FL_meth ('CREB3 [bZIP, CpG-meth]'; q-value = 0.000627)	frozenset({'weight>75.0%', 'hg19-500bp-upstream-7species.mc9nr', 'activating'})	[('HNRNPD', 0.9403097176413784), ('SLC25A33', 0.9278176645522502), ('SSR4', 1.4161589748011192), ('SFXN2', 1.7389661126120772), ('DZIP1', 1.0069142398950697), ('ADAMTS17', 2.508887771469128), ('MTCH1', 0.5240267331546508), ('AP3D1', 1.3386873168293052), ('CCAR1', 0.7327960985310754), ('PPP1R9A', 3.843160478680935), ('WDR17', 0.5647497601630376), ('AARS', 1.172619160932854), ('RCAN1', 0.7222664559…	985
CREB3	jaspar__MA0608.1	0.05676363902832228	3.2020250262029766	0.000627	1.0	gene is annotated for similar motif taipale_cyt_meth__CREB3_NGCCACGTGKMN_FL_meth ('CREB3 [bZIP, CpG-meth]'; q-value = 0.000627)	frozenset({'weight>75.0%', 'hg19-500bp-upstream-7species.mc9nr', 'activating'})	[('HNRNPD', 0.9403097176413784), ('SLC25A33', 0.9278176645522502), ('SSR4', 1.4161589748011192), ('SFXN2', 1.7389661126120772), ('DZIP1', 1.0069142398950697), ('ADAMTS17', 2.508887771469128), ('MTCH1', 0.5240267331546508), ('AP3D1', 1.3386873168293052), ('PPP1R9A', 3.843160478680935), ('CCAR1', 0.7327960985310754), ('WDR17', 0.5647497601630376), ('AARS', 1.172619160932854), ('NFKB1', 0.5990573273…	971
CREB3	taipale_cyt_meth__CREB3L4_YGCCACGTGGCA_eDBD_meth	0.057157512915399555	3.241948031912181	3e-06	1.0	gene is annotated for similar motif taipale_cyt_meth__CREB3_NGCCACGTGKMN_FL_meth ('CREB3 [bZIP, CpG-meth]'; q-value = 2.57e-06)	frozenset({'weight>75.0%', 'hg19-500bp-upstream-7species.mc9nr', 'activating'})	[('ADAMTS17', 2.508887771469128), ('AP3D1', 1.3386873168293052), ('PPP1R9A', 3.843160478680935), ('DZIP1', 1.0069142398950697), ('HNRNPD', 0.9403097176413784), ('GFPT1', 2.3641948568519644), ('GUCY1A2', 1.3057663447456973), ('ZADH2', 0.9875612972838124), ('AKR1A1', 0.7164909526519747), ('SFXN2', 1.7389661126120772), ('SLC25A33', 0.9278176645522502), ('CBX7', 0.4296640596030801), ('RREB1', 0.43985…	2237
CREB3	taipale_cyt_meth__CREB3_NGCCACGTGKMN_FL_repr	0.06129776865863042	3.6616038128554464	0.0	1.0	gene is directly annotated	frozenset({'weight>75.0%', 'hg19-500bp-upstream-7species.mc9nr', 'activating'})	[('RREB1', 0.4398541787200621), ('ADAMTS17', 2.508887771469128), ('DZIP1', 1.0069142398950697), ('SFXN2', 1.7389661126120772), ('HNRNPD', 0.9403097176413784), ('PPP1R9A', 3.843160478680935), ('AP3D1', 1.3386873168293052), ('SURF4', 2.9006453490588613), ('CBX7', 0.4296640596030801), ('AKR1A1', 0.7164909526519747), ('GFPT1', 2.3641948568519644), ('GUCY1A2', 1.3057663447456973), ('CCAR1', 0.73279609…	1827
CREB3	taipale_cyt_meth__CREB3L1_TGCCACGTCAYN_eDBD	0.05734529000109918	3.260981092773546	0.0	1.0	gene is annotated for similar motif taipale_cyt_meth__CREB3_NGCCACGTCAYN_FL ('CREB3 [bZIP]'; q-value = 9.33e-08)	frozenset({'weight>75.0%', 'hg19-500bp-upstream-7species.mc9nr', 'activating'})	[('GFPT1', 2.3641948568519644), ('SURF4', 2.9006453490588613), ('SSR4', 1.4161589748011192), ('HNRNPD', 0.9403097176413784), ('CREB3L1', 0.8322235505727809), ('SLC25A33', 0.9278176645522502), ('SFXN2', 1.7389661126120772), ('DZIP1', 1.0069142398950697), ('RREB1', 0.4398541787200621), ('PPP1R9A', 3.843160478680935), ('CYLD', 1.2053633614084471), ('AP3D1', 1.3386873168293052), ('AATF', 1.0700560614…	1850
CREB3	taipale_cyt_meth__CREB3_NGCCACGTGKMN_FL_meth	0.05951617630894369	3.4810218451707886	0.0	1.0	gene is directly annotated	frozenset({'weight>75.0%', 'hg19-500bp-upstream-7species.mc9nr', 'activating'})	[('ADAMTS17', 2.508887771469128), ('PPP1R9A', 3.843160478680935), ('SSR4', 1.4161589748011192), ('AP3D1', 1.3386873168293052), ('SFXN2', 1.7389661126120772), ('GFPT1', 2.3641948568519644), ('DZIP1', 1.0069142398950697), ('HNRNPD', 0.9403097176413784), ('RREB1', 0.4398541787200621), ('SURF4', 2.9006453490588613), ('GUCY1A2', 1.3057663447456973), ('AKR1A1', 0.7164909526519747), ('CBX7', 0.429664059…	2349
CREB3	transfac_pro__M07681	0.0609863334921042	3.630036785085377	9e-06	1.0	gene is annotated for similar motif taipale_cyt_meth__CREB3_NGCCACGTGKMN_FL_meth ('CREB3 [bZIP, CpG-meth]'; q-value = 8.52e-06)	frozenset({'weight>75.0%', 'hg19-500bp-upstream-7species.mc9nr', 'activating'})	[('PPP1R9A', 3.843160478680935), ('ADAMTS17', 2.508887771469128), ('SFXN2', 1.7389661126120772), ('ZADH2', 0.9875612972838124), ('DZIP1', 1.0069142398950697), ('GFPT1', 2.3641948568519644), ('AP3D1', 1.3386873168293052), ('SURF4', 2.9006453490588613), ('AKR1A1', 0.7164909526519747), ('SLC25A33', 0.9278176645522502), ('HNRNPD', 0.9403097176413784), ('CBX7', 0.4296640596030801), ('GUCY1A2', 1.30576…	3993
CREB3	jaspar__MA0931.1	0.06263510790312535	3.7971563438680946	0.000328	1.0	gene is annotated for similar motif taipale_cyt_meth__CREB3_NGCCACGTGKMN_FL_repr ('CREB3 [bZIP]'; q-value = 0.000328)	frozenset({'weight>75.0%', 'hg19-500bp-upstream-7species.mc9nr', 'activating'})	[('DZIP1', 1.0069142398950697), ('HNRNPD', 0.9403097176413784), ('ADAMTS17', 2.508887771469128), ('RREB1', 0.4398541787200621), ('SFXN2', 1.7389661126120772), ('AP3D1', 1.3386873168293052), ('SURF4', 2.9006453490588613), ('SSR4', 1.4161589748011192), ('SLC25A33', 0.9278176645522502), ('MTCH1', 0.5240267331546508), ('PPP1R9A', 3.843160478680935), ('GUCY1A2', 1.3057663447456973), ('CCAR1', 0.732796…	512
CREB3	taipale_cyt_meth__CREB3L4_YGCCACGTGGCA_eDBD	0.06506247023046202	4.043193472075982	9e-06	1.0	gene is annotated for similar motif taipale_cyt_meth__CREB3_NGCCACGTGKMN_FL_meth ('CREB3 [bZIP, CpG-meth]'; q-value = 8.52e-06)	frozenset({'weight>75.0%', 'hg19-500bp-upstream-7species.mc9nr', 'activating'})	[('HNRNPD', 0.9403097176413784), ('ADAMTS17', 2.508887771469128), ('DZIP1', 1.0069142398950697), ('PPP1R9A', 3.843160478680935), ('GUCY1A2', 1.3057663447456973), ('SFXN2', 1.7389661126120772), ('RREB1', 0.4398541787200621), ('AP3D1', 1.3386873168293052), ('GFPT1', 2.3641948568519644), ('CBX7', 0.4296640596030801), ('AKR1A1', 0.7164909526519747), ('ZADH2', 0.9875612972838124), ('MTCH1', 0.52402673…	3452
CREB3L1	transfac_pro__M07693	0.05429247592622817	3.137024283844217	0.000129	1.0	motif similar to taipale_cyt_meth__CREB3L1_TGCCACGTCAYN_FL ('CREB3L1 [bZIP]'; q-value = 0.000129) which is directly annotated	frozenset({'weight>75.0%', 'hg19-500bp-upstream-7species.mc9nr', 'activating'})	[('FKBP11', 2.1709907600555134), ('TM9SF3', 0.9963308360895116), ('SLC30A5', 0.474264038069699), ('AHCYL2', 0.6480711807994096), ('KDELR3', 0.4396282758253785), ('SLC35E1', 0.5166039807861392), ('PPIB', 1.0237241410137556), ('NCSTN', 0.4318663622463188), ('SYNRG', 0.5061855555348567), ('LATS2', 1.114929947124291), ('PDE4D', 0.5442165345387306), ('SEPT2', 0.49099969208938), ('MGAT1', 0.82540418701…	1457
CREB3L1	transfac_pro__M08813	0.05596539905337033	3.32167366917375	0.000205	1.0	motif similar to taipale_cyt_meth__CREB3L1_NTGCCACGTGTACN_eDBD ('CREB3L1 [bZIP]'; q-value = 0.000205) which is directly annotated	frozenset({'weight>75.0%', 'hg19-500bp-upstream-7species.mc9nr', 'activating'})	[('FKBP11', 2.1709907600555134), ('NFAT5', 1.3509879855008151), ('SLC30A5', 0.474264038069699), ('PPIB', 1.0237241410137556), ('TM9SF3', 0.9963308360895116), ('TNPO2', 0.4336521253847285), ('KDELR3', 0.4396282758253785), ('SCG2', 0.7852316588523226), ('TLN1', 2.2609590827942254), ('PDE4D', 0.5442165345387306), ('ATP6V1H', 0.8501563278664437), ('SEPT2', 0.49099969208938), ('SYNRG', 0.5061855555348…	3553
CREB3L1	taipale_cyt_meth__ATF6_NGRTGACGTGGCAN_eDBD_meth	0.06021707197649747	3.790953326523441	0.0	1.0	gene is annotated for similar motif taipale_cyt_meth__CREB3L1_TGCCACRTCAYN_eDBD_meth ('CREB3L1 [bZIP, CpG-meth]'; q-value = 4.49e-07)	frozenset({'weight>75.0%', 'hg19-500bp-upstream-7species.mc9nr', 'activating'})	[('SLC30A5', 0.474264038069699), ('TM9SF3', 0.9963308360895116), ('KDELR3', 0.4396282758253785), ('PPIB', 1.0237241410137556), ('AHCYL2', 0.6480711807994096), ('NCSTN', 0.4318663622463188), ('MAT2A', 0.8337102715790773), ('SEPT2', 0.49099969208938), ('TLN1', 2.2609590827942254), ('TSLP', 0.6200317674756317), ('MGAT1', 0.8254041870157917), ('FKBP11', 2.1709907600555134), ('MED27', 0.54153533664848…	613
CREB3L1	cisbp__M5325	0.060690386812469396	3.843195591641065	0.0	1.0	gene is directly annotated	frozenset({'weight>75.0%', 'hg19-500bp-upstream-7species.mc9nr', 'activating'})	[('SLC30A5', 0.474264038069699), ('TM9SF3', 0.9963308360895116), ('FKBP11', 2.1709907600555134), ('PPIB', 1.0237241410137556), ('KDELR3', 0.4396282758253785), ('NCSTN', 0.4318663622463188), ('AHCYL2', 0.6480711807994096), ('TLN1', 2.2609590827942254), ('SEPT2', 0.49099969208938), ('NFAT5', 1.3509879855008151), ('FYTTD1', 0.6573009823363033), ('PTGES3', 2.932501525834021), ('MGAT1', 0.825404187015…	602
CREB3L1	elemento__CCACGTCA	0.0586747184592786	3.620715600536701	0.000425	1.0	gene is annotated for similar motif jaspar__MA0839.1 ('CREB3L1'; q-value = 0.000425)	frozenset({'weight>75.0%', 'hg19-500bp-upstream-7species.mc9nr', 'activating'})	[('KDELR3', 0.4396282758253785), ('TM9SF3', 0.9963308360895116), ('SLC30A5', 0.474264038069699), ('NCSTN', 0.4318663622463188), ('FKBP11', 2.1709907600555134), ('PPIB', 1.0237241410137556), ('SYNRG', 0.5061855555348567), ('AHCYL2', 0.6480711807994096), ('SLC8A3', 0.879981094754923), ('SEPT2', 0.49099969208938), ('EPAS1', 0.7600406561991819), ('LATS2', 1.114929947124291), ('SLC35E1', 0.51660398078…	1684
CREB3L1	cisbp__M5330	0.05867879875958871	3.621165964891164	0.0	1.0	gene is directly annotated	frozenset({'weight>75.0%', 'hg19-500bp-upstream-7species.mc9nr', 'activating'})	[('SLC30A5', 0.474264038069699), ('TM9SF3', 0.9963308360895116), ('PPIB', 1.0237241410137556), ('KDELR3', 0.4396282758253785), ('FKBP11', 2.1709907600555134), ('SEPT2', 0.49099969208938), ('AHCYL2', 0.6480711807994096), ('NFAT5', 1.3509879855008151), ('TLN1', 2.2609590827942254), ('NCSTN', 0.4318663622463188), ('CREB3L1', 1.0), ('FYTTD1', 0.6573009823363033), ('MED27', 0.5415353366484852), ('MAT2…	488
CREB3L1	hocomoco__XBP1_HUMAN.H11MO.0.D	0.06241227354333279	4.033249349224146	0.00028199999999999997	1.0	gene is annotated for similar motif taipale_cyt_meth__CREB3L1_TGCCACGTCAYN_eDBD ('CREB3L1 [bZIP]'; q-value = 0.000282)	frozenset({'weight>75.0%', 'hg19-500bp-upstream-7species.mc9nr', 'activating'})	[('FKBP11', 2.1709907600555134), ('SLC30A5', 0.474264038069699), ('TM9SF3', 0.9963308360895116), ('KDELR3', 0.4396282758253785), ('CREB3L1', 1.0), ('TLN1', 2.2609590827942254), ('NCSTN', 0.4318663622463188), ('PPIB', 1.0237241410137556), ('SEPT2', 0.49099969208938), ('MGAT1', 0.8254041870157917), ('NFAT5', 1.3509879855008151), ('AHCYL2', 0.6480711807994096)]	212
CREB3L1	taipale__CREB3L1_full_NTGCCACGTCANCA	0.059413252815407214	3.702231548694373	0.0	1.0	gene is directly annotated	frozenset({'weight>75.0%', 'hg19-500bp-upstream-7species.mc9nr', 'activating'})	[('SLC30A5', 0.474264038069699), ('TM9SF3', 0.9963308360895116), ('KDELR3', 0.4396282758253785), ('PPIB', 1.0237241410137556), ('FKBP11', 2.1709907600555134), ('PTGES3', 2.932501525834021), ('CREB3L1', 1.0), ('SEPT2', 0.49099969208938), ('MGAT1', 0.8254041870157917), ('NFAT5', 1.3509879855008151), ('MAT2A', 0.8337102715790773), ('AHCYL2', 0.6480711807994096), ('NCSTN', 0.4318663622463188), ('MED2…	459
CREB3L1	taipale_cyt_meth__CREB3L1_TGCCACGTCAYN_eDBD	0.06244491594581361	4.036852264059844	0.0	1.0	gene is directly annotated	frozenset({'weight>75.0%', 'hg19-500bp-upstream-7species.mc9nr', 'activating'})	[('PPIB', 1.0237241410137556), ('TM9SF3', 0.9963308360895116), ('SLC30A5', 0.474264038069699), ('KDELR3', 0.4396282758253785), ('FKBP11', 2.1709907600555134), ('TLN1', 2.2609590827942254), ('CREB3L1', 1.0), ('DCAF7', 0.68426063461302), ('SEPT2', 0.49099969208938), ('AHCYL2', 0.6480711807994096), ('NCSTN', 0.4318663622463188), ('MAT2A', 0.8337102715790773), ('NFAT5', 1.3509879855008151), ('MGAT1',…	420
CREB3L1	taipale_cyt_meth__CREB3L1_TGCCACGTCAYN_FL	0.05783009629508732	3.52749017916301	0.0	1.0	gene is directly annotated	frozenset({'weight>75.0%', 'hg19-500bp-upstream-7species.mc9nr', 'activating'})	[('TM9SF3', 0.9963308360895116), ('PPIB', 1.0237241410137556), ('SLC30A5', 0.474264038069699), ('FKBP11', 2.1709907600555134), ('KDELR3', 0.4396282758253785), ('TLN1', 2.2609590827942254), ('SEPT2', 0.49099969208938), ('AHCYL2', 0.6480711807994096), ('NFAT5', 1.3509879855008151), ('SLC35E1', 0.5166039807861392), ('PDE4D', 0.5442165345387306), ('PLBD1', 0.6034678947172225), ('NCSTN', 0.43186636224…	3483
CREB3L1	taipale__CREB3L1_DBD_NTGCCACGTCANCA	0.05473722866002938	3.1861139984806046	0.0	1.0	gene is directly annotated	frozenset({'weight>75.0%', 'hg19-500bp-upstream-7species.mc9nr', 'activating'})	[('SLC30A5', 0.474264038069699), ('TM9SF3', 0.9963308360895116), ('FKBP11', 2.1709907600555134), ('PPIB', 1.0237241410137556), ('KDELR3', 0.4396282758253785), ('NCSTN', 0.4318663622463188), ('AHCYL2', 0.6480711807994096), ('TLN1', 2.2609590827942254), ('SEPT2', 0.49099969208938), ('NFAT5', 1.3509879855008151), ('FYTTD1', 0.6573009823363033), ('PTGES3', 2.932501525834021)]	355
CREB3L1	cisbp__M5328	0.06195936020891138	3.9832589058788335	0.0	1.0	gene is directly annotated	frozenset({'weight>75.0%', 'hg19-500bp-upstream-7species.mc9nr', 'activating'})	[('SLC30A5', 0.474264038069699), ('TM9SF3', 0.9963308360895116), ('KDELR3', 0.4396282758253785), ('PPIB', 1.0237241410137556), ('FKBP11', 2.1709907600555134), ('SEPT2', 0.49099969208938), ('CREB3L1', 1.0), ('PTGES3', 2.932501525834021), ('NFAT5', 1.3509879855008151), ('AHCYL2', 0.6480711807994096), ('TLN1', 2.2609590827942254), ('MAT2A', 0.8337102715790773), ('MGAT1', 0.8254041870157917), ('NCSTN…	347
CREB3L1	elemento__ACGTGGC	0.053721233882813774	3.073973274219498	0.000471	1.0	gene is annotated for similar motif cisbp__M5327 ('CREB3L1[gene ID: "ENSG00000157613" species: "Homo sapiens" TF status: "direct" TF family: "bZIP" DBDs: "bZIP_1"]; CREB3L2[gene ID: "ENSG00000182158" species: "Homo sapiens" TF status: "inferred" TF family: "bZIP" DBDs: "bZIP_1"]'; q-value = 0.000471)	frozenset({'weight>75.0%', 'hg19-500bp-upstream-7species.mc9nr', 'activating'})	[('SLC30A5', 0.474264038069699), ('FKBP11', 2.1709907600555134), ('SEPT2', 0.49099969208938), ('TLN1', 2.2609590827942254), ('NFAT5', 1.3509879855008151), ('PPIB', 1.0237241410137556), ('TM9SF3', 0.9963308360895116), ('ATP6V1H', 0.8501563278664437), ('KDELR3', 0.4396282758253785), ('SCG2', 0.7852316588523226)]	225
CREB3L1	taipale_cyt_meth__CREB3L4_YGCCACGTCAYN_eDBD_repr	0.060898482128284644	3.8661641737186416	0.0	1.0	motif similar to taipale_cyt_meth__CREB3L1_TGCCACGTCAYN_eDBD ('CREB3L1 [bZIP]'; q-value = 1.66e-08) which is directly annotated	frozenset({'weight>75.0%', 'hg19-500bp-upstream-7species.mc9nr', 'activating'})	[('SLC30A5', 0.474264038069699), ('FKBP11', 2.1709907600555134), ('TM9SF3', 0.9963308360895116), ('PPIB', 1.0237241410137556), ('KDELR3', 0.4396282758253785), ('AHCYL2', 0.6480711807994096), ('NCSTN', 0.4318663622463188), ('SEPT2', 0.49099969208938), ('CREB3L1', 1.0), ('ATP6V1H', 0.8501563278664437), ('TLN1', 2.2609590827942254), ('MGAT1', 0.8254041870157917), ('SYNRG', 0.5061855555348567), ('SLC…	1207
CREB3L2	taipale_cyt_meth__JDP2_NRTGAYGTCAYN_FL_meth	0.07231249771003553	3.496113399990944	0.000156	0.236434	motif similar to transfac_pro__M07680 ('I$CREBA_02: CrebA'; q-value = 0.000156) which is annotated for orthologous gene FBgn0004396 in D. melanogaster (identity = 23%)	frozenset({'weight>75.0%', 'hg19-500bp-upstream-7species.mc9nr', 'activating'})	[('CREB5', 0.8865867585601239), ('YTHDC2', 0.8322027825509843), ('PPARGC1A', 0.7017478149462264), ('ZNF711', 0.5715356673748816), ('LGR5', 0.9175076984998486), ('RAB6A', 0.4695945821407838), ('YY1', 0.6106938533289282), ('AKAP12', 1.6635458071824742), ('TMEM39A', 0.6657625719513939), ('CREB3L2', 1.0), ('ATXN1L', 0.588855048995737), ('WISP1', 1.3630489998275162), ('NEK1', 0.8137810594664131), ('HS…	1438
CREB3L2	taipale_cyt_meth__XBP1_NRTGACGTCAYN_FL	0.08389513794745905	4.497256674372432	1e-06	0.236434	motif similar to transfac_pro__M07680 ('I$CREBA_02: CrebA'; q-value = 1.32e-06) which is annotated for orthologous gene FBgn0004396 in D. melanogaster (identity = 23%)	frozenset({'weight>75.0%', 'hg19-500bp-upstream-7species.mc9nr', 'activating'})	[('YTHDC2', 0.8322027825509843), ('GTF2H1', 0.526794781832826), ('LGR5', 0.9175076984998486), ('ZNF711', 0.5715356673748816), ('PPARGC1A', 0.7017478149462264), ('TMEM39A', 0.6657625719513939), ('YY1', 0.6106938533289282), ('CREB5', 0.8865867585601239), ('RNPS1', 1.179811320048123), ('WISP1', 1.3630489998275162), ('RAB6A', 0.4695945821407838), ('ATXN1L', 0.588855048995737), ('CREB3L2', 1.0), ('NEK…	254
CREB3L2	taipale__JDP2_full_NATGACGTCAYN	0.08343714505550874	4.457670147113378	1e-06	0.23461500000000002	gene is orthologous to FBgn0004396 in D. melanogaster (identity = 23%) which is annotated for similar motif transfac_pro__M07680 ('I$CREBA_02: CrebA'; q-value = 9.07e-07)	frozenset({'weight>75.0%', 'hg19-500bp-upstream-7species.mc9nr', 'activating'})	[('YTHDC2', 0.8322027825509843), ('LGR5', 0.9175076984998486), ('ZNF711', 0.5715356673748816), ('TMEM39A', 0.6657625719513939), ('CREB5', 0.8865867585601239), ('PPARGC1A', 0.7017478149462264), ('GTF2H1', 0.526794781832826), ('NEK1', 0.8137810594664131), ('YY1', 0.6106938533289282), ('WISP1', 1.3630489998275162), ('CREB3L2', 1.0), ('RAB6A', 0.4695945821407838), ('HSF2BP', 0.5045590139761906), ('RP…	1126
CREB3L2	taipale_cyt_meth__ATF2_NRTGAYGTMAYN_FL	0.08203110687722126	4.336139508428079	0.00041799999999999997	0.236434	motif similar to transfac_pro__M07680 ('I$CREBA_02: CrebA'; q-value = 0.000418) which is annotated for orthologous gene FBgn0004396 in D. melanogaster (identity = 23%)	frozenset({'weight>75.0%', 'hg19-500bp-upstream-7species.mc9nr', 'activating'})	[('CREB5', 0.8865867585601239), ('ZNF711', 0.5715356673748816), ('YTHDC2', 0.8322027825509843), ('GTF2H1', 0.526794781832826), ('PPARGC1A', 0.7017478149462264), ('ATXN1L', 0.588855048995737), ('LGR5', 0.9175076984998486), ('RAB6A', 0.4695945821407838), ('RNPS1', 1.179811320048123), ('CREB3L2', 1.0), ('YY1', 0.6106938533289282), ('NEK1', 0.8137810594664131), ('HSF2BP', 0.5045590139761906), ('WISP1…	285
CREB3L2	transfac_pro__M01186	0.08415161396695123	4.519425129637502	0.000166	0.236434	motif similar to transfac_pro__M07680 ('I$CREBA_02: CrebA'; q-value = 0.000166) which is annotated for orthologous gene FBgn0004396 in D. melanogaster (identity = 23%)	frozenset({'weight>75.0%', 'hg19-500bp-upstream-7species.mc9nr', 'activating'})	[('LGR5', 0.9175076984998486), ('TMEM39A', 0.6657625719513939), ('YTHDC2', 0.8322027825509843), ('GSC', 0.7556614072186267), ('GTF2H1', 0.526794781832826), ('CREB3L2', 1.0), ('RNPS1', 1.179811320048123), ('PPARGC1A', 0.7017478149462264), ('RAB6A', 0.4695945821407838), ('YY1', 0.6106938533289282), ('ZNF711', 0.5715356673748816), ('NEK1', 0.8137810594664131), ('WISP1', 1.3630489998275162), ('CREB5'…	4302
CREB3L2	taipale_cyt_meth__FOSB_NRTGACGTCAYN_eDBD	0.0819303484409922	4.327430472431089	0.0	0.23461500000000002	gene is orthologous to FBgn0004396 in D. melanogaster (identity = 23%) which is annotated for similar motif transfac_pro__M07680 ('I$CREBA_02: CrebA'; q-value = 1.45e-09)	frozenset({'weight>75.0%', 'hg19-500bp-upstream-7species.mc9nr', 'activating'})	[('YTHDC2', 0.8322027825509843), ('CREB5', 0.8865867585601239), ('LGR5', 0.9175076984998486), ('PPARGC1A', 0.7017478149462264), ('TMEM39A', 0.6657625719513939), ('ZNF711', 0.5715356673748816), ('GTF2H1', 0.526794781832826), ('HSF2BP', 0.5045590139761906), ('CREB3L2', 1.0), ('YY1', 0.6106938533289282), ('ATXN1L', 0.588855048995737), ('NEK1', 0.8137810594664131), ('RPS9', 1.2832623964231575), ('MTH…	1132
CREB3L2	elemento__TGACGTCA	0.0826585571391932	4.390373050772985	4.3e-05	0.23461500000000002	gene is orthologous to FBgn0004396 in D. melanogaster (identity = 23%) which is annotated for similar motif transfac_pro__M07680 ('I$CREBA_02: CrebA'; q-value = 4.33e-05)	frozenset({'weight>75.0%', 'hg19-500bp-upstream-7species.mc9nr', 'activating'})	[('YTHDC2', 0.8322027825509843), ('YY1', 0.6106938533289282), ('LGR5', 0.9175076984998486), ('WISP1', 1.3630489998275162), ('PPARGC1A', 0.7017478149462264), ('TMEM39A', 0.6657625719513939), ('NEK1', 0.8137810594664131), ('RNPS1', 1.179811320048123), ('CREB3L2', 1.0), ('RAB6A', 0.4695945821407838), ('PRKAR1A', 1.1745940004817277), ('ATXN1L', 0.588855048995737), ('ZNF711', 0.5715356673748816), ('GT…	631
CREB3L2	taipale_cyt_meth__JUNB_NATGACGTCAYN_eDBD_repr	0.08291045322976587	4.4121456407654644	0.0	0.23461500000000002	gene is orthologous to FBgn0004396 in D. melanogaster (identity = 23%) which is annotated for similar motif transfac_pro__M07680 ('I$CREBA_02: CrebA'; q-value = 4.98e-08)	frozenset({'weight>75.0%', 'hg19-500bp-upstream-7species.mc9nr', 'activating'})	[('YTHDC2', 0.8322027825509843), ('TMEM39A', 0.6657625719513939), ('LGR5', 0.9175076984998486), ('GTF2H1', 0.526794781832826), ('ZNF711', 0.5715356673748816), ('PPARGC1A', 0.7017478149462264), ('CREB5', 0.8865867585601239), ('CREB3L2', 1.0), ('HSF2BP', 0.5045590139761906), ('ATXN1L', 0.588855048995737), ('YY1', 0.6106938533289282), ('NEK1', 0.8137810594664131), ('WISP1', 1.3630489998275162), ('RA…	378
CREB3L2	dbcorrdb__ATF1__ENCSR000DNZ_1__m1	0.07938390796174843	4.107329380870746	0.00024700000000000004	0.236434	motif similar to stark__TGACGTCA ('CrebA'; q-value = 0.000247) which is annotated for orthologous gene FBgn0004396 in D. melanogaster (identity = 23%)	frozenset({'weight>75.0%', 'hg19-500bp-upstream-7species.mc9nr', 'activating'})	[('CREB5', 0.8865867585601239), ('YTHDC2', 0.8322027825509843), ('RAB6A', 0.4695945821407838), ('ATXN1L', 0.588855048995737), ('TMEM39A', 0.6657625719513939), ('RNPS1', 1.179811320048123), ('ZNF711', 0.5715356673748816), ('GTF2H1', 0.526794781832826), ('LGR5', 0.9175076984998486), ('CREB3L2', 1.0), ('WISP1', 1.3630489998275162), ('PPARGC1A', 0.7017478149462264), ('HSF2BP', 0.5045590139761906), ('…	1453
CREB3L2	taipale_cyt_meth__ATF4_GGATGAYGTCATCC_FL	0.0699446744586524	3.2914510540616333	2.6000000000000002e-05	0.236434	motif similar to stark__TGACGTCAT ('CrebA'; q-value = 2.64e-05) which is annotated for orthologous gene FBgn0004396 in D. melanogaster (identity = 23%)	frozenset({'weight>75.0%', 'hg19-500bp-upstream-7species.mc9nr', 'activating'})	[('TMEM39A', 0.6657625719513939), ('GTF2H1', 0.526794781832826), ('WISP1', 1.3630489998275162), ('PPARGC1A', 0.7017478149462264), ('LGR5', 0.9175076984998486), ('YY1', 0.6106938533289282), ('YTHDC2', 0.8322027825509843), ('NEK1', 0.8137810594664131), ('MTHFSD', 0.5243556141754164), ('ATXN1L', 0.588855048995737), ('RPS9', 1.2832623964231575), ('PRRT3', 0.4218261324661492), ('PARG', 0.4847109735870…	1351
CREB3L2	taipale_cyt_meth__CREB3L4_NRTGACGTCAYN_eDBD	0.08655149672077089	4.726858532474948	2.3e-05	0.236434	motif similar to transfac_pro__M07680 ('I$CREBA_02: CrebA'; q-value = 2.3e-05) which is annotated for orthologous gene FBgn0004396 in D. melanogaster (identity = 23%)	frozenset({'weight>75.0%', 'hg19-500bp-upstream-7species.mc9nr', 'activating'})	[('GTF2H1', 0.526794781832826), ('LGR5', 0.9175076984998486), ('YTHDC2', 0.8322027825509843), ('PPARGC1A', 0.7017478149462264), ('TMEM39A', 0.6657625719513939), ('ATXN1L', 0.588855048995737), ('YY1', 0.6106938533289282), ('CREB3L2', 1.0), ('ZNF711', 0.5715356673748816), ('NEK1', 0.8137810594664131), ('RAB6A', 0.4695945821407838), ('HSF2BP', 0.5045590139761906), ('CREB5', 0.8865867585601239), ('WI…	240
CREB3L2	transfac_pro__M09523	0.08673011394863152	4.742297278105979	5e-06	0.23461500000000002	gene is orthologous to FBgn0004396 in D. melanogaster (identity = 23%) which is annotated for similar motif transfac_pro__M07680 ('I$CREBA_02: CrebA'; q-value = 5.22e-06)	frozenset({'weight>75.0%', 'hg19-500bp-upstream-7species.mc9nr', 'activating'})	[('YTHDC2', 0.8322027825509843), ('LGR5', 0.9175076984998486), ('TMEM39A', 0.6657625719513939), ('CREB5', 0.8865867585601239), ('YY1', 0.6106938533289282), ('GTF2H1', 0.526794781832826), ('GSC', 0.7556614072186267), ('PRKAR1A', 1.1745940004817277), ('PPARGC1A', 0.7017478149462264), ('CREB3L2', 1.0), ('RNPS1', 1.179811320048123), ('WISP1', 1.3630489998275162), ('RAB6A', 0.4695945821407838), ('NEK1…	213
CREB3L2	cisbp__M4557	0.07329260249880921	3.580828568325321	4e-05	0.236434	motif similar to stark__TGACGTCAT ('CrebA'; q-value = 4.02e-05) which is annotated for orthologous gene FBgn0004396 in D. melanogaster (identity = 23%)	frozenset({'weight>75.0%', 'hg19-500bp-upstream-7species.mc9nr', 'activating'})	[('CREB5', 0.8865867585601239), ('YTHDC2', 0.8322027825509843), ('ZNF711', 0.5715356673748816), ('PPARGC1A', 0.7017478149462264), ('TMEM39A', 0.6657625719513939), ('GTF2H1', 0.526794781832826), ('LGR5', 0.9175076984998486), ('RAB6A', 0.4695945821407838), ('ATXN1L', 0.588855048995737), ('HSF2BP', 0.5045590139761906), ('RPS9', 1.2832623964231575), ('CREB3L2', 1.0), ('MTHFSD', 0.5243556141754164), (…	758
CREB3L2	transfac_pro__M04681	0.08003425786831789	4.163542249578603	9.1e-05	0.236434	motif similar to transfac_pro__M07680 ('I$CREBA_02: CrebA'; q-value = 9.15e-05) which is annotated for orthologous gene FBgn0004396 in D. melanogaster (identity = 23%)	frozenset({'weight>75.0%', 'hg19-500bp-upstream-7species.mc9nr', 'activating'})	[('YTHDC2', 0.8322027825509843), ('LGR5', 0.9175076984998486), ('PPARGC1A', 0.7017478149462264), ('YY1', 0.6106938533289282), ('TMEM39A', 0.6657625719513939), ('WISP1', 1.3630489998275162), ('RAB6A', 0.4695945821407838), ('ZNF711', 0.5715356673748816), ('CREB3L2', 1.0), ('ATXN1L', 0.588855048995737), ('CREB5', 0.8865867585601239), ('NEK1', 0.8137810594664131), ('GTF2H1', 0.526794781832826), ('RNP…	507
CREB3L2	transfac_pro__M07573	0.07840838310189426	4.0230100778089595	0.000814	0.23461500000000002	gene is orthologous to FBgn0004396 in D. melanogaster (identity = 23%) which is annotated for similar motif transfac_pro__M07680 ('I$CREBA_02: CrebA'; q-value = 0.000814)	frozenset({'weight>75.0%', 'hg19-500bp-upstream-7species.mc9nr', 'activating'})	[('YTHDC2', 0.8322027825509843), ('GSC', 0.7556614072186267), ('GTF2H1', 0.526794781832826), ('LGR5', 0.9175076984998486), ('TMEM39A', 0.6657625719513939), ('WISP1', 1.3630489998275162), ('CREB5', 0.8865867585601239), ('PPARGC1A', 0.7017478149462264), ('RNPS1', 1.179811320048123), ('YY1', 0.6106938533289282), ('RAB6A', 0.4695945821407838), ('PRKAR1A', 1.1745940004817277), ('RPS9', 1.2832623964231…	420
CREB3L2	taipale_cyt_meth__JUN_NATGACGTCAYN_FL	0.08427069211885832	4.529717626724857	0.0	0.23461500000000002	gene is orthologous to FBgn0004396 in D. melanogaster (identity = 23%) which is annotated for similar motif transfac_pro__M07680 ('I$CREBA_02: CrebA'; q-value = 4.98e-08)	frozenset({'weight>75.0%', 'hg19-500bp-upstream-7species.mc9nr', 'activating'})	[('YTHDC2', 0.8322027825509843), ('LGR5', 0.9175076984998486), ('CREB5', 0.8865867585601239), ('TMEM39A', 0.6657625719513939), ('ZNF711', 0.5715356673748816), ('GTF2H1', 0.526794781832826), ('PPARGC1A', 0.7017478149462264), ('CREB3L2', 1.0), ('HSF2BP', 0.5045590139761906), ('ATXN1L', 0.588855048995737), ('NEK1', 0.8137810594664131), ('YY1', 0.6106938533289282), ('RAB6A', 0.4695945821407838), ('WI…	466
CREB3L2	cisbp__M4571	0.07465284138790167	3.6984005542847136	0.000556	0.236434	motif similar to transfac_pro__M07680 ('I$CREBA_02: CrebA'; q-value = 0.000556) which is annotated for orthologous gene FBgn0004396 in D. melanogaster (identity = 23%)	frozenset({'weight>75.0%', 'hg19-500bp-upstream-7species.mc9nr', 'activating'})	[('CREB5', 0.8865867585601239), ('YTHDC2', 0.8322027825509843), ('TMEM39A', 0.6657625719513939), ('ATXN1L', 0.588855048995737), ('HSF2BP', 0.5045590139761906), ('GTF2H1', 0.526794781832826), ('WISP1', 1.3630489998275162), ('LGR5', 0.9175076984998486), ('PPARGC1A', 0.7017478149462264), ('RAB6A', 0.4695945821407838), ('CREB3L2', 1.0), ('MTHFSD', 0.5243556141754164), ('RPS9', 1.2832623964231575), ('…	601
CREB3L2	taipale_cyt_meth__ATF6_NRTGACGTCAYN_eDBD_meth	0.08301121166599494	4.420854676762456	0.0	0.236434	motif similar to transfac_pro__M07680 ('I$CREBA_02: CrebA'; q-value = 2.48e-07) which is annotated for orthologous gene FBgn0004396 in D. melanogaster (identity = 23%)	frozenset({'weight>75.0%', 'hg19-500bp-upstream-7species.mc9nr', 'activating'})	[('YTHDC2', 0.8322027825509843), ('LGR5', 0.9175076984998486), ('PPARGC1A', 0.7017478149462264), ('TMEM39A', 0.6657625719513939), ('GTF2H1', 0.526794781832826), ('WISP1', 1.3630489998275162), ('YY1', 0.6106938533289282), ('CREB3L2', 1.0), ('NEK1', 0.8137810594664131), ('ZNF711', 0.5715356673748816), ('CREB5', 0.8865867585601239), ('MTHFSD', 0.5243556141754164), ('HSF2BP', 0.5045590139761906), ('R…	632
CREB3L2	homer__ATGACGTCATCN_JunD	0.07096599860770161	3.379729009849325	3e-06	0.236434	motif similar to transfac_pro__M07680 ('I$CREBA_02: CrebA'; q-value = 2.85e-06) which is annotated for orthologous gene FBgn0004396 in D. melanogaster (identity = 23%)	frozenset({'weight>75.0%', 'hg19-500bp-upstream-7species.mc9nr', 'activating'})	[('YTHDC2', 0.8322027825509843), ('TMEM39A', 0.6657625719513939), ('PPARGC1A', 0.7017478149462264), ('LGR5', 0.9175076984998486), ('CREB5', 0.8865867585601239), ('YY1', 0.6106938533289282), ('WISP1', 1.3630489998275162), ('GTF2H1', 0.526794781832826), ('ZNF711', 0.5715356673748816), ('AKAP12', 1.6635458071824742), ('CREB3L2', 1.0), ('RPS9', 1.2832623964231575), ('HSF2BP', 0.5045590139761906), ('C…	527
CREB3L2	taipale_cyt_meth__BATF3_NRTGAYGTCAYN_FL	0.0849668413146228	4.58988914815862	0.0	0.236434	motif similar to transfac_pro__M07680 ('I$CREBA_02: CrebA'; q-value = 1.63e-07) which is annotated for orthologous gene FBgn0004396 in D. melanogaster (identity = 23%)	frozenset({'weight>75.0%', 'hg19-500bp-upstream-7species.mc9nr', 'activating'})	[('YTHDC2', 0.8322027825509843), ('LGR5', 0.9175076984998486), ('PPARGC1A', 0.7017478149462264), ('CREB5', 0.8865867585601239), ('TMEM39A', 0.6657625719513939), ('ZNF711', 0.5715356673748816), ('WISP1', 1.3630489998275162), ('CREB3L2', 1.0), ('YY1', 0.6106938533289282), ('GTF2H1', 0.526794781832826), ('NEK1', 0.8137810594664131), ('RAB6A', 0.4695945821407838), ('ATXN1L', 0.588855048995737), ('RNP…	578
CREB3L2	transfac_pro__M02772	0.08130747810793977	4.273592795358775	1.1e-05	0.236434	motif similar to stark__TGACGTCAT ('CrebA'; q-value = 1.06e-05) which is annotated for orthologous gene FBgn0004396 in D. melanogaster (identity = 23%)	frozenset({'weight>75.0%', 'hg19-500bp-upstream-7species.mc9nr', 'activating'})	[('CREB5', 0.8865867585601239), ('YTHDC2', 0.8322027825509843), ('TMEM39A', 0.6657625719513939), ('LGR5', 0.9175076984998486), ('CREB3L2', 1.0), ('GTF2H1', 0.526794781832826), ('HSF2BP', 0.5045590139761906), ('PPARGC1A', 0.7017478149462264), ('ZNF711', 0.5715356673748816), ('RNPS1', 1.179811320048123), ('RAB6A', 0.4695945821407838), ('NEK1', 0.8137810594664131), ('WISP1', 1.3630489998275162), ('A…	508
CREB3L2	taipale__CREB3_full_NNRTGACGTCAYCN	0.07678708826439014	3.882873771311907	0.0	0.236434	motif similar to transfac_pro__M07680 ('I$CREBA_02: CrebA'; q-value = 2.13e-07) which is annotated for orthologous gene FBgn0004396 in D. melanogaster (identity = 23%)	frozenset({'weight>75.0%', 'hg19-500bp-upstream-7species.mc9nr', 'activating'})	[('YTHDC2', 0.8322027825509843), ('LGR5', 0.9175076984998486), ('PPARGC1A', 0.7017478149462264), ('HSF2BP', 0.5045590139761906), ('CREB5', 0.8865867585601239), ('TMEM39A', 0.6657625719513939), ('RPS9', 1.2832623964231575), ('GTF2H1', 0.526794781832826), ('CREB3L2', 1.0), ('MTHFSD', 0.5243556141754164), ('YY1', 0.6106938533289282), ('NEK1', 0.8137810594664131), ('ZNF711', 0.5715356673748816), ('WI…	2511
CREB3L2	transfac_public__M00039	0.07980984135126223	4.144144851221666	0.000644	0.236434	motif similar to stark__TGACGTCA ('CrebA'; q-value = 0.000644) which is annotated for orthologous gene FBgn0004396 in D. melanogaster (identity = 23%)	frozenset({'weight>75.0%', 'hg19-500bp-upstream-7species.mc9nr', 'activating'})	[('YTHDC2', 0.8322027825509843), ('RAB6A', 0.4695945821407838), ('YY1', 0.6106938533289282), ('LGR5', 0.9175076984998486), ('PPARGC1A', 0.7017478149462264), ('WISP1', 1.3630489998275162), ('ZNF711', 0.5715356673748816), ('CREB3L2', 1.0), ('TMEM39A', 0.6657625719513939), ('NEK1', 0.8137810594664131), ('RNPS1', 1.179811320048123), ('GTF2H1', 0.526794781832826), ('PRKAR1A', 1.1745940004817277), ('AT…	1259
CREB3L2	transfac_pro__M07680	0.08399131645476862	4.505569845096833	0.0	0.236434	motif is annotated for orthologous gene FBgn0004396 in D. melanogaster (identity = 23%)	frozenset({'weight>75.0%', 'hg19-500bp-upstream-7species.mc9nr', 'activating'})	[('YTHDC2', 0.8322027825509843), ('TMEM39A', 0.6657625719513939), ('GTF2H1', 0.526794781832826), ('LGR5', 0.9175076984998486), ('HSF2BP', 0.5045590139761906), ('PPARGC1A', 0.7017478149462264), ('CREB5', 0.8865867585601239), ('RPS9', 1.2832623964231575), ('GSC', 0.7556614072186267), ('CREB3L2', 1.0), ('RNPS1', 1.179811320048123), ('YY1', 0.6106938533289282), ('NEK1', 0.8137810594664131), ('WISP1',…	2464
CREB3L2	cisbp__M4747	0.07707104385739934	3.9074174182125208	7.6e-05	0.236434	motif similar to transfac_pro__M07680 ('I$CREBA_02: CrebA'; q-value = 7.65e-05) which is annotated for orthologous gene FBgn0004396 in D. melanogaster (identity = 23%)	frozenset({'weight>75.0%', 'hg19-500bp-upstream-7species.mc9nr', 'activating'})	[('YTHDC2', 0.8322027825509843), ('TMEM39A', 0.6657625719513939), ('LGR5', 0.9175076984998486), ('GTF2H1', 0.526794781832826), ('GSC', 0.7556614072186267), ('RPS9', 1.2832623964231575), ('HSF2BP', 0.5045590139761906), ('YY1', 0.6106938533289282), ('CREB5', 0.8865867585601239), ('CREB3L2', 1.0), ('ATXN1L', 0.588855048995737), ('NEK1', 0.8137810594664131), ('RNPS1', 1.179811320048123), ('PPARGC1A',…	952
CREB3L2	transfac_pro__M09526	0.08552559264280218	4.638184711414666	5e-06	0.236434	motif similar to transfac_pro__M07680 ('I$CREBA_02: CrebA'; q-value = 5.05e-06) which is annotated for orthologous gene FBgn0004396 in D. melanogaster (identity = 23%)	frozenset({'weight>75.0%', 'hg19-500bp-upstream-7species.mc9nr', 'activating'})	[('YTHDC2', 0.8322027825509843), ('LGR5', 0.9175076984998486), ('TMEM39A', 0.6657625719513939), ('YY1', 0.6106938533289282), ('GTF2H1', 0.526794781832826), ('PPARGC1A', 0.7017478149462264), ('NEK1', 0.8137810594664131), ('CREB5', 0.8865867585601239), ('ZNF711', 0.5715356673748816), ('WISP1', 1.3630489998275162), ('RAB6A', 0.4695945821407838), ('CREB3L2', 1.0), ('RPS9', 1.2832623964231575), ('ATXN…	503
CREB3L2	transfac_pro__M08947	0.07732751987689152	3.9295858734775915	2e-05	0.236434	motif similar to stark__TGACGTCAT ('CrebA'; q-value = 2.02e-05) which is annotated for orthologous gene FBgn0004396 in D. melanogaster (identity = 23%)	frozenset({'weight>75.0%', 'hg19-500bp-upstream-7species.mc9nr', 'activating'})	[('CREB5', 0.8865867585601239), ('YTHDC2', 0.8322027825509843), ('GTF2H1', 0.526794781832826), ('ZNF711', 0.5715356673748816), ('HSF2BP', 0.5045590139761906), ('PPARGC1A', 0.7017478149462264), ('TMEM39A', 0.6657625719513939), ('WISP1', 1.3630489998275162), ('ATXN1L', 0.588855048995737), ('RAB6A', 0.4695945821407838), ('CREB3L2', 1.0), ('RNPS1', 1.179811320048123), ('LGR5', 0.9175076984998486), ('…	583
CREB3L2	cisbp__M5590	0.08024951452753454	4.182147917390359	1e-06	0.23461500000000002	gene is orthologous to FBgn0004396 in D. melanogaster (identity = 23%) which is annotated for similar motif transfac_pro__M07680 ('I$CREBA_02: CrebA'; q-value = 9.07e-07)	frozenset({'weight>75.0%', 'hg19-500bp-upstream-7species.mc9nr', 'activating'})	[('YTHDC2', 0.8322027825509843), ('LGR5', 0.9175076984998486), ('ZNF711', 0.5715356673748816), ('TMEM39A', 0.6657625719513939), ('CREB5', 0.8865867585601239), ('PPARGC1A', 0.7017478149462264), ('GTF2H1', 0.526794781832826), ('NEK1', 0.8137810594664131), ('YY1', 0.6106938533289282), ('HSF2BP', 0.5045590139761906), ('CREB3L2', 1.0), ('WISP1', 1.3630489998275162), ('RAB6A', 0.4695945821407838), ('AT…	338
CREB3L2	taipale_cyt_meth__ATF7_NRTGAYGTCAYN_eDBD_meth	0.06680742314879273	3.0202833423371103	5.5e-05	0.236434	motif similar to transfac_pro__M07680 ('I$CREBA_02: CrebA'; q-value = 5.49e-05) which is annotated for orthologous gene FBgn0004396 in D. melanogaster (identity = 23%)	frozenset({'weight>75.0%', 'hg19-500bp-upstream-7species.mc9nr', 'activating'})	[('CREB5', 0.8865867585601239), ('YTHDC2', 0.8322027825509843), ('ZNF711', 0.5715356673748816), ('LGR5', 0.9175076984998486), ('PPARGC1A', 0.7017478149462264), ('TMEM39A', 0.6657625719513939), ('CREB3L2', 1.0), ('GTF2H1', 0.526794781832826), ('NEK1', 0.8137810594664131), ('RAB6A', 0.4695945821407838), ('RPS9', 1.2832623964231575), ('CDRT4', 2.4065996722496235), ('HSF2BP', 0.5045590139761906), ('G…	695
CREB3L2	hocomoco__ATF7_HUMAN.H11MO.0.D	0.08196240794342871	4.330201529339221	8e-06	0.236434	motif similar to stark__TGACGTCAT ('CrebA'; q-value = 7.84e-06) which is annotated for orthologous gene FBgn0004396 in D. melanogaster (identity = 23%)	frozenset({'weight>75.0%', 'hg19-500bp-upstream-7species.mc9nr', 'activating'})	[('ZNF711', 0.5715356673748816), ('YTHDC2', 0.8322027825509843), ('LGR5', 0.9175076984998486), ('PPARGC1A', 0.7017478149462264), ('TMEM39A', 0.6657625719513939), ('CREB5', 0.8865867585601239), ('CREB3L2', 1.0), ('GTF2H1', 0.526794781832826), ('RAB6A', 0.4695945821407838), ('NEK1', 0.8137810594664131), ('YY1', 0.6106938533289282), ('HSF2BP', 0.5045590139761906), ('ATXN1L', 0.588855048995737), ('WI…	394
CREB3L2	taipale_cyt_meth__XBP1_NRTGAYGTCAYN_FL_meth	0.07567416553695086	3.786678510072404	1e-06	0.236434	motif similar to transfac_pro__M07680 ('I$CREBA_02: CrebA'; q-value = 1.5e-06) which is annotated for orthologous gene FBgn0004396 in D. melanogaster (identity = 23%)	frozenset({'weight>75.0%', 'hg19-500bp-upstream-7species.mc9nr', 'activating'})	[('CREB5', 0.8865867585601239), ('YTHDC2', 0.8322027825509843), ('GTF2H1', 0.526794781832826), ('ZNF711', 0.5715356673748816), ('LGR5', 0.9175076984998486), ('TMEM39A', 0.6657625719513939), ('PPARGC1A', 0.7017478149462264), ('YY1', 0.6106938533289282), ('ATXN1L', 0.588855048995737), ('AKAP12', 1.6635458071824742), ('RPS9', 1.2832623964231575), ('RNPS1', 1.179811320048123), ('HSF2BP', 0.5045590139…	432
CREB3L2	taipale__ATF7_DBD_NNATGACGTCATNN_repr	0.08051973033378522	4.2055039684732005	1.3000000000000001e-05	0.236434	motif similar to stark__TGACGTCAT ('CrebA'; q-value = 1.35e-05) which is annotated for orthologous gene FBgn0004396 in D. melanogaster (identity = 23%)	frozenset({'weight>75.0%', 'hg19-500bp-upstream-7species.mc9nr', 'activating'})	[('YTHDC2', 0.8322027825509843), ('LGR5', 0.9175076984998486), ('PPARGC1A', 0.7017478149462264), ('ZNF711', 0.5715356673748816), ('HSF2BP', 0.5045590139761906), ('TMEM39A', 0.6657625719513939), ('CREB5', 0.8865867585601239), ('CREB3L2', 1.0), ('GTF2H1', 0.526794781832826), ('NEK1', 0.8137810594664131), ('YY1', 0.6106938533289282), ('WISP1', 1.3630489998275162), ('RPS9', 1.2832623964231575), ('MTH…	383
CREB3L2	hocomoco__ATF2_HUMAN.H11MO.2.C	0.0846828857216136	4.5653455012580055	0.000223	0.236434	motif similar to stark__TGACGTCA ('CrebA'; q-value = 0.000223) which is annotated for orthologous gene FBgn0004396 in D. melanogaster (identity = 23%)	frozenset({'weight>75.0%', 'hg19-500bp-upstream-7species.mc9nr', 'activating'})	[('LGR5', 0.9175076984998486), ('YTHDC2', 0.8322027825509843), ('PPARGC1A', 0.7017478149462264), ('TMEM39A', 0.6657625719513939), ('CREB3L2', 1.0), ('RAB6A', 0.4695945821407838), ('ZNF711', 0.5715356673748816), ('GTF2H1', 0.526794781832826), ('YY1', 0.6106938533289282), ('MTHFSD', 0.5243556141754164), ('CREB5', 0.8865867585601239), ('WISP1', 1.3630489998275162), ('NEK1', 0.8137810594664131), ('AT…	339
CREB3L2	transfac_pro__M00981	0.08383101894258602	4.491714560556165	0.0005139999999999999	0.236434	motif similar to stark__TGACGTCA ('CrebA'; q-value = 0.000514) which is annotated for orthologous gene FBgn0004396 in D. melanogaster (identity = 23%)	frozenset({'weight>75.0%', 'hg19-500bp-upstream-7species.mc9nr', 'activating'})	[('PPARGC1A', 0.7017478149462264), ('YTHDC2', 0.8322027825509843), ('ATXN1L', 0.588855048995737), ('LGR5', 0.9175076984998486), ('YY1', 0.6106938533289282), ('RAB6A', 0.4695945821407838), ('ZNF711', 0.5715356673748816), ('RNPS1', 1.179811320048123), ('GTF2H1', 0.526794781832826), ('CREB5', 0.8865867585601239), ('CREB3L2', 1.0), ('WISP1', 1.3630489998275162), ('TMEM39A', 0.6657625719513939), ('NEK…	219
CREB3L2	cisbp__M0283	0.08291045322976587	4.4121456407654644	4.3e-05	0.23461500000000002	gene is orthologous to FBgn0004396 in D. melanogaster (identity = 23%) which is annotated for similar motif transfac_pro__M07680 ('I$CREBA_02: CrebA'; q-value = 4.33e-05)	frozenset({'weight>75.0%', 'hg19-500bp-upstream-7species.mc9nr', 'activating'})	[('YTHDC2', 0.8322027825509843), ('YY1', 0.6106938533289282), ('LGR5', 0.9175076984998486), ('WISP1', 1.3630489998275162), ('PPARGC1A', 0.7017478149462264), ('TMEM39A', 0.6657625719513939), ('NEK1', 0.8137810594664131), ('CREB3L2', 1.0), ('PRKAR1A', 1.1745940004817277), ('RNPS1', 1.179811320048123), ('RAB6A', 0.4695945821407838), ('ZNF711', 0.5715356673748816), ('CREB5', 0.8865867585601239), ('GT…	612
CREB3L2	transfac_pro__M09520	0.08624464148316419	4.700335559211382	9.1e-05	0.23461500000000002	gene is orthologous to FBgn0004396 in D. melanogaster (identity = 23%) which is annotated for similar motif transfac_pro__M07680 ('I$CREBA_02: CrebA'; q-value = 9.13e-05)	frozenset({'weight>75.0%', 'hg19-500bp-upstream-7species.mc9nr', 'activating'})	[('LGR5', 0.9175076984998486), ('TMEM39A', 0.6657625719513939), ('YTHDC2', 0.8322027825509843), ('CREB5', 0.8865867585601239), ('PPARGC1A', 0.7017478149462264), ('RAB6A', 0.4695945821407838), ('GTF2H1', 0.526794781832826), ('RNPS1', 1.179811320048123), ('WISP1', 1.3630489998275162), ('HSF2BP', 0.5045590139761906), ('YY1', 0.6106938533289282), ('PRKAR1A', 1.1745940004817277), ('ATXN1L', 0.58885504…	376
CREB3L2	transfac_pro__M01187	0.08277763529110028	4.400665547860339	0.00011599999999999999	0.236434	motif similar to transfac_pro__M07680 ('I$CREBA_02: CrebA'; q-value = 0.000116) which is annotated for orthologous gene FBgn0004396 in D. melanogaster (identity = 23%)	frozenset({'weight>75.0%', 'hg19-500bp-upstream-7species.mc9nr', 'activating'})	[('LGR5', 0.9175076984998486), ('YTHDC2', 0.8322027825509843), ('TMEM39A', 0.6657625719513939), ('PPARGC1A', 0.7017478149462264), ('GTF2H1', 0.526794781832826), ('GSC', 0.7556614072186267), ('CREB3L2', 1.0), ('RNPS1', 1.179811320048123), ('RAB6A', 0.4695945821407838), ('NEK1', 0.8137810594664131), ('YY1', 0.6106938533289282), ('CREB5', 0.8865867585601239), ('MTHFSD', 0.5243556141754164), ('ZNF711…	3404
CREB3L2	taipale_cyt_meth__ATF4_GGATGACGTCATCC_eDBD	0.07418110870919284	3.657626431207887	1.6e-05	0.236434	motif similar to stark__TGACGTCAT ('CrebA'; q-value = 1.58e-05) which is annotated for orthologous gene FBgn0004396 in D. melanogaster (identity = 23%)	frozenset({'weight>75.0%', 'hg19-500bp-upstream-7species.mc9nr', 'activating'})	[('TMEM39A', 0.6657625719513939), ('PPARGC1A', 0.7017478149462264), ('YTHDC2', 0.8322027825509843), ('LGR5', 0.9175076984998486), ('WISP1', 1.3630489998275162), ('GTF2H1', 0.526794781832826), ('YY1', 0.6106938533289282), ('NEK1', 0.8137810594664131), ('MTHFSD', 0.5243556141754164), ('PRKAR1A', 1.1745940004817277), ('CREB3L2', 1.0), ('RPS9', 1.2832623964231575), ('ATXN1L', 0.588855048995737), ('CR…	1471
CREB3L2	jaspar__MA0967.1	0.080208295167259	4.178585129937043	9.2e-05	0.23461500000000002	gene is orthologous to FBgn0004396 in D. melanogaster (identity = 23%) which is annotated for similar motif transfac_pro__M07680 ('I$CREBA_02: CrebA'; q-value = 9.19e-05)	frozenset({'weight>75.0%', 'hg19-500bp-upstream-7species.mc9nr', 'activating'})	[('YTHDC2', 0.8322027825509843), ('YY1', 0.6106938533289282), ('LGR5', 0.9175076984998486), ('WISP1', 1.3630489998275162), ('PPARGC1A', 0.7017478149462264), ('RAB6A', 0.4695945821407838), ('RNPS1', 1.179811320048123), ('TMEM39A', 0.6657625719513939), ('NEK1', 0.8137810594664131), ('CREB3L2', 1.0), ('GTF2H1', 0.526794781832826), ('AKAP12', 1.6635458071824742), ('PRKAR1A', 1.1745940004817277), ('AT…	746
CREB3L2	transfac_pro__M08915	0.0760085003480746	3.8155766749715148	0.0	0.236434	motif similar to transfac_pro__M07680 ('I$CREBA_02: CrebA'; q-value = 5.52e-08) which is annotated for orthologous gene FBgn0004396 in D. melanogaster (identity = 23%)	frozenset({'weight>75.0%', 'hg19-500bp-upstream-7species.mc9nr', 'activating'})	[('YTHDC2', 0.8322027825509843), ('CREB5', 0.8865867585601239), ('PPARGC1A', 0.7017478149462264), ('ZNF711', 0.5715356673748816), ('LGR5', 0.9175076984998486), ('TMEM39A', 0.6657625719513939), ('YY1', 0.6106938533289282), ('ATXN1L', 0.588855048995737), ('GTF2H1', 0.526794781832826), ('WISP1', 1.3630489998275162), ('RAB6A', 0.4695945821407838), ('RNPS1', 1.179811320048123), ('CREB3L2', 1.0), ('HSF…	802
CREB3L2	flyfactorsurvey__Atf-2_SANGER_5_FBgn0050420	0.07674586890411461	3.879310983858592	8.6e-05	0.236434	motif similar to transfac_pro__M07680 ('I$CREBA_02: CrebA'; q-value = 8.59e-05) which is annotated for orthologous gene FBgn0004396 in D. melanogaster (identity = 23%)	frozenset({'weight>75.0%', 'hg19-500bp-upstream-7species.mc9nr', 'activating'})	[('YTHDC2', 0.8322027825509843), ('TMEM39A', 0.6657625719513939), ('CREB5', 0.8865867585601239), ('ATXN1L', 0.588855048995737), ('GTF2H1', 0.526794781832826), ('LGR5', 0.9175076984998486), ('YY1', 0.6106938533289282), ('HSF2BP', 0.5045590139761906), ('GSC', 0.7556614072186267), ('RPS9', 1.2832623964231575), ('RNPS1', 1.179811320048123), ('CREB3L2', 1.0), ('PPARGC1A', 0.7017478149462264), ('ARPC5'…	729
CREB3L2	taipale_cyt_meth__JUND_NRTGACGTCATN_eDBD	0.07809694793536805	3.9960912392728027	2.7000000000000002e-05	0.236434	motif similar to stark__TGACGTCAT ('CrebA'; q-value = 2.68e-05) which is annotated for orthologous gene FBgn0004396 in D. melanogaster (identity = 23%)	frozenset({'weight>75.0%', 'hg19-500bp-upstream-7species.mc9nr', 'activating'})	[('YTHDC2', 0.8322027825509843), ('CREB5', 0.8865867585601239), ('ZNF711', 0.5715356673748816), ('PPARGC1A', 0.7017478149462264), ('LGR5', 0.9175076984998486), ('ATXN1L', 0.588855048995737), ('GTF2H1', 0.526794781832826), ('TMEM39A', 0.6657625719513939), ('CREB3L2', 1.0), ('HSF2BP', 0.5045590139761906), ('YY1', 0.6106938533289282), ('NEK1', 0.8137810594664131), ('RAB6A', 0.4695945821407838), ('RP…	487
CREB3L2	cisbp__M0272	0.06972483787051625	3.2724495209772875	0.000554	1.0	gene is annotated for similar motif hocomoco__CR3L2_HUMAN.H11MO.0.D ('CR3L2_HUMAN'; q-value = 0.000554)	frozenset({'weight>75.0%', 'hg19-500bp-upstream-7species.mc9nr', 'activating'})	[('GTF2H1', 0.526794781832826), ('ARPC5', 0.4547981612861044), ('YTHDC2', 0.8322027825509843), ('ATXN1L', 0.588855048995737), ('TESK2', 0.9237616168065614), ('AKAP12', 1.6635458071824742), ('GSC', 0.7556614072186267), ('SEMA5A', 2.0923410304356413), ('WISP1', 1.3630489998275162), ('LGR5', 0.9175076984998486), ('TRPM7', 0.6698678479349714), ('C14orf132', 0.4545784862458425), ('TMEM39A', 0.66576257…	808
CREB3L2	taipale_cyt_meth__CREB1_NRTGACGTCAYN_FL	0.08363866192796687	4.475088219107361	0.000248	0.236434	motif similar to stark__TGACGTCA ('CrebA'; q-value = 0.000248) which is annotated for orthologous gene FBgn0004396 in D. melanogaster (identity = 23%)	frozenset({'weight>75.0%', 'hg19-500bp-upstream-7species.mc9nr', 'activating'})	[('YTHDC2', 0.8322027825509843), ('ZNF711', 0.5715356673748816), ('PPARGC1A', 0.7017478149462264), ('LGR5', 0.9175076984998486), ('CREB5', 0.8865867585601239), ('RAB6A', 0.4695945821407838), ('GTF2H1', 0.526794781832826), ('CREB3L2', 1.0), ('WISP1', 1.3630489998275162), ('YY1', 0.6106938533289282), ('RNPS1', 1.179811320048123), ('NEK1', 0.8137810594664131), ('TMEM39A', 0.6657625719513939), ('HSF2…	295
CREB3L2	taipale_cyt_meth__BATF3_NRTGAYGTCAYN_eDBD_meth	0.0813715971128128	4.279134909175041	0.0	0.236434	motif similar to transfac_pro__M07680 ('I$CREBA_02: CrebA'; q-value = 8.86e-08) which is annotated for orthologous gene FBgn0004396 in D. melanogaster (identity = 23%)	frozenset({'weight>75.0%', 'hg19-500bp-upstream-7species.mc9nr', 'activating'})	[('CREB5', 0.8865867585601239), ('YTHDC2', 0.8322027825509843), ('LGR5', 0.9175076984998486), ('TMEM39A', 0.6657625719513939), ('GTF2H1', 0.526794781832826), ('PPARGC1A', 0.7017478149462264), ('CREB3L2', 1.0), ('NEK1', 0.8137810594664131), ('ZNF711', 0.5715356673748816), ('WISP1', 1.3630489998275162), ('RNPS1', 1.179811320048123), ('YY1', 0.6106938533289282), ('RAB6A', 0.4695945821407838), ('HSF2…	586
CREB3L2	hocomoco__CREB5_HUMAN.H11MO.0.D	0.0842432125453413	4.527342435089313	8e-06	0.236434	motif similar to transfac_pro__M07680 ('I$CREBA_02: CrebA'; q-value = 7.53e-06) which is annotated for orthologous gene FBgn0004396 in D. melanogaster (identity = 23%)	frozenset({'weight>75.0%', 'hg19-500bp-upstream-7species.mc9nr', 'activating'})	[('ZNF711', 0.5715356673748816), ('CREB5', 0.8865867585601239), ('YTHDC2', 0.8322027825509843), ('LGR5', 0.9175076984998486), ('PPARGC1A', 0.7017478149462264), ('TMEM39A', 0.6657625719513939), ('CREB3L2', 1.0), ('GTF2H1', 0.526794781832826), ('RAB6A', 0.4695945821407838), ('NEK1', 0.8137810594664131), ('HSF2BP', 0.5045590139761906), ('ATXN1L', 0.588855048995737), ('YY1', 0.6106938533289282), ('WI…	1213
CREB3L2	homer__ATGACGTCATCC_c-Jun-CRE	0.06840123841277983	3.1580444571986193	9.9e-05	0.236434	motif similar to stark__TGACGTCAT ('CrebA'; q-value = 9.87e-05) which is annotated for orthologous gene FBgn0004396 in D. melanogaster (identity = 23%)	frozenset({'weight>75.0%', 'hg19-500bp-upstream-7species.mc9nr', 'activating'})	[('YTHDC2', 0.8322027825509843), ('CREB5', 0.8865867585601239), ('TMEM39A', 0.6657625719513939), ('PPARGC1A', 0.7017478149462264), ('LGR5', 0.9175076984998486), ('YY1', 0.6106938533289282), ('GTF2H1', 0.526794781832826), ('ZNF711', 0.5715356673748816), ('WISP1', 1.3630489998275162), ('AKAP12', 1.6635458071824742), ('CDRT4', 2.4065996722496235), ('ATXN1L', 0.588855048995737), ('RPS9', 1.2832623964…	624
CREB3L2	taipale_cyt_meth__BATF3_NRTGAYGTCAYN_eDBD	0.08526911662331	4.616016256149595	0.0	0.236434	motif similar to transfac_pro__M07680 ('I$CREBA_02: CrebA'; q-value = 3.6e-09) which is annotated for orthologous gene FBgn0004396 in D. melanogaster (identity = 23%)	frozenset({'weight>75.0%', 'hg19-500bp-upstream-7species.mc9nr', 'activating'})	[('YTHDC2', 0.8322027825509843), ('LGR5', 0.9175076984998486), ('TMEM39A', 0.6657625719513939), ('CREB5', 0.8865867585601239), ('GTF2H1', 0.526794781832826), ('PPARGC1A', 0.7017478149462264), ('ZNF711', 0.5715356673748816), ('WISP1', 1.3630489998275162), ('YY1', 0.6106938533289282), ('CREB3L2', 1.0), ('NEK1', 0.8137810594664131), ('ATXN1L', 0.588855048995737), ('RAB6A', 0.4695945821407838), ('RNP…	427
CREB3L2	taipale_cyt_meth__ATF3_NRTGACGTCAYN_FL	0.0806250686989338	4.214608869742783	0.0	0.23461500000000002	gene is orthologous to FBgn0004396 in D. melanogaster (identity = 23%) which is annotated for similar motif transfac_pro__M07680 ('I$CREBA_02: CrebA'; q-value = 2.32e-08)	frozenset({'weight>75.0%', 'hg19-500bp-upstream-7species.mc9nr', 'activating'})	[('PPARGC1A', 0.7017478149462264), ('YTHDC2', 0.8322027825509843), ('LGR5', 0.9175076984998486), ('ZNF711', 0.5715356673748816), ('CREB5', 0.8865867585601239), ('TMEM39A', 0.6657625719513939), ('YY1', 0.6106938533289282), ('WISP1', 1.3630489998275162), ('GTF2H1', 0.526794781832826), ('NEK1', 0.8137810594664131), ('MTHFSD', 0.5243556141754164), ('RAB6A', 0.4695945821407838), ('RPS9', 1.28326239642…	904
CREB3L2	taipale__BATF3_DBD_TGATGACGTCATCA	0.08184332979152163	4.319909032251868	0.0	0.23461500000000002	gene is orthologous to FBgn0004396 in D. melanogaster (identity = 23%) which is annotated for similar motif transfac_pro__M07680 ('I$CREBA_02: CrebA'; q-value = 1.27e-08)	frozenset({'weight>75.0%', 'hg19-500bp-upstream-7species.mc9nr', 'activating'})	[('YTHDC2', 0.8322027825509843), ('TMEM39A', 0.6657625719513939), ('LGR5', 0.9175076984998486), ('GTF2H1', 0.526794781832826), ('RPS9', 1.2832623964231575), ('CREB5', 0.8865867585601239), ('HSF2BP', 0.5045590139761906), ('CREB3L2', 1.0), ('PRKAR1A', 1.1745940004817277), ('RNPS1', 1.179811320048123), ('NEK1', 0.8137810594664131), ('YY1', 0.6106938533289282), ('MTHFSD', 0.5243556141754164), ('PPARG…	1270
CREB3L2	cisbp__M0362	0.07667259004140256	3.8729771394971433	0.000154	0.236434	motif similar to transfac_pro__M07680 ('I$CREBA_02: CrebA'; q-value = 0.000154) which is annotated for orthologous gene FBgn0004396 in D. melanogaster (identity = 23%)	frozenset({'weight>75.0%', 'hg19-500bp-upstream-7species.mc9nr', 'activating'})	[('GTF2H1', 0.526794781832826), ('YTHDC2', 0.8322027825509843), ('ZNF711', 0.5715356673748816), ('YY1', 0.6106938533289282), ('LGR5', 0.9175076984998486), ('RAB6A', 0.4695945821407838), ('PPARGC1A', 0.7017478149462264), ('CREB5', 0.8865867585601239), ('TMEM39A', 0.6657625719513939), ('RNPS1', 1.179811320048123), ('NEK1', 0.8137810594664131), ('CREB3L2', 1.0), ('ATXN1L', 0.588855048995737), ('GSC'…	1226
CREB3L2	hocomoco__ATF2_HUMAN.H11MO.0.B	0.07290788846957096	3.5475758854277157	1.9e-05	0.236434	motif similar to transfac_pro__M07680 ('I$CREBA_02: CrebA'; q-value = 1.94e-05) which is annotated for orthologous gene FBgn0004396 in D. melanogaster (identity = 23%)	frozenset({'weight>75.0%', 'hg19-500bp-upstream-7species.mc9nr', 'activating'})	[('CREB5', 0.8865867585601239), ('YTHDC2', 0.8322027825509843), ('LGR5', 0.9175076984998486), ('PPARGC1A', 0.7017478149462264), ('TMEM39A', 0.6657625719513939), ('YY1', 0.6106938533289282), ('RNPS1', 1.179811320048123), ('AKAP12', 1.6635458071824742), ('RAB6A', 0.4695945821407838), ('ZNF711', 0.5715356673748816), ('GTF2H1', 0.526794781832826), ('CREB3L2', 1.0), ('WISP1', 1.3630489998275162), ('AT…	883
CREB3L2	stark__TGACGTCAT	0.08155021434067343	4.294573654806073	0.0	0.236434	motif is annotated for orthologous gene FBgn0004396 in D. melanogaster (identity = 23%)	frozenset({'weight>75.0%', 'hg19-500bp-upstream-7species.mc9nr', 'activating'})	[('YTHDC2', 0.8322027825509843), ('TMEM39A', 0.6657625719513939), ('ATXN1L', 0.588855048995737), ('ZNF711', 0.5715356673748816), ('GTF2H1', 0.526794781832826), ('LGR5', 0.9175076984998486), ('YY1', 0.6106938533289282), ('WISP1', 1.3630489998275162), ('PPARGC1A', 0.7017478149462264), ('HSF2BP', 0.5045590139761906), ('RNPS1', 1.179811320048123), ('CREB3L2', 1.0), ('PRKAR1A', 1.1745940004817277), ('…	444
CREB3L2	taipale_cyt_meth__ATF3_NRTGAYGTCAYN_eDBD_meth	0.07160260872751255	3.4347542827394104	2e-06	0.236434	motif similar to transfac_pro__M07680 ('I$CREBA_02: CrebA'; q-value = 1.92e-06) which is annotated for orthologous gene FBgn0004396 in D. melanogaster (identity = 23%)	frozenset({'weight>75.0%', 'hg19-500bp-upstream-7species.mc9nr', 'activating'})	[('CREB5', 0.8865867585601239), ('YTHDC2', 0.8322027825509843), ('LGR5', 0.9175076984998486), ('TMEM39A', 0.6657625719513939), ('PPARGC1A', 0.7017478149462264), ('ZNF711', 0.5715356673748816), ('GTF2H1', 0.526794781832826), ('CREB3L2', 1.0), ('NEK1', 0.8137810594664131), ('WISP1', 1.3630489998275162), ('YY1', 0.6106938533289282), ('MTHFSD', 0.5243556141754164), ('CDRT4', 2.4065996722496235), ('RP…	1101
CREB3L2	transfac_pro__M08941	0.07898545414575166	4.072889102155368	1e-06	0.236434	motif similar to transfac_pro__M07680 ('I$CREBA_02: CrebA'; q-value = 9.63e-07) which is annotated for orthologous gene FBgn0004396 in D. melanogaster (identity = 23%)	frozenset({'weight>75.0%', 'hg19-500bp-upstream-7species.mc9nr', 'activating'})	[('CREB5', 0.8865867585601239), ('YTHDC2', 0.8322027825509843), ('LGR5', 0.9175076984998486), ('PPARGC1A', 0.7017478149462264), ('ZNF711', 0.5715356673748816), ('TMEM39A', 0.6657625719513939), ('GTF2H1', 0.526794781832826), ('RAB6A', 0.4695945821407838), ('ATXN1L', 0.588855048995737), ('CREB3L2', 1.0), ('HSF2BP', 0.5045590139761906), ('NEK1', 0.8137810594664131), ('YY1', 0.6106938533289282), ('RN…	391
CREB3L2	transfac_pro__M07246	0.08207232623749679	4.339702295881395	0.000128	0.236434	motif similar to transfac_pro__M07680 ('I$CREBA_02: CrebA'; q-value = 0.000128) which is annotated for orthologous gene FBgn0004396 in D. melanogaster (identity = 23%)	frozenset({'weight>75.0%', 'hg19-500bp-upstream-7species.mc9nr', 'activating'})	[('CREB5', 0.8865867585601239), ('RNPS1', 1.179811320048123), ('ZNF711', 0.5715356673748816), ('ATXN1L', 0.588855048995737), ('YTHDC2', 0.8322027825509843), ('LGR5', 0.9175076984998486), ('TMEM39A', 0.6657625719513939), ('RAB6A', 0.4695945821407838), ('GTF2H1', 0.526794781832826), ('AKAP12', 1.6635458071824742), ('TXNDC12', 0.7947631457320586), ('WISP1', 1.3630489998275162), ('PPARGC1A', 0.701747…	283
CREB3L2	transfac_pro__M09521	0.07849082182244532	4.03013565271559	0.000134	0.236434	motif similar to stark__TGACGTCA ('CrebA'; q-value = 0.000134) which is annotated for orthologous gene FBgn0004396 in D. melanogaster (identity = 23%)	frozenset({'weight>75.0%', 'hg19-500bp-upstream-7species.mc9nr', 'activating'})	[('WISP1', 1.3630489998275162), ('LGR5', 0.9175076984998486), ('PPARGC1A', 0.7017478149462264), ('TMEM39A', 0.6657625719513939), ('CREB5', 0.8865867585601239), ('YTHDC2', 0.8322027825509843), ('RAB6A', 0.4695945821407838), ('GTF2H1', 0.526794781832826), ('ZNF711', 0.5715356673748816), ('NEK1', 0.8137810594664131), ('CREB3L2', 1.0), ('PRKAR1A', 1.1745940004817277), ('CDRT4', 2.4065996722496235), (…	445
CREB3L2	transfac_pro__M07574	0.07582072326237496	3.7993461987953014	0.000175	0.236434	motif similar to stark__TGACGTCA ('CrebA'; q-value = 0.000175) which is annotated for orthologous gene FBgn0004396 in D. melanogaster (identity = 23%)	frozenset({'weight>75.0%', 'hg19-500bp-upstream-7species.mc9nr', 'activating'})	[('YTHDC2', 0.8322027825509843), ('PPARGC1A', 0.7017478149462264), ('LGR5', 0.9175076984998486), ('YY1', 0.6106938533289282), ('CREB5', 0.8865867585601239), ('ZNF711', 0.5715356673748816), ('GTF2H1', 0.526794781832826), ('ATXN1L', 0.588855048995737), ('TMEM39A', 0.6657625719513939), ('WISP1', 1.3630489998275162), ('CREB3L2', 1.0), ('AKAP12', 1.6635458071824742), ('RAB6A', 0.4695945821407838), ('H…	641
CREB3L2	cisbp__M5998	0.08111054116440113	4.256570588637381	2.5e-05	0.236434	motif similar to stark__TGACGTCAT ('CrebA'; q-value = 2.48e-05) which is annotated for orthologous gene FBgn0004396 in D. melanogaster (identity = 23%)	frozenset({'weight>75.0%', 'hg19-500bp-upstream-7species.mc9nr', 'activating'})	[('CREB5', 0.8865867585601239), ('YTHDC2', 0.8322027825509843), ('ZNF711', 0.5715356673748816), ('LGR5', 0.9175076984998486), ('PPARGC1A', 0.7017478149462264), ('TMEM39A', 0.6657625719513939), ('CREB3L2', 1.0), ('RAB6A', 0.4695945821407838), ('GTF2H1', 0.526794781832826), ('NEK1', 0.8137810594664131), ('HSF2BP', 0.5045590139761906), ('YY1', 0.6106938533289282), ('ATXN1L', 0.588855048995737), ('WI…	694
CREB3L2	transfac_pro__M09522	0.08731176492140842	4.792572167724979	4.1e-05	0.23461500000000002	gene is orthologous to FBgn0004396 in D. melanogaster (identity = 23%) which is annotated for similar motif transfac_pro__M07680 ('I$CREBA_02: CrebA'; q-value = 4.08e-05)	frozenset({'weight>75.0%', 'hg19-500bp-upstream-7species.mc9nr', 'activating'})	[('YTHDC2', 0.8322027825509843), ('LGR5', 0.9175076984998486), ('TMEM39A', 0.6657625719513939), ('PPARGC1A', 0.7017478149462264), ('GTF2H1', 0.526794781832826), ('RAB6A', 0.4695945821407838), ('NEK1', 0.8137810594664131), ('CREB5', 0.8865867585601239), ('WISP1', 1.3630489998275162), ('YY1', 0.6106938533289282), ('HSF2BP', 0.5045590139761906), ('PRKAR1A', 1.1745940004817277), ('ZNF711', 0.57153566…	491
CREB3L2	jaspar__MA1070.1	0.08571336972850181	4.654415187590878	0.00011899999999999999	0.236434	motif similar to transfac_pro__M07680 ('I$CREBA_02: CrebA'; q-value = 0.000119) which is annotated for orthologous gene FBgn0004396 in D. melanogaster (identity = 23%)	frozenset({'weight>75.0%', 'hg19-500bp-upstream-7species.mc9nr', 'activating'})	[('CREB5', 0.8865867585601239), ('LGR5', 0.9175076984998486), ('YTHDC2', 0.8322027825509843), ('PPARGC1A', 0.7017478149462264), ('YY1', 0.6106938533289282), ('NEK1', 0.8137810594664131), ('CREB3L2', 1.0), ('RAB6A', 0.4695945821407838), ('TMEM39A', 0.6657625719513939), ('WISP1', 1.3630489998275162), ('RNPS1', 1.179811320048123), ('ZNF711', 0.5715356673748816), ('GTF2H1', 0.526794781832826), ('GSC'…	1044
CREB3L2	transfac_pro__M07686	0.08201278716154325	4.334556047337718	0.0	0.23461500000000002	gene is orthologous to FBgn0004396 in D. melanogaster (identity = 23%) which is annotated for similar motif transfac_pro__M07680 ('I$CREBA_02: CrebA'; q-value = 2.32e-08)	frozenset({'weight>75.0%', 'hg19-500bp-upstream-7species.mc9nr', 'activating'})	[('YTHDC2', 0.8322027825509843), ('TMEM39A', 0.6657625719513939), ('LGR5', 0.9175076984998486), ('GTF2H1', 0.526794781832826), ('CREB5', 0.8865867585601239), ('PPARGC1A', 0.7017478149462264), ('ZNF711', 0.5715356673748816), ('NEK1', 0.8137810594664131), ('RPS9', 1.2832623964231575), ('YY1', 0.6106938533289282), ('HSF2BP', 0.5045590139761906), ('CREB3L2', 1.0), ('WISP1', 1.3630489998275162), ('MTH…	2950
CREB3L2	transfac_pro__M01586	0.08683087238486059	4.7510063141029715	1e-06	0.23461500000000002	gene is orthologous to FBgn0004396 in D. melanogaster (identity = 23%) which is annotated for similar motif transfac_pro__M07680 ('I$CREBA_02: CrebA'; q-value = 8.88e-07)	frozenset({'weight>75.0%', 'hg19-500bp-upstream-7species.mc9nr', 'activating'})	[('YTHDC2', 0.8322027825509843), ('GTF2H1', 0.526794781832826), ('TMEM39A', 0.6657625719513939), ('LGR5', 0.9175076984998486), ('HSF2BP', 0.5045590139761906), ('PPARGC1A', 0.7017478149462264), ('CREB5', 0.8865867585601239), ('RPS9', 1.2832623964231575), ('PRKAR1A', 1.1745940004817277), ('YY1', 0.6106938533289282), ('NEK1', 0.8137810594664131), ('RAB6A', 0.4695945821407838), ('RNPS1', 1.1798113200…	2659
CREB3L2	transfac_pro__M07666	0.0822188839629209	4.352369984604294	2e-06	0.236434	motif similar to transfac_pro__M07680 ('I$CREBA_02: CrebA'; q-value = 1.52e-06) which is annotated for orthologous gene FBgn0004396 in D. melanogaster (identity = 23%)	frozenset({'weight>75.0%', 'hg19-500bp-upstream-7species.mc9nr', 'activating'})	[('CREB5', 0.8865867585601239), ('ZNF711', 0.5715356673748816), ('YTHDC2', 0.8322027825509843), ('PPARGC1A', 0.7017478149462264), ('LGR5', 0.9175076984998486), ('GTF2H1', 0.526794781832826), ('ATXN1L', 0.588855048995737), ('RAB6A', 0.4695945821407838), ('CREB3L2', 1.0), ('TMEM39A', 0.6657625719513939), ('YY1', 0.6106938533289282), ('HSF2BP', 0.5045590139761906), ('NEK1', 0.8137810594664131), ('WI…	1309
CREB3L2	taipale_cyt_meth__CREM_NRTGACGTCAYN_eDBD	0.08554391235848019	4.639768172505027	9.6e-05	0.236434	motif similar to stark__TGACGTCA ('CrebA'; q-value = 9.56e-05) which is annotated for orthologous gene FBgn0004396 in D. melanogaster (identity = 23%)	frozenset({'weight>75.0%', 'hg19-500bp-upstream-7species.mc9nr', 'activating'})	[('GTF2H1', 0.526794781832826), ('ZNF711', 0.5715356673748816), ('PPARGC1A', 0.7017478149462264), ('YTHDC2', 0.8322027825509843), ('LGR5', 0.9175076984998486), ('ATXN1L', 0.588855048995737), ('CREB5', 0.8865867585601239), ('YY1', 0.6106938533289282), ('RAB6A', 0.4695945821407838), ('CREB3L2', 1.0), ('RNPS1', 1.179811320048123), ('TMEM39A', 0.6657625719513939), ('WISP1', 1.3630489998275162), ('NEK…	407
CREB3L2	cisbp__M0275	0.07863279961894991	4.042407476165896	0.000128	0.236434	motif similar to transfac_pro__M07680 ('I$CREBA_02: CrebA'; q-value = 0.000128) which is annotated for orthologous gene FBgn0004396 in D. melanogaster (identity = 23%)	frozenset({'weight>75.0%', 'hg19-500bp-upstream-7species.mc9nr', 'activating'})	[('YTHDC2', 0.8322027825509843), ('LGR5', 0.9175076984998486), ('GTF2H1', 0.526794781832826), ('TMEM39A', 0.6657625719513939), ('GSC', 0.7556614072186267), ('PPARGC1A', 0.7017478149462264), ('CREB3L2', 1.0), ('RAB6A', 0.4695945821407838), ('RNPS1', 1.179811320048123), ('NEK1', 0.8137810594664131), ('YY1', 0.6106938533289282), ('ZNF711', 0.5715356673748816), ('WISP1', 1.3630489998275162), ('RPS9',…	500
CREB3L2	cisbp__M5952	0.08416535375370975	4.520612725455274	0.0	0.236434	motif similar to transfac_pro__M07680 ('I$CREBA_02: CrebA'; q-value = 3.72e-09) which is annotated for orthologous gene FBgn0004396 in D. melanogaster (identity = 23%)	frozenset({'weight>75.0%', 'hg19-500bp-upstream-7species.mc9nr', 'activating'})	[('TMEM39A', 0.6657625719513939), ('YTHDC2', 0.8322027825509843), ('LGR5', 0.9175076984998486), ('GTF2H1', 0.526794781832826), ('PPARGC1A', 0.7017478149462264), ('YY1', 0.6106938533289282), ('WISP1', 1.3630489998275162), ('RNPS1', 1.179811320048123), ('ZNF711', 0.5715356673748816), ('NEK1', 0.8137810594664131), ('CREB5', 0.8865867585601239), ('RAB6A', 0.4695945821407838), ('CREB3L2', 1.0), ('GSC'…	432
CREB3L2	cisbp__M0303	0.09145660059355878	5.15083023941942	0.000683	0.23461500000000002	gene is orthologous to FBgn0004396 in D. melanogaster (identity = 23%) which is annotated for similar motif transfac_pro__M07680 ('I$CREBA_02: CrebA'; q-value = 0.000683)	frozenset({'weight>75.0%', 'hg19-500bp-upstream-7species.mc9nr', 'activating'})	[('RAB6A', 0.4695945821407838), ('YTHDC2', 0.8322027825509843), ('LGR5', 0.9175076984998486), ('TMEM39A', 0.6657625719513939), ('CREB5', 0.8865867585601239), ('GTF2H1', 0.526794781832826), ('WISP1', 1.3630489998275162), ('PPARGC1A', 0.7017478149462264), ('ATXN1L', 0.588855048995737), ('RNPS1', 1.179811320048123), ('ZNF711', 0.5715356673748816), ('CREB3L2', 1.0), ('NEK1', 0.8137810594664131), ('YY…	997
CREB3L2	taipale_cyt_meth__FOS_NRTGAYGTCAYN_eDBD_meth	0.07796870992562195	3.985007011640267	7.000000000000001e-06	0.23461500000000002	gene is orthologous to FBgn0004396 in D. melanogaster (identity = 23%) which is annotated for similar motif transfac_pro__M07680 ('I$CREBA_02: CrebA'; q-value = 6.63e-06)	frozenset({'weight>75.0%', 'hg19-500bp-upstream-7species.mc9nr', 'activating'})	[('CREB5', 0.8865867585601239), ('YTHDC2', 0.8322027825509843), ('TMEM39A', 0.6657625719513939), ('ATXN1L', 0.588855048995737), ('LGR5', 0.9175076984998486), ('GTF2H1', 0.526794781832826), ('HSF2BP', 0.5045590139761906), ('ZNF711', 0.5715356673748816), ('RPS9', 1.2832623964231575), ('PPARGC1A', 0.7017478149462264), ('RNPS1', 1.179811320048123), ('YY1', 0.6106938533289282), ('CREB3L2', 1.0), ('GSC…	1188
CREB3L2	homer__NRRTGACGTCAT_Atf2	0.0777351335507273	3.9648178827381497	8.7e-05	0.236434	motif similar to stark__TGACGTCAT ('CrebA'; q-value = 8.7e-05) which is annotated for orthologous gene FBgn0004396 in D. melanogaster (identity = 23%)	frozenset({'weight>75.0%', 'hg19-500bp-upstream-7species.mc9nr', 'activating'})	[('YTHDC2', 0.8322027825509843), ('CREB5', 0.8865867585601239), ('PPARGC1A', 0.7017478149462264), ('LGR5', 0.9175076984998486), ('RNPS1', 1.179811320048123), ('TMEM39A', 0.6657625719513939), ('WISP1', 1.3630489998275162), ('RAB6A', 0.4695945821407838), ('YY1', 0.6106938533289282), ('ATXN1L', 0.588855048995737), ('AKAP12', 1.6635458071824742), ('ZNF711', 0.5715356673748816), ('HSF2BP', 0.504559013…	797
CREB3L2	transfac_pro__M07682	0.07986938042721577	4.149291099765343	3e-06	0.236434	motif similar to transfac_pro__M07680 ('I$CREBA_02: CrebA'; q-value = 3.18e-06) which is annotated for orthologous gene FBgn0004396 in D. melanogaster (identity = 23%)	frozenset({'weight>75.0%', 'hg19-500bp-upstream-7species.mc9nr', 'activating'})	[('YTHDC2', 0.8322027825509843), ('PPARGC1A', 0.7017478149462264), ('ZNF711', 0.5715356673748816), ('LGR5', 0.9175076984998486), ('CREB3L2', 1.0), ('WISP1', 1.3630489998275162), ('TMEM39A', 0.6657625719513939), ('YY1', 0.6106938533289282), ('RAB6A', 0.4695945821407838), ('CREB5', 0.8865867585601239), ('ATXN1L', 0.588855048995737), ('GTF2H1', 0.526794781832826), ('NEK1', 0.8137810594664131), ('HSF…	310
CREB3L2	swissregulon__hs__JUN.p2	0.07313230498662661	3.566973283784652	9.2e-05	0.23461500000000002	gene is orthologous to FBgn0004396 in D. melanogaster (identity = 23%) which is annotated for similar motif transfac_pro__M07680 ('I$CREBA_02: CrebA'; q-value = 9.19e-05)	frozenset({'weight>75.0%', 'hg19-500bp-upstream-7species.mc9nr', 'activating'})	[('YTHDC2', 0.8322027825509843), ('YY1', 0.6106938533289282), ('LGR5', 0.9175076984998486), ('WISP1', 1.3630489998275162), ('PPARGC1A', 0.7017478149462264), ('TMEM39A', 0.6657625719513939), ('NEK1', 0.8137810594664131), ('PRKAR1A', 1.1745940004817277), ('CREB3L2', 1.0), ('GTF2H1', 0.526794781832826), ('RAB6A', 0.4695945821407838), ('RNPS1', 1.179811320048123), ('ATXN1L', 0.588855048995737), ('MTH…	682
CREB3L2	transfac_pro__M00513	0.07848624189352581	4.029739787442998	0.0009599999999999999	0.236434	motif similar to stark__TGACGTCA ('CrebA'; q-value = 0.00096) which is annotated for orthologous gene FBgn0004396 in D. melanogaster (identity = 23%)	frozenset({'weight>75.0%', 'hg19-500bp-upstream-7species.mc9nr', 'activating'})	[('LGR5', 0.9175076984998486), ('YTHDC2', 0.8322027825509843), ('RNPS1', 1.179811320048123), ('WISP1', 1.3630489998275162), ('TMEM39A', 0.6657625719513939), ('PPARGC1A', 0.7017478149462264), ('CREB3L2', 1.0), ('YY1', 0.6106938533289282), ('NEK1', 0.8137810594664131), ('GTF2H1', 0.526794781832826), ('CREB5', 0.8865867585601239), ('RAB6A', 0.4695945821407838), ('PRKAR1A', 1.1745940004817277), ('ZNF…	865
CREB3L2	transfac_pro__M07668	0.07927856959659986	4.098224479601163	2.8999999999999997e-05	0.236434	motif similar to stark__TGACGTCAT ('CrebA'; q-value = 2.87e-05) which is annotated for orthologous gene FBgn0004396 in D. melanogaster (identity = 23%)	frozenset({'weight>75.0%', 'hg19-500bp-upstream-7species.mc9nr', 'activating'})	[('YTHDC2', 0.8322027825509843), ('TMEM39A', 0.6657625719513939), ('LGR5', 0.9175076984998486), ('PPARGC1A', 0.7017478149462264), ('ATXN1L', 0.588855048995737), ('GTF2H1', 0.526794781832826), ('ARPC5', 0.4547981612861044), ('MTHFSD', 0.5243556141754164), ('CREB5', 0.8865867585601239), ('CREB3L2', 1.0), ('RPS9', 1.2832623964231575), ('ZNF711', 0.5715356673748816), ('HSF2BP', 0.5045590139761906), (…	565
CREB3L2	transfac_pro__M09536	0.0838081192979885	4.489735234193212	4e-06	0.236434	motif similar to transfac_pro__M07680 ('I$CREBA_02: CrebA'; q-value = 3.56e-06) which is annotated for orthologous gene FBgn0004396 in D. melanogaster (identity = 23%)	frozenset({'weight>75.0%', 'hg19-500bp-upstream-7species.mc9nr', 'activating'})	[('CREB5', 0.8865867585601239), ('YTHDC2', 0.8322027825509843), ('WISP1', 1.3630489998275162), ('RAB6A', 0.4695945821407838), ('TMEM39A', 0.6657625719513939), ('LGR5', 0.9175076984998486), ('PPARGC1A', 0.7017478149462264), ('GTF2H1', 0.526794781832826), ('NEK1', 0.8137810594664131), ('ZNF711', 0.5715356673748816), ('YY1', 0.6106938533289282), ('RPS9', 1.2832623964231575), ('HSF2BP', 0.50455901397…	399
CREB3L2	taipale_cyt_meth__CREB1_NRTGACGTCAYN_eDBD	0.0842569523320998	4.528530030907085	0.000272	0.236434	motif similar to stark__TGACGTCA ('CrebA'; q-value = 0.000272) which is annotated for orthologous gene FBgn0004396 in D. melanogaster (identity = 23%)	frozenset({'weight>75.0%', 'hg19-500bp-upstream-7species.mc9nr', 'activating'})	[('ZNF711', 0.5715356673748816), ('GTF2H1', 0.526794781832826), ('PPARGC1A', 0.7017478149462264), ('YTHDC2', 0.8322027825509843), ('LGR5', 0.9175076984998486), ('RAB6A', 0.4695945821407838), ('CREB5', 0.8865867585601239), ('YY1', 0.6106938533289282), ('CREB3L2', 1.0), ('WISP1', 1.3630489998275162), ('RNPS1', 1.179811320048123), ('ATXN1L', 0.588855048995737), ('NEK1', 0.8137810594664131), ('HSF2BP…	549
CREB3L2	dbcorrdb__ATF2__ENCSR000BQU_1__m1	0.07223463891840398	3.489383690356905	6.3e-05	0.236434	motif similar to stark__TGACGTCAT ('CrebA'; q-value = 6.29e-05) which is annotated for orthologous gene FBgn0004396 in D. melanogaster (identity = 23%)	frozenset({'weight>75.0%', 'hg19-500bp-upstream-7species.mc9nr', 'activating'})	[('CREB5', 0.8865867585601239), ('YTHDC2', 0.8322027825509843), ('PPARGC1A', 0.7017478149462264), ('TMEM39A', 0.6657625719513939), ('WISP1', 1.3630489998275162), ('RAB6A', 0.4695945821407838), ('LGR5', 0.9175076984998486), ('GTF2H1', 0.526794781832826), ('ZNF711', 0.5715356673748816), ('YY1', 0.6106938533289282), ('ATXN1L', 0.588855048995737), ('RNPS1', 1.179811320048123), ('RPS9', 1.283262396423…	761
CREB3L2	taipale_cyt_meth__ATF2_NRTGAYGTMAYN_FL_meth	0.07523907228959807	3.749071309176303	0.000172	0.236434	motif similar to transfac_pro__M07680 ('I$CREBA_02: CrebA'; q-value = 0.000172) which is annotated for orthologous gene FBgn0004396 in D. melanogaster (identity = 23%)	frozenset({'weight>75.0%', 'hg19-500bp-upstream-7species.mc9nr', 'activating'})	[('CREB5', 0.8865867585601239), ('YTHDC2', 0.8322027825509843), ('ZNF711', 0.5715356673748816), ('PPARGC1A', 0.7017478149462264), ('LGR5', 0.9175076984998486), ('RAB6A', 0.4695945821407838), ('TMEM39A', 0.6657625719513939), ('YY1', 0.6106938533289282), ('GTF2H1', 0.526794781832826), ('NEK1', 0.8137810594664131), ('CREB3L2', 1.0), ('RNPS1', 1.179811320048123), ('ATXN1L', 0.588855048995737), ('WISP…	968
CREB3L2	taipale_cyt_meth__CREB5_NRTGAYGTCAYN_FL	0.08470120543729161	4.566928962348367	0.0	0.236434	motif similar to transfac_pro__M07680 ('I$CREBA_02: CrebA'; q-value = 3.96e-08) which is annotated for orthologous gene FBgn0004396 in D. melanogaster (identity = 23%)	frozenset({'weight>75.0%', 'hg19-500bp-upstream-7species.mc9nr', 'activating'})	[('CREB5', 0.8865867585601239), ('ZNF711', 0.5715356673748816), ('YTHDC2', 0.8322027825509843), ('PPARGC1A', 0.7017478149462264), ('LGR5', 0.9175076984998486), ('CREB3L2', 1.0), ('TMEM39A', 0.6657625719513939), ('RAB6A', 0.4695945821407838), ('NEK1', 0.8137810594664131), ('WISP1', 1.3630489998275162), ('GTF2H1', 0.526794781832826), ('YY1', 0.6106938533289282), ('HSF2BP', 0.5045590139761906), ('MT…	834
CREB3L2	cisbp__M0361	0.07086066024255304	3.3706241085797424	0.000411	0.236434	motif similar to transfac_pro__M07680 ('I$CREBA_02: CrebA'; q-value = 0.000411) which is annotated for orthologous gene FBgn0004396 in D. melanogaster (identity = 23%)	frozenset({'weight>75.0%', 'hg19-500bp-upstream-7species.mc9nr', 'activating'})	[('ZNF711', 0.5715356673748816), ('CREB5', 0.8865867585601239), ('RNPS1', 1.179811320048123), ('YY1', 0.6106938533289282), ('RAB6A', 0.4695945821407838), ('YTHDC2', 0.8322027825509843), ('LGR5', 0.9175076984998486), ('GTF2H1', 0.526794781832826), ('PPARGC1A', 0.7017478149462264), ('PHIP', 0.711034423421513), ('TMEM39A', 0.6657625719513939), ('MARCKSL1', 1.8174599881275288), ('WISP1', 1.3630489998…	470
CREB3L2	taipale_cyt_meth__CREB3_NRTGAYGTCAYN_FL_meth	0.07637947459055436	3.8476417620513486	3e-06	0.236434	motif similar to transfac_pro__M07680 ('I$CREBA_02: CrebA'; q-value = 2.74e-06) which is annotated for orthologous gene FBgn0004396 in D. melanogaster (identity = 23%)	frozenset({'weight>75.0%', 'hg19-500bp-upstream-7species.mc9nr', 'activating'})	[('YTHDC2', 0.8322027825509843), ('CREB5', 0.8865867585601239), ('LGR5', 0.9175076984998486), ('PPARGC1A', 0.7017478149462264), ('TMEM39A', 0.6657625719513939), ('CREB3L2', 1.0), ('ZNF711', 0.5715356673748816), ('GTF2H1', 0.526794781832826), ('MTHFSD', 0.5243556141754164), ('NEK1', 0.8137810594664131), ('YY1', 0.6106938533289282), ('HSF2BP', 0.5045590139761906), ('WISP1', 1.3630489998275162), ('R…	1095
CREB3L2	transfac_pro__M09525	0.08364324185688637	4.475484084379952	7.900000000000001e-05	0.23461500000000002	gene is orthologous to FBgn0004396 in D. melanogaster (identity = 23%) which is annotated for similar motif transfac_pro__M07680 ('I$CREBA_02: CrebA'; q-value = 7.86e-05)	frozenset({'weight>75.0%', 'hg19-500bp-upstream-7species.mc9nr', 'activating'})	[('LGR5', 0.9175076984998486), ('TMEM39A', 0.6657625719513939), ('YTHDC2', 0.8322027825509843), ('PPARGC1A', 0.7017478149462264), ('RAB6A', 0.4695945821407838), ('CREB5', 0.8865867585601239), ('WISP1', 1.3630489998275162), ('GTF2H1', 0.526794781832826), ('YY1', 0.6106938533289282), ('NEK1', 0.8137810594664131), ('PRKAR1A', 1.1745940004817277), ('ZNF711', 0.5715356673748816), ('HSF2BP', 0.50455901…	412
CREB3L2	taipale__Jdp2_DBD_NATGACGTCAYN	0.08147235554904188	4.287843945172034	0.0	0.23461500000000002	gene is orthologous to FBgn0004396 in D. melanogaster (identity = 23%) which is annotated for similar motif transfac_pro__M07680 ('I$CREBA_02: CrebA'; q-value = 3.48e-07)	frozenset({'weight>75.0%', 'hg19-500bp-upstream-7species.mc9nr', 'activating'})	[('YTHDC2', 0.8322027825509843), ('LGR5', 0.9175076984998486), ('TMEM39A', 0.6657625719513939), ('PPARGC1A', 0.7017478149462264), ('ZNF711', 0.5715356673748816), ('CREB5', 0.8865867585601239), ('GTF2H1', 0.526794781832826), ('NEK1', 0.8137810594664131), ('WISP1', 1.3630489998275162), ('YY1', 0.6106938533289282), ('RPS9', 1.2832623964231575), ('CREB3L2', 1.0), ('MTHFSD', 0.5243556141754164), ('RAB…	842
CREB3L2	taipale_cyt_meth__ATF2_NRTGAYGTCAYN_eDBD_meth	0.0674852526288792	3.07887140268051	4e-06	0.236434	motif similar to transfac_pro__M07680 ('I$CREBA_02: CrebA'; q-value = 4.21e-06) which is annotated for orthologous gene FBgn0004396 in D. melanogaster (identity = 23%)	frozenset({'weight>75.0%', 'hg19-500bp-upstream-7species.mc9nr', 'activating'})	[('CREB5', 0.8865867585601239), ('YTHDC2', 0.8322027825509843), ('ZNF711', 0.5715356673748816), ('PPARGC1A', 0.7017478149462264), ('LGR5', 0.9175076984998486), ('TMEM39A', 0.6657625719513939), ('CREB3L2', 1.0), ('GTF2H1', 0.526794781832826), ('NEK1', 0.8137810594664131), ('RAB6A', 0.4695945821407838), ('YY1', 0.6106938533289282), ('MTHFSD', 0.5243556141754164), ('RPS9', 1.2832623964231575), ('WIS…	1120
CREB3L2	transfac_pro__M07670	0.08253031912944711	4.37928882314045	4.1e-05	0.23461500000000002	gene is orthologous to FBgn0004396 in D. melanogaster (identity = 23%) which is annotated for similar motif transfac_pro__M07680 ('I$CREBA_02: CrebA'; q-value = 4.1e-05)	frozenset({'weight>75.0%', 'hg19-500bp-upstream-7species.mc9nr', 'activating'})	[('YTHDC2', 0.8322027825509843), ('LGR5', 0.9175076984998486), ('TMEM39A', 0.6657625719513939), ('YY1', 0.6106938533289282), ('GTF2H1', 0.526794781832826), ('HSF2BP', 0.5045590139761906), ('RPS9', 1.2832623964231575), ('PPARGC1A', 0.7017478149462264), ('NEK1', 0.8137810594664131), ('CREB5', 0.8865867585601239), ('CREB3L2', 1.0), ('PRKAR1A', 1.1745940004817277), ('ATXN1L', 0.588855048995737), ('RN…	1358
CREB3L2	hocomoco__ATF1_HUMAN.H11MO.0.B	0.08515919832924193	4.606515489607422	0.0008529999999999999	0.236434	motif similar to stark__TGACGTCA ('CrebA'; q-value = 0.000853) which is annotated for orthologous gene FBgn0004396 in D. melanogaster (identity = 23%)	frozenset({'weight>75.0%', 'hg19-500bp-upstream-7species.mc9nr', 'activating'})	[('PPARGC1A', 0.7017478149462264), ('YTHDC2', 0.8322027825509843), ('CREB5', 0.8865867585601239), ('LGR5', 0.9175076984998486), ('RAB6A', 0.4695945821407838), ('CREB3L2', 1.0), ('NEK1', 0.8137810594664131), ('ATXN1L', 0.588855048995737), ('YY1', 0.6106938533289282), ('TMEM39A', 0.6657625719513939), ('RNPS1', 1.179811320048123), ('GTF2H1', 0.526794781832826), ('WISP1', 1.3630489998275162), ('JUNB'…	516
CREB3L2	transfac_pro__M07684	0.08233796211482798	4.362662481691647	0.0	0.23461500000000002	gene is orthologous to FBgn0004396 in D. melanogaster (identity = 23%) which is annotated for similar motif transfac_pro__M07680 ('I$CREBA_02: CrebA'; q-value = 1.45e-09)	frozenset({'weight>75.0%', 'hg19-500bp-upstream-7species.mc9nr', 'activating'})	[('YTHDC2', 0.8322027825509843), ('LGR5', 0.9175076984998486), ('TMEM39A', 0.6657625719513939), ('CREB5', 0.8865867585601239), ('PPARGC1A', 0.7017478149462264), ('GTF2H1', 0.526794781832826), ('ZNF711', 0.5715356673748816), ('HSF2BP', 0.5045590139761906), ('CREB3L2', 1.0), ('ATXN1L', 0.588855048995737), ('YY1', 0.6106938533289282), ('NEK1', 0.8137810594664131), ('RPS9', 1.2832623964231575), ('RNP…	363
CREB3L2	taipale_cyt_meth__FOSL1_NRTGAYGTCAYN_FL	0.08129373832118125	4.272405199541002	0.0	0.23461500000000002	gene is orthologous to FBgn0004396 in D. melanogaster (identity = 23%) which is annotated for similar motif transfac_pro__M07680 ('I$CREBA_02: CrebA'; q-value = 1.45e-09)	frozenset({'weight>75.0%', 'hg19-500bp-upstream-7species.mc9nr', 'activating'})	[('YTHDC2', 0.8322027825509843), ('TMEM39A', 0.6657625719513939), ('LGR5', 0.9175076984998486), ('CREB5', 0.8865867585601239), ('PPARGC1A', 0.7017478149462264), ('GTF2H1', 0.526794781832826), ('ZNF711', 0.5715356673748816), ('HSF2BP', 0.5045590139761906), ('ATXN1L', 0.588855048995737), ('YY1', 0.6106938533289282), ('CREB3L2', 1.0), ('NEK1', 0.8137810594664131), ('RPS9', 1.2832623964231575), ('MTH…	999
CREB3L2	cisbp__M0259	0.08549353314036566	4.635413654506531	0.000118	0.236434	motif similar to transfac_pro__M07680 ('I$CREBA_02: CrebA'; q-value = 0.000118) which is annotated for orthologous gene FBgn0004396 in D. melanogaster (identity = 23%)	frozenset({'weight>75.0%', 'hg19-500bp-upstream-7species.mc9nr', 'activating'})	[('CREB5', 0.8865867585601239), ('YTHDC2', 0.8322027825509843), ('LGR5', 0.9175076984998486), ('PPARGC1A', 0.7017478149462264), ('YY1', 0.6106938533289282), ('NEK1', 0.8137810594664131), ('CREB3L2', 1.0), ('RAB6A', 0.4695945821407838), ('TMEM39A', 0.6657625719513939), ('WISP1', 1.3630489998275162), ('RNPS1', 1.179811320048123), ('ZNF711', 0.5715356673748816), ('GTF2H1', 0.526794781832826), ('GSC'…	1057
CREB3L2	transfac_pro__M07312	0.0814998351225589	4.290219136807577	0.0007469999999999999	0.236434	motif similar to stark__TGACGTCA ('CrebA'; q-value = 0.000747) which is annotated for orthologous gene FBgn0004396 in D. melanogaster (identity = 23%)	frozenset({'weight>75.0%', 'hg19-500bp-upstream-7species.mc9nr', 'activating'})	[('YTHDC2', 0.8322027825509843), ('PPARGC1A', 0.7017478149462264), ('ZNF711', 0.5715356673748816), ('LGR5', 0.9175076984998486), ('ATXN1L', 0.588855048995737), ('WISP1', 1.3630489998275162), ('RAB6A', 0.4695945821407838), ('YY1', 0.6106938533289282), ('CREB3L2', 1.0), ('CREB5', 0.8865867585601239), ('TMEM39A', 0.6657625719513939), ('RNPS1', 1.179811320048123), ('GTF2H1', 0.526794781832826), ('NEK…	370
CREB3L2	hocomoco__ATF1_MOUSE.H11MO.0.B	0.08198072765910673	4.331784990429584	0.0009630000000000001	0.23461500000000002	gene is orthologous to FBgn0004396 in D. melanogaster (identity = 23%) which is annotated for similar motif stark__TGACGTCA ('CrebA'; q-value = 0.000963)	frozenset({'weight>75.0%', 'hg19-500bp-upstream-7species.mc9nr', 'activating'})	[('YTHDC2', 0.8322027825509843), ('LGR5', 0.9175076984998486), ('PPARGC1A', 0.7017478149462264), ('WISP1', 1.3630489998275162), ('YY1', 0.6106938533289282), ('TMEM39A', 0.6657625719513939), ('RAB6A', 0.4695945821407838), ('GTF2H1', 0.526794781832826), ('RNPS1', 1.179811320048123), ('CREB3L2', 1.0), ('ZNF711', 0.5715356673748816), ('NEK1', 0.8137810594664131), ('ATXN1L', 0.588855048995737), ('PRKA…	625
CREB3L2	taipale_cyt_meth__JDP2_NRTGAYGTCAYN_eDBD	0.08350584398930129	4.463608126202236	0.0	0.236434	motif similar to transfac_pro__M07680 ('I$CREBA_02: CrebA'; q-value = 3.07e-07) which is annotated for orthologous gene FBgn0004396 in D. melanogaster (identity = 23%)	frozenset({'weight>75.0%', 'hg19-500bp-upstream-7species.mc9nr', 'activating'})	[('YTHDC2', 0.8322027825509843), ('CREB5', 0.8865867585601239), ('ZNF711', 0.5715356673748816), ('PPARGC1A', 0.7017478149462264), ('LGR5', 0.9175076984998486), ('TMEM39A', 0.6657625719513939), ('RAB6A', 0.4695945821407838), ('CREB3L2', 1.0), ('YY1', 0.6106938533289282), ('WISP1', 1.3630489998275162), ('NEK1', 0.8137810594664131), ('GTF2H1', 0.526794781832826), ('MTHFSD', 0.5243556141754164), ('HS…	914
CREB3L2	homer__CGGTGACGTCAC_CRE	0.07843586267541128	4.025385269444503	0.000698	0.236434	motif similar to stark__TGACGTCA ('CrebA'; q-value = 0.000698) which is annotated for orthologous gene FBgn0004396 in D. melanogaster (identity = 23%)	frozenset({'weight>75.0%', 'hg19-500bp-upstream-7species.mc9nr', 'activating'})	[('LGR5', 0.9175076984998486), ('YTHDC2', 0.8322027825509843), ('PPARGC1A', 0.7017478149462264), ('WISP1', 1.3630489998275162), ('GTF2H1', 0.526794781832826), ('YY1', 0.6106938533289282), ('NEK1', 0.8137810594664131), ('TMEM39A', 0.6657625719513939), ('RAB6A', 0.4695945821407838), ('MTHFSD', 0.5243556141754164), ('CREB3L2', 1.0), ('CREB5', 0.8865867585601239), ('HSF2BP', 0.5045590139761906), ('AT…	941
CREB3L2	transfac_pro__M08937	0.08012585644670794	4.171459555030413	1e-06	0.236434	motif similar to transfac_pro__M07680 ('I$CREBA_02: CrebA'; q-value = 1.41e-06) which is annotated for orthologous gene FBgn0004396 in D. melanogaster (identity = 23%)	frozenset({'weight>75.0%', 'hg19-500bp-upstream-7species.mc9nr', 'activating'})	[('CREB5', 0.8865867585601239), ('YTHDC2', 0.8322027825509843), ('LGR5', 0.9175076984998486), ('TMEM39A', 0.6657625719513939), ('PPARGC1A', 0.7017478149462264), ('ATXN1L', 0.588855048995737), ('ZNF711', 0.5715356673748816), ('CREB3L2', 1.0), ('GTF2H1', 0.526794781832826), ('YY1', 0.6106938533289282), ('HSF2BP', 0.5045590139761906), ('RAB6A', 0.4695945821407838), ('RNPS1', 1.179811320048123), ('NE…	504
CREB3L2	taipale_cyt_meth__MAFG_NYGCTGAYRTCAGCRN_eDBD	0.06734327483237461	3.0665995792302043	0.000285	0.23461500000000002	gene is orthologous to FBgn0004396 in D. melanogaster (identity = 23%) which is annotated for similar motif transfac_pro__M07680 ('I$CREBA_02: CrebA'; q-value = 0.000285)	frozenset({'weight>75.0%', 'hg19-500bp-upstream-7species.mc9nr', 'activating'})	[('TMEM39A', 0.6657625719513939), ('RCAN2', 0.7110304871147795), ('YTHDC2', 0.8322027825509843), ('RNF13', 0.5295362525287347), ('GTF2H1', 0.526794781832826), ('PRKAR1A', 1.1745940004817277), ('HSF2BP', 0.5045590139761906), ('RPS9', 1.2832623964231575), ('LGR5', 0.9175076984998486), ('RNPS1', 1.179811320048123), ('RAB6A', 0.4695945821407838), ('CREB5', 0.8865867585601239)]	269
CREB3L2	cisbp__M0273	0.08054262997838274	4.207483294836154	5e-05	0.236434	motif similar to transfac_pro__M07680 ('I$CREBA_02: CrebA'; q-value = 5.01e-05) which is annotated for orthologous gene FBgn0004396 in D. melanogaster (identity = 23%)	frozenset({'weight>75.0%', 'hg19-500bp-upstream-7species.mc9nr', 'activating'})	[('CREB5', 0.8865867585601239), ('YTHDC2', 0.8322027825509843), ('RNPS1', 1.179811320048123), ('YY1', 0.6106938533289282), ('LGR5', 0.9175076984998486), ('RAB6A', 0.4695945821407838), ('GTF2H1', 0.526794781832826), ('NEK1', 0.8137810594664131), ('WISP1', 1.3630489998275162), ('ZNF711', 0.5715356673748816), ('PPARGC1A', 0.7017478149462264), ('TMEM39A', 0.6657625719513939), ('CREB3L2', 1.0), ('GSC'…	912
CREB3L2	hocomoco__CREB1_HUMAN.H11MO.0.A	0.08284633422489283	4.406603526949198	0.00014	0.236434	motif similar to transfac_pro__M07680 ('I$CREBA_02: CrebA'; q-value = 0.00014) which is annotated for orthologous gene FBgn0004396 in D. melanogaster (identity = 23%)	frozenset({'weight>75.0%', 'hg19-500bp-upstream-7species.mc9nr', 'activating'})	[('CREB5', 0.8865867585601239), ('YTHDC2', 0.8322027825509843), ('LGR5', 0.9175076984998486), ('PPARGC1A', 0.7017478149462264), ('RAB6A', 0.4695945821407838), ('ATXN1L', 0.588855048995737), ('CREB3L2', 1.0), ('TMEM39A', 0.6657625719513939), ('GTF2H1', 0.526794781832826), ('NEK1', 0.8137810594664131), ('YY1', 0.6106938533289282), ('HSF2BP', 0.5045590139761906), ('RNPS1', 1.179811320048123), ('GSC'…	877
CREB3L2	transfac_pro__M07667	0.07318268420474114	3.571327801783148	0.000245	0.236434	motif similar to stark__TGACGTCAT ('CrebA'; q-value = 0.000245) which is annotated for orthologous gene FBgn0004396 in D. melanogaster (identity = 23%)	frozenset({'weight>75.0%', 'hg19-500bp-upstream-7species.mc9nr', 'activating'})	[('ZNF711', 0.5715356673748816), ('YTHDC2', 0.8322027825509843), ('CREB5', 0.8865867585601239), ('PPARGC1A', 0.7017478149462264), ('CREB3L2', 1.0), ('GTF2H1', 0.526794781832826), ('ATXN1L', 0.588855048995737), ('LGR5', 0.9175076984998486), ('HSF2BP', 0.5045590139761906), ('TMEM39A', 0.6657625719513939), ('GSC', 0.7556614072186267), ('YY1', 0.6106938533289282), ('RPS9', 1.2832623964231575), ('RNPS…	2463
CREB3L2	transfac_pro__M01600	0.07865111933462793	4.043990937256258	0.0007700000000000001	0.236434	motif similar to stark__TGACGTCAT ('CrebA'; q-value = 0.00077) which is annotated for orthologous gene FBgn0004396 in D. melanogaster (identity = 23%)	frozenset({'weight>75.0%', 'hg19-500bp-upstream-7species.mc9nr', 'activating'})	[('WISP1', 1.3630489998275162), ('CREB5', 0.8865867585601239), ('TMEM39A', 0.6657625719513939), ('RNPS1', 1.179811320048123), ('RAB6A', 0.4695945821407838), ('ATXN1L', 0.588855048995737), ('YY1', 0.6106938533289282), ('PRRT3', 0.4218261324661492), ('LGR5', 0.9175076984998486), ('CREB3L2', 1.0), ('ZNF711', 0.5715356673748816), ('PRKAR1A', 1.1745940004817277), ('YTHDC2', 0.8322027825509843), ('NEK1…	1362
CREB3L2	cisbp__M5302	0.08302495145275346	4.422042272580229	0.0	0.23461500000000002	gene is orthologous to FBgn0004396 in D. melanogaster (identity = 23%) which is annotated for similar motif transfac_pro__M07680 ('I$CREBA_02: CrebA'; q-value = 1.06e-08)	frozenset({'weight>75.0%', 'hg19-500bp-upstream-7species.mc9nr', 'activating'})	[('YTHDC2', 0.8322027825509843), ('TMEM39A', 0.6657625719513939), ('LGR5', 0.9175076984998486), ('GTF2H1', 0.526794781832826), ('HSF2BP', 0.5045590139761906), ('RPS9', 1.2832623964231575), ('CREB5', 0.8865867585601239), ('GSC', 0.7556614072186267), ('PRKAR1A', 1.1745940004817277), ('CREB3L2', 1.0), ('RNPS1', 1.179811320048123), ('NEK1', 0.8137810594664131), ('PPARGC1A', 0.7017478149462264), ('MTH…	1764
CREB3L2	taipale_cyt_meth__ATF7_NRTGACGTCAYN_eDBD	0.07827556516322867	4.011529984903834	0.0	0.236434	motif similar to transfac_pro__M07680 ('I$CREBA_02: CrebA'; q-value = 6.59e-09) which is annotated for orthologous gene FBgn0004396 in D. melanogaster (identity = 23%)	frozenset({'weight>75.0%', 'hg19-500bp-upstream-7species.mc9nr', 'activating'})	[('YTHDC2', 0.8322027825509843), ('ZNF711', 0.5715356673748816), ('LGR5', 0.9175076984998486), ('PPARGC1A', 0.7017478149462264), ('CREB5', 0.8865867585601239), ('TMEM39A', 0.6657625719513939), ('CREB3L2', 1.0), ('WISP1', 1.3630489998275162), ('NEK1', 0.8137810594664131), ('GTF2H1', 0.526794781832826), ('YY1', 0.6106938533289282), ('RAB6A', 0.4695945821407838)]	215
CREB3L2	elemento__ATGACGTC	0.07404829077052724	3.6461463383027612	0.000349	0.23461500000000002	gene is orthologous to FBgn0004396 in D. melanogaster (identity = 23%) which is annotated for similar motif stark__TGACGTCAT ('CrebA'; q-value = 0.000349)	frozenset({'weight>75.0%', 'hg19-500bp-upstream-7species.mc9nr', 'activating'})	[('YTHDC2', 0.8322027825509843), ('GSC', 0.7556614072186267), ('TMEM39A', 0.6657625719513939), ('GTF2H1', 0.526794781832826), ('WISP1', 1.3630489998275162), ('ZNF711', 0.5715356673748816), ('YY1', 0.6106938533289282), ('PPARGC1A', 0.7017478149462264), ('LGR5', 0.9175076984998486), ('ATXN1L', 0.588855048995737), ('RNPS1', 1.179811320048123), ('PRKAR1A', 1.1745940004817277), ('RPS9', 1.283262396423…	887
CREB3L2	jaspar__MA1069.1	0.08202194701938226	4.335347777882899	2.4e-05	0.23461500000000002	gene is orthologous to FBgn0004396 in D. melanogaster (identity = 23%) which is annotated for similar motif transfac_pro__M07680 ('I$CREBA_02: CrebA'; q-value = 2.36e-05)	frozenset({'weight>75.0%', 'hg19-500bp-upstream-7species.mc9nr', 'activating'})	[('YTHDC2', 0.8322027825509843), ('LGR5', 0.9175076984998486), ('TMEM39A', 0.6657625719513939), ('WISP1', 1.3630489998275162), ('PPARGC1A', 0.7017478149462264), ('GTF2H1', 0.526794781832826), ('CREB3L2', 1.0), ('YY1', 0.6106938533289282), ('NEK1', 0.8137810594664131), ('RAB6A', 0.4695945821407838), ('RNPS1', 1.179811320048123), ('ZNF711', 0.5715356673748816), ('GSC', 0.7556614072186267), ('PRKAR1…	207
CREB3L2	transfac_pro__M07572	0.07481313890008427	3.7122558388253823	2e-06	0.236434	motif similar to transfac_pro__M07680 ('I$CREBA_02: CrebA'; q-value = 2.49e-06) which is annotated for orthologous gene FBgn0004396 in D. melanogaster (identity = 23%)	frozenset({'weight>75.0%', 'hg19-500bp-upstream-7species.mc9nr', 'activating'})	[('YTHDC2', 0.8322027825509843), ('PPARGC1A', 0.7017478149462264), ('LGR5', 0.9175076984998486), ('ZNF711', 0.5715356673748816), ('CREB5', 0.8865867585601239), ('TMEM39A', 0.6657625719513939), ('YY1', 0.6106938533289282), ('WISP1', 1.3630489998275162), ('RAB6A', 0.4695945821407838), ('GTF2H1', 0.526794781832826), ('CREB3L2', 1.0), ('ATXN1L', 0.588855048995737), ('NEK1', 0.8137810594664131), ('HSF…	594
CREB3L2	cisbp__M5323	0.07648939288462243	3.8571425285935215	0.0	0.236434	motif similar to transfac_pro__M07680 ('I$CREBA_02: CrebA'; q-value = 1.91e-07) which is annotated for orthologous gene FBgn0004396 in D. melanogaster (identity = 23%)	frozenset({'weight>75.0%', 'hg19-500bp-upstream-7species.mc9nr', 'activating'})	[('YTHDC2', 0.8322027825509843), ('LGR5', 0.9175076984998486), ('PPARGC1A', 0.7017478149462264), ('HSF2BP', 0.5045590139761906), ('CREB5', 0.8865867585601239), ('TMEM39A', 0.6657625719513939), ('RPS9', 1.2832623964231575), ('GTF2H1', 0.526794781832826), ('CREB3L2', 1.0), ('MTHFSD', 0.5243556141754164), ('YY1', 0.6106938533289282), ('NEK1', 0.8137810594664131), ('WISP1', 1.3630489998275162), ('ZNF…	527
CREB3L2	cisbp__M0342	0.08417909354046825	4.521800321273045	0.000165	0.236434	motif similar to stark__TGACGTCAT ('CrebA'; q-value = 0.000165) which is annotated for orthologous gene FBgn0004396 in D. melanogaster (identity = 23%)	frozenset({'weight>75.0%', 'hg19-500bp-upstream-7species.mc9nr', 'activating'})	[('YTHDC2', 0.8322027825509843), ('GTF2H1', 0.526794781832826), ('TMEM39A', 0.6657625719513939), ('LGR5', 0.9175076984998486), ('RNPS1', 1.179811320048123), ('YY1', 0.6106938533289282), ('GSC', 0.7556614072186267), ('WISP1', 1.3630489998275162), ('PPARGC1A', 0.7017478149462264), ('RAB6A', 0.4695945821407838), ('CREB3L2', 1.0), ('NEK1', 0.8137810594664131), ('RPS9', 1.2832623964231575), ('ZNF711',…	768
CREB3L2	transfac_pro__M02738	0.0819395082988312	4.32822220297627	3.2e-05	0.236434	motif similar to stark__TGACGTCA ('CrebA'; q-value = 3.18e-05) which is annotated for orthologous gene FBgn0004396 in D. melanogaster (identity = 23%)	frozenset({'weight>75.0%', 'hg19-500bp-upstream-7species.mc9nr', 'activating'})	[('YTHDC2', 0.8322027825509843), ('CREB3L2', 1.0), ('LGR5', 0.9175076984998486), ('TMEM39A', 0.6657625719513939), ('PPARGC1A', 0.7017478149462264), ('HSF2BP', 0.5045590139761906), ('GTF2H1', 0.526794781832826), ('CREB5', 0.8865867585601239), ('RNPS1', 1.179811320048123), ('RAB6A', 0.4695945821407838), ('ZNF711', 0.5715356673748816), ('WISP1', 1.3630489998275162), ('NEK1', 0.8137810594664131), ('R…	438
CREB3L2	transfac_pro__M08921	0.07320558384933866	3.573307128146101	1e-06	0.236434	motif similar to transfac_pro__M07680 ('I$CREBA_02: CrebA'; q-value = 8.43e-07) which is annotated for orthologous gene FBgn0004396 in D. melanogaster (identity = 23%)	frozenset({'weight>75.0%', 'hg19-500bp-upstream-7species.mc9nr', 'activating'})	[('YTHDC2', 0.8322027825509843), ('CREB5', 0.8865867585601239), ('ZNF711', 0.5715356673748816), ('PPARGC1A', 0.7017478149462264), ('ATXN1L', 0.588855048995737), ('LGR5', 0.9175076984998486), ('TMEM39A', 0.6657625719513939), ('HSF2BP', 0.5045590139761906), ('YY1', 0.6106938533289282), ('GTF2H1', 0.526794781832826), ('RAB6A', 0.4695945821407838), ('WISP1', 1.3630489998275162), ('CREB3L2', 1.0), ('R…	509
CREB3L2	taipale__XBP1_DBD_GATGACGTCATC	0.08590114681420144	4.67064566376709	0.0	0.23461500000000002	gene is orthologous to FBgn0004396 in D. melanogaster (identity = 23%) which is annotated for similar motif transfac_pro__M07680 ('I$CREBA_02: CrebA'; q-value = 4.53e-09)	frozenset({'weight>75.0%', 'hg19-500bp-upstream-7species.mc9nr', 'activating'})	[('TMEM39A', 0.6657625719513939), ('YTHDC2', 0.8322027825509843), ('LGR5', 0.9175076984998486), ('GTF2H1', 0.526794781832826), ('PPARGC1A', 0.7017478149462264), ('YY1', 0.6106938533289282), ('WISP1', 1.3630489998275162), ('RNPS1', 1.179811320048123), ('ZNF711', 0.5715356673748816), ('NEK1', 0.8137810594664131), ('RAB6A', 0.4695945821407838), ('CREB3L2', 1.0), ('GSC', 0.7556614072186267), ('CREB5'…	383
CREB3L2	taipale_cyt_meth__CREB5_NRTGAYGTCAYN_eDBD	0.08084032535815044	4.233214537554539	2e-05	0.236434	motif similar to transfac_pro__M07680 ('I$CREBA_02: CrebA'; q-value = 1.99e-05) which is annotated for orthologous gene FBgn0004396 in D. melanogaster (identity = 23%)	frozenset({'weight>75.0%', 'hg19-500bp-upstream-7species.mc9nr', 'activating'})	[('CREB5', 0.8865867585601239), ('YTHDC2', 0.8322027825509843), ('ZNF711', 0.5715356673748816), ('GTF2H1', 0.526794781832826), ('PPARGC1A', 0.7017478149462264), ('LGR5', 0.9175076984998486), ('RAB6A', 0.4695945821407838), ('YY1', 0.6106938533289282), ('ATXN1L', 0.588855048995737), ('RNPS1', 1.179811320048123), ('CREB3L2', 1.0), ('WISP1', 1.3630489998275162), ('TMEM39A', 0.6657625719513939), ('NEK…	297
CREB3L2	cisbp__M6039	0.08017165573590297	4.1754182077563184	0.0	0.23461500000000002	gene is orthologous to FBgn0004396 in D. melanogaster (identity = 23%) which is annotated for similar motif transfac_pro__M07680 ('I$CREBA_02: CrebA'; q-value = 3.48e-07)	frozenset({'weight>75.0%', 'hg19-500bp-upstream-7species.mc9nr', 'activating'})	[('YTHDC2', 0.8322027825509843), ('LGR5', 0.9175076984998486), ('TMEM39A', 0.6657625719513939), ('ZNF711', 0.5715356673748816), ('PPARGC1A', 0.7017478149462264), ('CREB5', 0.8865867585601239), ('GTF2H1', 0.526794781832826), ('NEK1', 0.8137810594664131), ('HSF2BP', 0.5045590139761906), ('YY1', 0.6106938533289282), ('CREB3L2', 1.0), ('WISP1', 1.3630489998275162), ('ATXN1L', 0.588855048995737), ('RA…	384
CREB3L2	transfac_pro__M09585	0.0809136042208625	4.239548381915988	0.000172	0.23461500000000002	gene is orthologous to FBgn0004396 in D. melanogaster (identity = 23%) which is annotated for similar motif transfac_pro__M07680 ('I$CREBA_02: CrebA'; q-value = 0.000172)	frozenset({'weight>75.0%', 'hg19-500bp-upstream-7species.mc9nr', 'activating'})	[('YTHDC2', 0.8322027825509843), ('GTF2H1', 0.526794781832826), ('TMEM39A', 0.6657625719513939), ('RNPS1', 1.179811320048123), ('WISP1', 1.3630489998275162), ('LGR5', 0.9175076984998486), ('GSC', 0.7556614072186267), ('YY1', 0.6106938533289282), ('RAB6A', 0.4695945821407838), ('PPARGC1A', 0.7017478149462264), ('PRKAR1A', 1.1745940004817277), ('RPS9', 1.2832623964231575), ('CREB3L2', 1.0), ('NEK1'…	323
CREB3L2	cisbp__M0269	0.08298373209247792	4.418479485126913	0.000587	0.236434	motif similar to transfac_pro__M07680 ('I$CREBA_02: CrebA'; q-value = 0.000587) which is annotated for orthologous gene FBgn0004396 in D. melanogaster (identity = 23%)	frozenset({'weight>75.0%', 'hg19-500bp-upstream-7species.mc9nr', 'activating'})	[('YTHDC2', 0.8322027825509843), ('CREB5', 0.8865867585601239), ('LGR5', 0.9175076984998486), ('NEK1', 0.8137810594664131), ('GTF2H1', 0.526794781832826), ('RAB6A', 0.4695945821407838), ('YY1', 0.6106938533289282), ('PPARGC1A', 0.7017478149462264), ('RNPS1', 1.179811320048123), ('ZNF711', 0.5715356673748816), ('CREB3L2', 1.0), ('ATXN1L', 0.588855048995737), ('WISP1', 1.3630489998275162), ('TMEM39…	1378
CREB3L2	cisbp__M0300	0.08003425786831789	4.163542249578603	0.000245	0.236434	motif similar to stark__TGACGTCAT ('CrebA'; q-value = 0.000245) which is annotated for orthologous gene FBgn0004396 in D. melanogaster (identity = 23%)	frozenset({'weight>75.0%', 'hg19-500bp-upstream-7species.mc9nr', 'activating'})	[('CREB5', 0.8865867585601239), ('YTHDC2', 0.8322027825509843), ('RNPS1', 1.179811320048123), ('PPARGC1A', 0.7017478149462264), ('RAB6A', 0.4695945821407838), ('YY1', 0.6106938533289282), ('LGR5', 0.9175076984998486), ('ZNF711', 0.5715356673748816), ('GTF2H1', 0.526794781832826), ('ATXN1L', 0.588855048995737), ('TMEM39A', 0.6657625719513939), ('CREB3L2', 1.0), ('NEK1', 0.8137810594664131), ('WISP…	793
CREB3L2	transfac_pro__M09524	0.0842477924742608	4.527738300361904	4.3e-05	0.23461500000000002	gene is orthologous to FBgn0004396 in D. melanogaster (identity = 23%) which is annotated for similar motif transfac_pro__M07680 ('I$CREBA_02: CrebA'; q-value = 4.33e-05)	frozenset({'weight>75.0%', 'hg19-500bp-upstream-7species.mc9nr', 'activating'})	[('YTHDC2', 0.8322027825509843), ('LGR5', 0.9175076984998486), ('TMEM39A', 0.6657625719513939), ('PPARGC1A', 0.7017478149462264), ('GTF2H1', 0.526794781832826), ('RAB6A', 0.4695945821407838), ('NEK1', 0.8137810594664131), ('WISP1', 1.3630489998275162), ('YY1', 0.6106938533289282), ('CREB5', 0.8865867585601239), ('HSF2BP', 0.5045590139761906), ('ZNF711', 0.5715356673748816), ('CREB3L2', 1.0), ('RP…	539
CREB3L2	hocomoco__JDP2_HUMAN.H11MO.0.D	0.07886637599384458	4.0625966050680145	1e-06	0.23461500000000002	gene is orthologous to FBgn0004396 in D. melanogaster (identity = 23%) which is annotated for similar motif transfac_pro__M07680 ('I$CREBA_02: CrebA'; q-value = 9.07e-07)	frozenset({'weight>75.0%', 'hg19-500bp-upstream-7species.mc9nr', 'activating'})	[('YTHDC2', 0.8322027825509843), ('CREB5', 0.8865867585601239), ('TMEM39A', 0.6657625719513939), ('PPARGC1A', 0.7017478149462264), ('GTF2H1', 0.526794781832826), ('LGR5', 0.9175076984998486), ('ZNF711', 0.5715356673748816), ('CREB3L2', 1.0), ('YY1', 0.6106938533289282), ('RPS9', 1.2832623964231575), ('HSF2BP', 0.5045590139761906), ('WISP1', 1.3630489998275162), ('GSC', 0.7556614072186267), ('RAB6…	458
CREB3L2	cisbp__M0346	0.07044388671087824	3.334600368774002	9.8e-05	0.236434	motif similar to transfac_pro__M07680 ('I$CREBA_02: CrebA'; q-value = 9.8e-05) which is annotated for orthologous gene FBgn0004396 in D. melanogaster (identity = 23%)	frozenset({'weight>75.0%', 'hg19-500bp-upstream-7species.mc9nr', 'activating'})	[('YTHDC2', 0.8322027825509843), ('CREB5', 0.8865867585601239), ('GTF2H1', 0.526794781832826), ('YY1', 0.6106938533289282), ('ATXN1L', 0.588855048995737), ('TMEM39A', 0.6657625719513939), ('RAB6A', 0.4695945821407838), ('PPARGC1A', 0.7017478149462264), ('ZNF711', 0.5715356673748816), ('LGR5', 0.9175076984998486), ('AKAP12', 1.6635458071824742), ('RNPS1', 1.179811320048123), ('CREB3L2', 1.0), ('NE…	1943
CREB3L2	cisbp__M0309	0.08310739017330451	4.429167847486858	5e-05	0.236434	motif similar to transfac_pro__M07680 ('I$CREBA_02: CrebA'; q-value = 4.98e-05) which is annotated for orthologous gene FBgn0004396 in D. melanogaster (identity = 23%)	frozenset({'weight>75.0%', 'hg19-500bp-upstream-7species.mc9nr', 'activating'})	[('CREB5', 0.8865867585601239), ('YTHDC2', 0.8322027825509843), ('LGR5', 0.9175076984998486), ('ATXN1L', 0.588855048995737), ('RNPS1', 1.179811320048123), ('RAB6A', 0.4695945821407838), ('ZNF711', 0.5715356673748816), ('GTF2H1', 0.526794781832826), ('TMEM39A', 0.6657625719513939), ('YY1', 0.6106938533289282), ('PPARGC1A', 0.7017478149462264), ('CREB3L2', 1.0), ('NEK1', 0.8137810594664131), ('GSC'…	386
CREB3L2	transfac_pro__M00917	0.08002509801047887	4.1627505190334215	0.00072	0.236434	motif similar to stark__TGACGTCA ('CrebA'; q-value = 0.00072) which is annotated for orthologous gene FBgn0004396 in D. melanogaster (identity = 23%)	frozenset({'weight>75.0%', 'hg19-500bp-upstream-7species.mc9nr', 'activating'})	[('YTHDC2', 0.8322027825509843), ('CREB5', 0.8865867585601239), ('LGR5', 0.9175076984998486), ('RAB6A', 0.4695945821407838), ('RNPS1', 1.179811320048123), ('TMEM39A', 0.6657625719513939), ('WISP1', 1.3630489998275162), ('PPARGC1A', 0.7017478149462264), ('CREB3L2', 1.0), ('YY1', 0.6106938533289282), ('ATXN1L', 0.588855048995737), ('NEK1', 0.8137810594664131), ('GTF2H1', 0.526794781832826)]	234
CREB3L2	taipale_cyt_meth__JDP2_NRTGAYGTCAYN_eDBD_meth	0.07031106877221266	3.323120275868877	1e-06	0.236434	motif similar to transfac_pro__M07680 ('I$CREBA_02: CrebA'; q-value = 6.05e-07) which is annotated for orthologous gene FBgn0004396 in D. melanogaster (identity = 23%)	frozenset({'weight>75.0%', 'hg19-500bp-upstream-7species.mc9nr', 'activating'})	[('CREB5', 0.8865867585601239), ('YTHDC2', 0.8322027825509843), ('LGR5', 0.9175076984998486), ('PPARGC1A', 0.7017478149462264), ('TMEM39A', 0.6657625719513939), ('ZNF711', 0.5715356673748816), ('GTF2H1', 0.526794781832826), ('YY1', 0.6106938533289282), ('CREB3L2', 1.0), ('WISP1', 1.3630489998275162), ('NEK1', 0.8137810594664131), ('MTHFSD', 0.5243556141754164), ('RPS9', 1.2832623964231575), ('CDR…	1267
CREB3L2	transfac_public__M00036	0.08056094969406075	4.209066755926515	2.8999999999999997e-05	0.236434	motif similar to stark__TGACGTCAT ('CrebA'; q-value = 2.88e-05) which is annotated for orthologous gene FBgn0004396 in D. melanogaster (identity = 23%)	frozenset({'weight>75.0%', 'hg19-500bp-upstream-7species.mc9nr', 'activating'})	[('YTHDC2', 0.8322027825509843), ('TMEM39A', 0.6657625719513939), ('LGR5', 0.9175076984998486), ('GTF2H1', 0.526794781832826), ('HSF2BP', 0.5045590139761906), ('PPARGC1A', 0.7017478149462264), ('GSC', 0.7556614072186267), ('CREB3L2', 1.0), ('CREB5', 0.8865867585601239), ('RNPS1', 1.179811320048123), ('RPS9', 1.2832623964231575), ('WISP1', 1.3630489998275162), ('NEK1', 0.8137810594664131), ('MTHFS…	594
CREB3L2	cisbp__M6152	0.08231964239914996	4.361079020601284	0.0009630000000000001	0.23461500000000002	gene is orthologous to FBgn0004396 in D. melanogaster (identity = 23%) which is annotated for similar motif stark__TGACGTCA ('CrebA'; q-value = 0.000963)	frozenset({'weight>75.0%', 'hg19-500bp-upstream-7species.mc9nr', 'activating'})	[('YTHDC2', 0.8322027825509843), ('LGR5', 0.9175076984998486), ('PPARGC1A', 0.7017478149462264), ('WISP1', 1.3630489998275162), ('YY1', 0.6106938533289282), ('TMEM39A', 0.6657625719513939), ('RAB6A', 0.4695945821407838), ('RNPS1', 1.179811320048123), ('CREB3L2', 1.0), ('NEK1', 0.8137810594664131), ('ZNF711', 0.5715356673748816), ('GTF2H1', 0.526794781832826), ('PRKAR1A', 1.1745940004817277), ('RP…	551
CREB3L2	hocomoco__ATF7_MOUSE.H11MO.0.D	0.074419265013007	3.678211425382595	2.9999999999999997e-05	0.236434	motif similar to transfac_pro__M07680 ('I$CREBA_02: CrebA'; q-value = 3.02e-05) which is annotated for orthologous gene FBgn0004396 in D. melanogaster (identity = 23%)	frozenset({'weight>75.0%', 'hg19-500bp-upstream-7species.mc9nr', 'activating'})	[('CREB5', 0.8865867585601239), ('YTHDC2', 0.8322027825509843), ('PPARGC1A', 0.7017478149462264), ('LGR5', 0.9175076984998486), ('RNPS1', 1.179811320048123), ('TMEM39A', 0.6657625719513939), ('AKAP12', 1.6635458071824742), ('RAB6A', 0.4695945821407838), ('ZNF711', 0.5715356673748816), ('YY1', 0.6106938533289282), ('GTF2H1', 0.526794781832826), ('ATXN1L', 0.588855048995737), ('CREB3L2', 1.0), ('MT…	764
CREB3L2	cisbp__M5588	0.08127083867658375	4.27042587317805	0.0	0.23461500000000002	gene is orthologous to FBgn0004396 in D. melanogaster (identity = 23%) which is annotated for similar motif transfac_pro__M07680 ('I$CREBA_02: CrebA'; q-value = 4.98e-08)	frozenset({'weight>75.0%', 'hg19-500bp-upstream-7species.mc9nr', 'activating'})	[('YTHDC2', 0.8322027825509843), ('LGR5', 0.9175076984998486), ('TMEM39A', 0.6657625719513939), ('CREB5', 0.8865867585601239), ('ZNF711', 0.5715356673748816), ('PPARGC1A', 0.7017478149462264), ('GTF2H1', 0.526794781832826), ('YY1', 0.6106938533289282), ('NEK1', 0.8137810594664131), ('HSF2BP', 0.5045590139761906), ('CREB3L2', 1.0), ('ATXN1L', 0.588855048995737), ('RPS9', 1.2832623964231575), ('WIS…	2357
CREB3L2	taipale_cyt_meth__ATF6B_NRTGAYGTCAYN_eDBD	0.0871468874803063	4.778321017911718	0.0	0.236434	motif similar to transfac_pro__M07680 ('I$CREBA_02: CrebA'; q-value = 3.29e-07) which is annotated for orthologous gene FBgn0004396 in D. melanogaster (identity = 23%)	frozenset({'weight>75.0%', 'hg19-500bp-upstream-7species.mc9nr', 'activating'})	[('YTHDC2', 0.8322027825509843), ('LGR5', 0.9175076984998486), ('PPARGC1A', 0.7017478149462264), ('TMEM39A', 0.6657625719513939), ('CREB3L2', 1.0), ('WISP1', 1.3630489998275162), ('ZNF711', 0.5715356673748816), ('HSF2BP', 0.5045590139761906), ('YY1', 0.6106938533289282), ('NEK1', 0.8137810594664131), ('GTF2H1', 0.526794781832826), ('RAB6A', 0.4695945821407838), ('ATXN1L', 0.588855048995737), ('MT…	389
CREB3L2	taipale__JDP2_DBD_NATGACGTCAYN	0.08311655003114352	4.429959578032039	0.0	0.23461500000000002	gene is orthologous to FBgn0004396 in D. melanogaster (identity = 23%) which is annotated for similar motif transfac_pro__M07680 ('I$CREBA_02: CrebA'; q-value = 4.98e-08)	frozenset({'weight>75.0%', 'hg19-500bp-upstream-7species.mc9nr', 'activating'})	[('YTHDC2', 0.8322027825509843), ('LGR5', 0.9175076984998486), ('TMEM39A', 0.6657625719513939), ('CREB5', 0.8865867585601239), ('ZNF711', 0.5715356673748816), ('PPARGC1A', 0.7017478149462264), ('GTF2H1', 0.526794781832826), ('YY1', 0.6106938533289282), ('NEK1', 0.8137810594664131), ('CREB3L2', 1.0), ('WISP1', 1.3630489998275162), ('HSF2BP', 0.5045590139761906), ('RPS9', 1.2832623964231575), ('MTH…	874
CREB3L2	transfac_pro__M08803	0.06844703770197487	3.1620031099245254	0.000808	0.236434	motif similar to transfac_pro__M07679 ('I$CREBA_01: CrebA'; q-value = 0.000808) which is annotated for orthologous gene FBgn0004396 in D. melanogaster (identity = 23%)	frozenset({'weight>75.0%', 'hg19-500bp-upstream-7species.mc9nr', 'activating'})	[('GTF2H1', 0.526794781832826), ('YTHDC2', 0.8322027825509843), ('LGR5', 0.9175076984998486), ('NEK1', 0.8137810594664131), ('TMEM39A', 0.6657625719513939), ('GSC', 0.7556614072186267), ('RNPS1', 1.179811320048123), ('PPARGC1A', 0.7017478149462264), ('RAB6A', 0.4695945821407838), ('CREB3L2', 1.0), ('YY1', 0.6106938533289282), ('WISP1', 1.3630489998275162), ('ZNF711', 0.5715356673748816), ('RPS9',…	454
CREB3L2	transfac_pro__M03544	0.08692247096325065	4.758923619554782	0.000625	0.236434	motif similar to stark__TGACGTCA ('CrebA'; q-value = 0.000625) which is annotated for orthologous gene FBgn0004396 in D. melanogaster (identity = 23%)	frozenset({'weight>75.0%', 'hg19-500bp-upstream-7species.mc9nr', 'activating'})	[('LGR5', 0.9175076984998486), ('YTHDC2', 0.8322027825509843), ('RAB6A', 0.4695945821407838), ('PPARGC1A', 0.7017478149462264), ('NEK1', 0.8137810594664131), ('YY1', 0.6106938533289282), ('WISP1', 1.3630489998275162), ('RNPS1', 1.179811320048123), ('ZNF711', 0.5715356673748816), ('CREB3L2', 1.0), ('GTF2H1', 0.526794781832826), ('ATXN1L', 0.588855048995737), ('TMEM39A', 0.6657625719513939), ('PRKA…	527
CREB3L2	taipale_cyt_meth__FOSL1_NRTGAYGTCAYN_FL_meth	0.07015535118894954	3.3096608566007975	0.0	0.236434	motif similar to transfac_pro__M07680 ('I$CREBA_02: CrebA'; q-value = 8.7e-08) which is annotated for orthologous gene FBgn0004396 in D. melanogaster (identity = 23%)	frozenset({'weight>75.0%', 'hg19-500bp-upstream-7species.mc9nr', 'activating'})	[('CREB5', 0.8865867585601239), ('YTHDC2', 0.8322027825509843), ('ATXN1L', 0.588855048995737), ('HSF2BP', 0.5045590139761906), ('GTF2H1', 0.526794781832826), ('ZNF711', 0.5715356673748816), ('TMEM39A', 0.6657625719513939), ('PPARGC1A', 0.7017478149462264), ('LGR5', 0.9175076984998486), ('CREB3L2', 1.0), ('RPS9', 1.2832623964231575), ('GSC', 0.7556614072186267), ('MTHFSD', 0.5243556141754164), ('R…	701
CREB3L2	cisbp__M5293	0.08073956692192137	4.224505501557546	1.3000000000000001e-05	0.236434	motif similar to stark__TGACGTCAT ('CrebA'; q-value = 1.33e-05) which is annotated for orthologous gene FBgn0004396 in D. melanogaster (identity = 23%)	frozenset({'weight>75.0%', 'hg19-500bp-upstream-7species.mc9nr', 'activating'})	[('YTHDC2', 0.8322027825509843), ('LGR5', 0.9175076984998486), ('PPARGC1A', 0.7017478149462264), ('TMEM39A', 0.6657625719513939), ('HSF2BP', 0.5045590139761906), ('ZNF711', 0.5715356673748816), ('CREB3L2', 1.0), ('CREB5', 0.8865867585601239), ('GTF2H1', 0.526794781832826), ('RAB6A', 0.4695945821407838), ('NEK1', 0.8137810594664131), ('WISP1', 1.3630489998275162), ('YY1', 0.6106938533289282), ('RP…	385
CREB3L2	taipale_cyt_meth__ATF3_NRTGAYGTCAYN_eDBD	0.07840380317297475	4.022614212536369	0.0	0.236434	motif similar to transfac_pro__M07680 ('I$CREBA_02: CrebA'; q-value = 4.01e-08) which is annotated for orthologous gene FBgn0004396 in D. melanogaster (identity = 23%)	frozenset({'weight>75.0%', 'hg19-500bp-upstream-7species.mc9nr', 'activating'})	[('YTHDC2', 0.8322027825509843), ('LGR5', 0.9175076984998486), ('CREB5', 0.8865867585601239), ('PPARGC1A', 0.7017478149462264), ('ZNF711', 0.5715356673748816), ('TMEM39A', 0.6657625719513939), ('CREB3L2', 1.0), ('YY1', 0.6106938533289282), ('GTF2H1', 0.526794781832826), ('NEK1', 0.8137810594664131), ('WISP1', 1.3630489998275162), ('MTHFSD', 0.5243556141754164), ('RAB6A', 0.4695945821407838), ('RP…	1133
CREB3L2	jaspar__MA0018.2	0.07599018063239658	3.813993213881152	0.000304	0.23461500000000002	gene is orthologous to FBgn0004396 in D. melanogaster (identity = 23%) which is annotated for similar motif transfac_pro__M07680 ('I$CREBA_02: CrebA'; q-value = 0.000304)	frozenset({'weight>75.0%', 'hg19-500bp-upstream-7species.mc9nr', 'activating'})	[('YTHDC2', 0.8322027825509843), ('YY1', 0.6106938533289282), ('ATXN1L', 0.588855048995737), ('LGR5', 0.9175076984998486), ('RAB6A', 0.4695945821407838), ('PPARGC1A', 0.7017478149462264), ('GTF2H1', 0.526794781832826), ('WISP1', 1.3630489998275162), ('TMEM39A', 0.6657625719513939), ('RNPS1', 1.179811320048123), ('NEK1', 0.8137810594664131), ('ZNF711', 0.5715356673748816), ('CREB3L2', 1.0), ('PRKA…	321
CREB3L2	transfac_pro__M08932	0.07771223390612977	3.9628385563751967	2.1e-05	0.236434	motif similar to transfac_pro__M07680 ('I$CREBA_02: CrebA'; q-value = 2.12e-05) which is annotated for orthologous gene FBgn0004396 in D. melanogaster (identity = 23%)	frozenset({'weight>75.0%', 'hg19-500bp-upstream-7species.mc9nr', 'activating'})	[('CREB5', 0.8865867585601239), ('PPARGC1A', 0.7017478149462264), ('YTHDC2', 0.8322027825509843), ('HSF2BP', 0.5045590139761906), ('TMEM39A', 0.6657625719513939), ('LGR5', 0.9175076984998486), ('ZNF711', 0.5715356673748816), ('CREB3L2', 1.0), ('GTF2H1', 0.526794781832826), ('ATXN1L', 0.588855048995737), ('RAB6A', 0.4695945821407838), ('RNPS1', 1.179811320048123), ('RPS9', 1.2832623964231575), ('Y…	488
CREB3L2	taipale__Creb5_DBD_NATGACGTCAYN	0.08043271168431466	4.197982528293981	2.7000000000000002e-05	0.236434	motif similar to stark__TGACGTCAT ('CrebA'; q-value = 2.74e-05) which is annotated for orthologous gene FBgn0004396 in D. melanogaster (identity = 23%)	frozenset({'weight>75.0%', 'hg19-500bp-upstream-7species.mc9nr', 'activating'})	[('CREB5', 0.8865867585601239), ('ZNF711', 0.5715356673748816), ('LGR5', 0.9175076984998486), ('YTHDC2', 0.8322027825509843), ('PPARGC1A', 0.7017478149462264), ('TMEM39A', 0.6657625719513939), ('CREB3L2', 1.0), ('RAB6A', 0.4695945821407838), ('GTF2H1', 0.526794781832826), ('NEK1', 0.8137810594664131), ('WISP1', 1.3630489998275162), ('YY1', 0.6106938533289282), ('HSF2BP', 0.5045590139761906), ('MT…	1193
CREB3L2	taipale_cyt_meth__JDP2_NRTGAYGTCAYN_FL	0.07995181914776682	4.156416674671973	2e-06	0.236434	motif similar to transfac_pro__M07680 ('I$CREBA_02: CrebA'; q-value = 1.57e-06) which is annotated for orthologous gene FBgn0004396 in D. melanogaster (identity = 23%)	frozenset({'weight>75.0%', 'hg19-500bp-upstream-7species.mc9nr', 'activating'})	[('CREB5', 0.8865867585601239), ('YTHDC2', 0.8322027825509843), ('ZNF711', 0.5715356673748816), ('PPARGC1A', 0.7017478149462264), ('LGR5', 0.9175076984998486), ('GTF2H1', 0.526794781832826), ('ATXN1L', 0.588855048995737), ('RAB6A', 0.4695945821407838), ('CREB3L2', 1.0), ('TMEM39A', 0.6657625719513939), ('YY1', 0.6106938533289282), ('RNPS1', 1.179811320048123), ('HSF2BP', 0.5045590139761906), ('NE…	300
CREB3L2	homer__NGRTGACGTCAY_Atf7	0.07962664419448211	4.1283102403180445	8.3e-05	0.236434	motif similar to stark__TGACGTCA ('CrebA'; q-value = 8.34e-05) which is annotated for orthologous gene FBgn0004396 in D. melanogaster (identity = 23%)	frozenset({'weight>75.0%', 'hg19-500bp-upstream-7species.mc9nr', 'activating'})	[('YTHDC2', 0.8322027825509843), ('CREB5', 0.8865867585601239), ('PPARGC1A', 0.7017478149462264), ('LGR5', 0.9175076984998486), ('TMEM39A', 0.6657625719513939), ('RAB6A', 0.4695945821407838), ('RNPS1', 1.179811320048123), ('WISP1', 1.3630489998275162), ('YY1', 0.6106938533289282), ('ATXN1L', 0.588855048995737), ('ZNF711', 0.5715356673748816), ('AKAP12', 1.6635458071824742), ('HSF2BP', 0.504559013…	722
CREB3L2	cisbp__M0265	0.08157311398527095	4.296552981169026	8e-06	0.23461500000000002	gene is orthologous to FBgn0004396 in D. melanogaster (identity = 23%) which is annotated for similar motif transfac_pro__M07680 ('I$CREBA_02: CrebA'; q-value = 7.55e-06)	frozenset({'weight>75.0%', 'hg19-500bp-upstream-7species.mc9nr', 'activating'})	[('YTHDC2', 0.8322027825509843), ('LGR5', 0.9175076984998486), ('TMEM39A', 0.6657625719513939), ('WISP1', 1.3630489998275162), ('PPARGC1A', 0.7017478149462264), ('GTF2H1', 0.526794781832826), ('YY1', 0.6106938533289282), ('RAB6A', 0.4695945821407838), ('CREB3L2', 1.0), ('NEK1', 0.8137810594664131), ('RNPS1', 1.179811320048123), ('GSC', 0.7556614072186267), ('ZNF711', 0.5715356673748816), ('PRKAR1…	532
CREB3L2	taipale_cyt_meth__FOS_NRTGACGTCAYN_eDBD	0.07828472502106767	4.012321715449015	0.0	0.23461500000000002	gene is orthologous to FBgn0004396 in D. melanogaster (identity = 23%) which is annotated for similar motif transfac_pro__M07680 ('I$CREBA_02: CrebA'; q-value = 1.45e-09)	frozenset({'weight>75.0%', 'hg19-500bp-upstream-7species.mc9nr', 'activating'})	[('YTHDC2', 0.8322027825509843), ('CREB5', 0.8865867585601239), ('TMEM39A', 0.6657625719513939), ('LGR5', 0.9175076984998486), ('PPARGC1A', 0.7017478149462264), ('ZNF711', 0.5715356673748816), ('GTF2H1', 0.526794781832826), ('HSF2BP', 0.5045590139761906), ('ATXN1L', 0.588855048995737), ('CREB3L2', 1.0), ('RPS9', 1.2832623964231575), ('YY1', 0.6106938533289282), ('NEK1', 0.8137810594664131), ('MTH…	782
CREB3L2	cisbp__M3083	0.08138533689957132	4.280322504992814	0.000657	0.236434	motif similar to stark__TGACGTCA ('CrebA'; q-value = 0.000657) which is annotated for orthologous gene FBgn0004396 in D. melanogaster (identity = 23%)	frozenset({'weight>75.0%', 'hg19-500bp-upstream-7species.mc9nr', 'activating'})	[('YTHDC2', 0.8322027825509843), ('YY1', 0.6106938533289282), ('LGR5', 0.9175076984998486), ('RAB6A', 0.4695945821407838), ('WISP1', 1.3630489998275162), ('PPARGC1A', 0.7017478149462264), ('ZNF711', 0.5715356673748816), ('TMEM39A', 0.6657625719513939), ('CREB3L2', 1.0), ('NEK1', 0.8137810594664131), ('RNPS1', 1.179811320048123), ('PRKAR1A', 1.1745940004817277), ('GTF2H1', 0.526794781832826), ('AT…	1096
CREB3L2	homer__GATGACGTCA_Atf1	0.08217766460264536	4.348807197150977	2e-06	0.236434	motif similar to transfac_pro__M07680 ('I$CREBA_02: CrebA'; q-value = 2.18e-06) which is annotated for orthologous gene FBgn0004396 in D. melanogaster (identity = 23%)	frozenset({'weight>75.0%', 'hg19-500bp-upstream-7species.mc9nr', 'activating'})	[('YTHDC2', 0.8322027825509843), ('CREB5', 0.8865867585601239), ('RNPS1', 1.179811320048123), ('LGR5', 0.9175076984998486), ('RAB6A', 0.4695945821407838), ('PPARGC1A', 0.7017478149462264), ('TMEM39A', 0.6657625719513939), ('YY1', 0.6106938533289282), ('ZNF711', 0.5715356673748816), ('ATXN1L', 0.588855048995737), ('WISP1', 1.3630489998275162), ('CREB3L2', 1.0), ('GTF2H1', 0.526794781832826), ('NEK…	1436
CREB3L2	taipale_cyt_meth__FOSB_NRTGAYGTCAYN_eDBD_meth	0.07315978456014363	3.569348475420196	1e-06	0.236434	motif similar to transfac_pro__M07680 ('I$CREBA_02: CrebA'; q-value = 1.18e-06) which is annotated for orthologous gene FBgn0004396 in D. melanogaster (identity = 23%)	frozenset({'weight>75.0%', 'hg19-500bp-upstream-7species.mc9nr', 'activating'})	[('CREB5', 0.8865867585601239), ('YTHDC2', 0.8322027825509843), ('LGR5', 0.9175076984998486), ('TMEM39A', 0.6657625719513939), ('ZNF711', 0.5715356673748816), ('PPARGC1A', 0.7017478149462264), ('GTF2H1', 0.526794781832826), ('HSF2BP', 0.5045590139761906), ('CREB3L2', 1.0), ('ATXN1L', 0.588855048995737), ('RPS9', 1.2832623964231575), ('NEK1', 0.8137810594664131), ('MTHFSD', 0.5243556141754164), ('…	724
CREB3L2	taipale_cyt_meth__CREB3_NRTGACGTCAYN_FL	0.08336386619279669	4.451336302751929	1.4999999999999999e-05	0.236434	motif similar to transfac_pro__M07680 ('I$CREBA_02: CrebA'; q-value = 1.51e-05) which is annotated for orthologous gene FBgn0004396 in D. melanogaster (identity = 23%)	frozenset({'weight>75.0%', 'hg19-500bp-upstream-7species.mc9nr', 'activating'})	[('YTHDC2', 0.8322027825509843), ('LGR5', 0.9175076984998486), ('PPARGC1A', 0.7017478149462264), ('ZNF711', 0.5715356673748816), ('CREB5', 0.8865867585601239), ('CREB3L2', 1.0), ('GTF2H1', 0.526794781832826), ('TMEM39A', 0.6657625719513939), ('RAB6A', 0.4695945821407838), ('YY1', 0.6106938533289282), ('WISP1', 1.3630489998275162), ('NEK1', 0.8137810594664131), ('ATXN1L', 0.588855048995737), ('HSF…	328
CREB3L2	transfac_pro__M08939	0.07488183783387682	3.7181938179142406	0.0	0.236434	motif similar to transfac_pro__M07680 ('I$CREBA_02: CrebA'; q-value = 3e-07) which is annotated for orthologous gene FBgn0004396 in D. melanogaster (identity = 23%)	frozenset({'weight>75.0%', 'hg19-500bp-upstream-7species.mc9nr', 'activating'})	[('YTHDC2', 0.8322027825509843), ('ZNF711', 0.5715356673748816), ('CREB5', 0.8865867585601239), ('ATXN1L', 0.588855048995737), ('PPARGC1A', 0.7017478149462264), ('TMEM39A', 0.6657625719513939), ('HSF2BP', 0.5045590139761906), ('LGR5', 0.9175076984998486), ('GTF2H1', 0.526794781832826), ('YY1', 0.6106938533289282), ('RAB6A', 0.4695945821407838), ('CREB3L2', 1.0), ('RNPS1', 1.179811320048123), ('WI…	1002
CREB3L2	transfac_pro__M08924	0.0813761770417323	4.279530774447632	0.0	0.236434	motif similar to transfac_pro__M07680 ('I$CREBA_02: CrebA'; q-value = 1.32e-07) which is annotated for orthologous gene FBgn0004396 in D. melanogaster (identity = 23%)	frozenset({'weight>75.0%', 'hg19-500bp-upstream-7species.mc9nr', 'activating'})	[('CREB5', 0.8865867585601239), ('YTHDC2', 0.8322027825509843), ('LGR5', 0.9175076984998486), ('ZNF711', 0.5715356673748816), ('PPARGC1A', 0.7017478149462264), ('TMEM39A', 0.6657625719513939), ('CREB3L2', 1.0), ('GTF2H1', 0.526794781832826), ('NEK1', 0.8137810594664131), ('RNPS1', 1.179811320048123), ('HSF2BP', 0.5045590139761906), ('RAB6A', 0.4695945821407838), ('YY1', 0.6106938533289282), ('ATX…	459
CREB3L2	transfac_pro__M08945	0.0789121752830396	4.06655525779392	0.000138	0.236434	motif similar to stark__TGACGTCAT ('CrebA'; q-value = 0.000138) which is annotated for orthologous gene FBgn0004396 in D. melanogaster (identity = 23%)	frozenset({'weight>75.0%', 'hg19-500bp-upstream-7species.mc9nr', 'activating'})	[('YTHDC2', 0.8322027825509843), ('CREB5', 0.8865867585601239), ('LGR5', 0.9175076984998486), ('TMEM39A', 0.6657625719513939), ('ZNF711', 0.5715356673748816), ('PPARGC1A', 0.7017478149462264), ('WISP1', 1.3630489998275162), ('HSF2BP', 0.5045590139761906), ('NEK1', 0.8137810594664131), ('CREB3L2', 1.0), ('RNPS1', 1.179811320048123), ('YY1', 0.6106938533289282), ('GTF2H1', 0.526794781832826), ('ATX…	282
CREB3L2	taipale_cyt_meth__ATF6_NRTGACGTCAYN_eDBD	0.08673927380647052	4.74308900865116	0.0	0.236434	motif similar to transfac_pro__M07680 ('I$CREBA_02: CrebA'; q-value = 1.28e-07) which is annotated for orthologous gene FBgn0004396 in D. melanogaster (identity = 23%)	frozenset({'weight>75.0%', 'hg19-500bp-upstream-7species.mc9nr', 'activating'})	[('YTHDC2', 0.8322027825509843), ('LGR5', 0.9175076984998486), ('PPARGC1A', 0.7017478149462264), ('TMEM39A', 0.6657625719513939), ('WISP1', 1.3630489998275162), ('CREB3L2', 1.0), ('ZNF711', 0.5715356673748816), ('YY1', 0.6106938533289282), ('GTF2H1', 0.526794781832826), ('NEK1', 0.8137810594664131), ('HSF2BP', 0.5045590139761906), ('RAB6A', 0.4695945821407838), ('ATXN1L', 0.588855048995737), ('MT…	3067
CREB3L2	taipale_cyt_meth__ATF6B_NRTGAYGTCAYN_eDBD_meth	0.0820860660242553	4.340889891699167	0.0	0.236434	motif similar to transfac_pro__M07680 ('I$CREBA_02: CrebA'; q-value = 3.56e-07) which is annotated for orthologous gene FBgn0004396 in D. melanogaster (identity = 23%)	frozenset({'weight>75.0%', 'hg19-500bp-upstream-7species.mc9nr', 'activating'})	[('YTHDC2', 0.8322027825509843), ('CREB5', 0.8865867585601239), ('LGR5', 0.9175076984998486), ('TMEM39A', 0.6657625719513939), ('PPARGC1A', 0.7017478149462264), ('GTF2H1', 0.526794781832826), ('ZNF711', 0.5715356673748816), ('YY1', 0.6106938533289282), ('ATXN1L', 0.588855048995737), ('HSF2BP', 0.5045590139761906), ('NEK1', 0.8137810594664131), ('WISP1', 1.3630489998275162), ('RAB6A', 0.4695945821…	475
CREB3L2	cisbp__M4092	0.07122247462719379	3.4018974651143954	2.6000000000000002e-05	0.236434	motif similar to stark__TGACGTCAT ('CrebA'; q-value = 2.63e-05) which is annotated for orthologous gene FBgn0004396 in D. melanogaster (identity = 23%)	frozenset({'weight>75.0%', 'hg19-500bp-upstream-7species.mc9nr', 'activating'})	[('TMEM39A', 0.6657625719513939), ('YTHDC2', 0.8322027825509843), ('LGR5', 0.9175076984998486), ('GTF2H1', 0.526794781832826), ('PPARGC1A', 0.7017478149462264), ('HSF2BP', 0.5045590139761906), ('CREB5', 0.8865867585601239), ('WISP1', 1.3630489998275162), ('GSC', 0.7556614072186267), ('MTHFSD', 0.5243556141754164), ('RPS9', 1.2832623964231575), ('NEK1', 0.8137810594664131), ('CREB3L2', 1.0), ('ATX…	1420
CREB3L2	factorbook__v-JUN	0.07019657054922508	3.3132236440541134	3.9e-05	0.236434	motif similar to stark__TGACGTCAT ('CrebA'; q-value = 3.86e-05) which is annotated for orthologous gene FBgn0004396 in D. melanogaster (identity = 23%)	frozenset({'weight>75.0%', 'hg19-500bp-upstream-7species.mc9nr', 'activating'})	[('CREB5', 0.8865867585601239), ('YTHDC2', 0.8322027825509843), ('ZNF711', 0.5715356673748816), ('PPARGC1A', 0.7017478149462264), ('TMEM39A', 0.6657625719513939), ('GTF2H1', 0.526794781832826), ('LGR5', 0.9175076984998486), ('ATXN1L', 0.588855048995737), ('RAB6A', 0.4695945821407838), ('HSF2BP', 0.5045590139761906), ('CREB3L2', 1.0), ('MTHFSD', 0.5243556141754164), ('RPS9', 1.2832623964231575), (…	746
CREB3L2	taipale_cyt_meth__CREB3L4_NRTGAYGTCAYN_eDBD_meth	0.0813486974682153	4.27715558281209	1e-06	0.236434	motif similar to transfac_pro__M07680 ('I$CREBA_02: CrebA'; q-value = 1.43e-06) which is annotated for orthologous gene FBgn0004396 in D. melanogaster (identity = 23%)	frozenset({'weight>75.0%', 'hg19-500bp-upstream-7species.mc9nr', 'activating'})	[('LGR5', 0.9175076984998486), ('YTHDC2', 0.8322027825509843), ('TMEM39A', 0.6657625719513939), ('CREB5', 0.8865867585601239), ('PPARGC1A', 0.7017478149462264), ('GTF2H1', 0.526794781832826), ('YY1', 0.6106938533289282), ('NEK1', 0.8137810594664131), ('ATXN1L', 0.588855048995737), ('HSF2BP', 0.5045590139761906), ('CREB3L2', 1.0), ('RPS9', 1.2832623964231575), ('WISP1', 1.3630489998275162), ('AKAP…	2145
CREB3L2	transfac_pro__M08935	0.07783131205803685	3.9731310534625504	4.3e-05	0.236434	motif similar to transfac_pro__M07680 ('I$CREBA_02: CrebA'; q-value = 4.31e-05) which is annotated for orthologous gene FBgn0004396 in D. melanogaster (identity = 23%)	frozenset({'weight>75.0%', 'hg19-500bp-upstream-7species.mc9nr', 'activating'})	[('CREB5', 0.8865867585601239), ('YTHDC2', 0.8322027825509843), ('RNPS1', 1.179811320048123), ('ZNF711', 0.5715356673748816), ('ATXN1L', 0.588855048995737), ('TMEM39A', 0.6657625719513939), ('LGR5', 0.9175076984998486), ('PPARGC1A', 0.7017478149462264), ('RAB6A', 0.4695945821407838), ('GTF2H1', 0.526794781832826), ('YY1', 0.6106938533289282), ('CREB3L2', 1.0), ('WISP1', 1.3630489998275162), ('HSF…	288
CREB3L2	transfac_pro__M08927	0.0750146557725424	3.7296739108193653	2e-06	0.236434	motif similar to transfac_pro__M07680 ('I$CREBA_02: CrebA'; q-value = 2.48e-06) which is annotated for orthologous gene FBgn0004396 in D. melanogaster (identity = 23%)	frozenset({'weight>75.0%', 'hg19-500bp-upstream-7species.mc9nr', 'activating'})	[('YTHDC2', 0.8322027825509843), ('ZNF711', 0.5715356673748816), ('CREB5', 0.8865867585601239), ('PPARGC1A', 0.7017478149462264), ('ATXN1L', 0.588855048995737), ('LGR5', 0.9175076984998486), ('GTF2H1', 0.526794781832826), ('TMEM39A', 0.6657625719513939), ('YY1', 0.6106938533289282), ('CREB3L2', 1.0), ('RAB6A', 0.4695945821407838), ('RNPS1', 1.179811320048123), ('HSF2BP', 0.5045590139761906)]	259
CREB3L2	cisbp__M0287	0.06895540981203972	3.2059441551820758	0.000953	0.236434	motif similar to stark__TGACGTCAT ('CrebA'; q-value = 0.000953) which is annotated for orthologous gene FBgn0004396 in D. melanogaster (identity = 23%)	frozenset({'weight>75.0%', 'hg19-500bp-upstream-7species.mc9nr', 'activating'})	[('CREB5', 0.8865867585601239), ('ATXN1L', 0.588855048995737), ('ZNF711', 0.5715356673748816), ('YTHDC2', 0.8322027825509843), ('YY1', 0.6106938533289282), ('TMEM39A', 0.6657625719513939), ('RNPS1', 1.179811320048123), ('WISP1', 1.3630489998275162), ('GTF2H1', 0.526794781832826), ('HSF2BP', 0.5045590139761906), ('RPS9', 1.2832623964231575), ('RAB6A', 0.4695945821407838), ('LGR5', 0.91750769849984…	855
CREB3L2	taipale_cyt_meth__CREB1_NRTGAYGTCAYN_FL_meth	0.07526197193419558	3.751050635539255	9.7e-05	0.236434	motif similar to transfac_pro__M07680 ('I$CREBA_02: CrebA'; q-value = 9.67e-05) which is annotated for orthologous gene FBgn0004396 in D. melanogaster (identity = 23%)	frozenset({'weight>75.0%', 'hg19-500bp-upstream-7species.mc9nr', 'activating'})	[('CREB5', 0.8865867585601239), ('YTHDC2', 0.8322027825509843), ('PPARGC1A', 0.7017478149462264), ('LGR5', 0.9175076984998486), ('ZNF711', 0.5715356673748816), ('CREB3L2', 1.0), ('YY1', 0.6106938533289282), ('WISP1', 1.3630489998275162), ('TMEM39A', 0.6657625719513939), ('NEK1', 0.8137810594664131), ('HSF2BP', 0.5045590139761906), ('RAB6A', 0.4695945821407838), ('ATXN1L', 0.588855048995737), ('GT…	1333
CREB3L2	transfac_pro__M09519	0.08710566812003077	4.774758230458404	4e-05	0.236434	motif similar to transfac_pro__M07680 ('I$CREBA_02: CrebA'; q-value = 4.02e-05) which is annotated for orthologous gene FBgn0004396 in D. melanogaster (identity = 23%)	frozenset({'weight>75.0%', 'hg19-500bp-upstream-7species.mc9nr', 'activating'})	[('LGR5', 0.9175076984998486), ('TMEM39A', 0.6657625719513939), ('YTHDC2', 0.8322027825509843), ('PPARGC1A', 0.7017478149462264), ('GTF2H1', 0.526794781832826), ('RAB6A', 0.4695945821407838), ('CREB5', 0.8865867585601239), ('WISP1', 1.3630489998275162), ('YY1', 0.6106938533289282), ('ZNF711', 0.5715356673748816), ('PRKAR1A', 1.1745940004817277), ('HSF2BP', 0.5045590139761906), ('NEK1', 0.81378105…	337
CREB3L2	cisbp__M4624	0.07792749056534642	3.9814442241869523	2.8000000000000003e-05	0.236434	motif similar to stark__TGACGTCA ('CrebA'; q-value = 2.77e-05) which is annotated for orthologous gene FBgn0004396 in D. melanogaster (identity = 23%)	frozenset({'weight>75.0%', 'hg19-500bp-upstream-7species.mc9nr', 'activating'})	[('CREB5', 0.8865867585601239), ('YTHDC2', 0.8322027825509843), ('PPARGC1A', 0.7017478149462264), ('LGR5', 0.9175076984998486), ('TMEM39A', 0.6657625719513939), ('ZNF711', 0.5715356673748816), ('GTF2H1', 0.526794781832826), ('RAB6A', 0.4695945821407838), ('CREB3L2', 1.0), ('HSF2BP', 0.5045590139761906), ('MTHFSD', 0.5243556141754164), ('NEK1', 0.8137810594664131), ('ATXN1L', 0.588855048995737), (…	937
CREB3L2	transfac_pro__M02048	0.08358828270985234	4.470733701108865	2.9999999999999997e-05	0.236434	motif similar to stark__TGACGTCAT ('CrebA'; q-value = 3.01e-05) which is annotated for orthologous gene FBgn0004396 in D. melanogaster (identity = 23%)	frozenset({'weight>75.0%', 'hg19-500bp-upstream-7species.mc9nr', 'activating'})	[('YTHDC2', 0.8322027825509843), ('TMEM39A', 0.6657625719513939), ('LGR5', 0.9175076984998486), ('GTF2H1', 0.526794781832826), ('PPARGC1A', 0.7017478149462264), ('YY1', 0.6106938533289282), ('GSC', 0.7556614072186267), ('ATXN1L', 0.588855048995737), ('CREB3L2', 1.0), ('CREB5', 0.8865867585601239), ('PRKAR1A', 1.1745940004817277), ('RNPS1', 1.179811320048123), ('RPS9', 1.2832623964231575), ('CDRT4…	723
CREB3L2	transfac_pro__M09580	0.08370278093283992	4.480630332923629	0.00022999999999999998	0.23461500000000002	gene is orthologous to FBgn0004396 in D. melanogaster (identity = 23%) which is annotated for similar motif transfac_pro__M07680 ('I$CREBA_02: CrebA'; q-value = 0.00023)	frozenset({'weight>75.0%', 'hg19-500bp-upstream-7species.mc9nr', 'activating'})	[('YTHDC2', 0.8322027825509843), ('RAB6A', 0.4695945821407838), ('LGR5', 0.9175076984998486), ('TMEM39A', 0.6657625719513939), ('WISP1', 1.3630489998275162), ('GTF2H1', 0.526794781832826), ('YY1', 0.6106938533289282), ('PPARGC1A', 0.7017478149462264), ('CREB3L2', 1.0), ('RNPS1', 1.179811320048123), ('NEK1', 0.8137810594664131), ('ZNF711', 0.5715356673748816), ('GSC', 0.7556614072186267), ('PRKAR1…	674
CREB3L2	taipale_cyt_meth__BATF3_NRTGAYGTCAYN_FL_meth	0.08131663796577877	4.2743845259039555	0.0	0.236434	motif similar to transfac_pro__M07680 ('I$CREBA_02: CrebA'; q-value = 1.91e-08) which is annotated for orthologous gene FBgn0004396 in D. melanogaster (identity = 23%)	frozenset({'weight>75.0%', 'hg19-500bp-upstream-7species.mc9nr', 'activating'})	[('CREB5', 0.8865867585601239), ('YTHDC2', 0.8322027825509843), ('LGR5', 0.9175076984998486), ('TMEM39A', 0.6657625719513939), ('PPARGC1A', 0.7017478149462264), ('GTF2H1', 0.526794781832826), ('ZNF711', 0.5715356673748816), ('CREB3L2', 1.0), ('WISP1', 1.3630489998275162), ('NEK1', 0.8137810594664131), ('YY1', 0.6106938533289282), ('RAB6A', 0.4695945821407838), ('RNPS1', 1.179811320048123), ('HSF2…	542
CREB3L2	transfac_pro__M01862	0.07825724544755065	4.009946523813471	0.00042800000000000005	0.236434	motif similar to stark__TGACGTCAT ('CrebA'; q-value = 0.000428) which is annotated for orthologous gene FBgn0004396 in D. melanogaster (identity = 23%)	frozenset({'weight>75.0%', 'hg19-500bp-upstream-7species.mc9nr', 'activating'})	[('YTHDC2', 0.8322027825509843), ('CREB5', 0.8865867585601239), ('PPARGC1A', 0.7017478149462264), ('WISP1', 1.3630489998275162), ('RAB6A', 0.4695945821407838), ('LGR5', 0.9175076984998486), ('TMEM39A', 0.6657625719513939), ('RNPS1', 1.179811320048123), ('ZNF711', 0.5715356673748816), ('YY1', 0.6106938533289282), ('GTF2H1', 0.526794781832826), ('CREB3L2', 1.0), ('NEK1', 0.8137810594664131), ('ATXN…	345
CREB3L2	cisbp__M6180	0.08416993368262925	4.521008590727865	0.000759	0.236434	motif similar to stark__TGACGTCA ('CrebA'; q-value = 0.000759) which is annotated for orthologous gene FBgn0004396 in D. melanogaster (identity = 23%)	frozenset({'weight>75.0%', 'hg19-500bp-upstream-7species.mc9nr', 'activating'})	[('YTHDC2', 0.8322027825509843), ('LGR5', 0.9175076984998486), ('YY1', 0.6106938533289282), ('ATXN1L', 0.588855048995737), ('PPARGC1A', 0.7017478149462264), ('RAB6A', 0.4695945821407838), ('NEK1', 0.8137810594664131), ('ZNF711', 0.5715356673748816), ('RNPS1', 1.179811320048123), ('CREB3L2', 1.0), ('WISP1', 1.3630489998275162), ('TMEM39A', 0.6657625719513939), ('GTF2H1', 0.526794781832826), ('CREB…	727
CREB3L2	taipale_cyt_meth__MAFA_NYGCTGAYGTCAGCRN_eDBD	0.06688528194042428	3.0270130519711493	0.000275	0.23461500000000002	gene is orthologous to FBgn0004396 in D. melanogaster (identity = 23%) which is annotated for similar motif transfac_pro__M07680 ('I$CREBA_02: CrebA'; q-value = 0.000275)	frozenset({'weight>75.0%', 'hg19-500bp-upstream-7species.mc9nr', 'activating'})	[('TMEM39A', 0.6657625719513939), ('RCAN2', 0.7110304871147795), ('YTHDC2', 0.8322027825509843), ('RNF13', 0.5295362525287347), ('GTF2H1', 0.526794781832826), ('RNPS1', 1.179811320048123), ('PRKAR1A', 1.1745940004817277), ('LGR5', 0.9175076984998486), ('RPS9', 1.2832623964231575), ('HSF2BP', 0.5045590139761906), ('AKAP12', 1.6635458071824742), ('CREB5', 0.8865867585601239), ('CBLN2', 1.1583480746…	905
CREB3L2	taipale_cyt_meth__ATF2_NRTGAYGTCAYN_eDBD	0.0842569523320998	4.528530030907085	5e-06	0.236434	motif similar to transfac_pro__M07680 ('I$CREBA_02: CrebA'; q-value = 4.85e-06) which is annotated for orthologous gene FBgn0004396 in D. melanogaster (identity = 23%)	frozenset({'weight>75.0%', 'hg19-500bp-upstream-7species.mc9nr', 'activating'})	[('CREB5', 0.8865867585601239), ('ZNF711', 0.5715356673748816), ('YTHDC2', 0.8322027825509843), ('GTF2H1', 0.526794781832826), ('PPARGC1A', 0.7017478149462264), ('LGR5', 0.9175076984998486), ('RAB6A', 0.4695945821407838), ('YY1', 0.6106938533289282), ('CREB3L2', 1.0), ('RNPS1', 1.179811320048123), ('ATXN1L', 0.588855048995737), ('WISP1', 1.3630489998275162), ('NEK1', 0.8137810594664131), ('TMEM39…	236
CREB3L4	cisbp__M5953	0.09558103476415865	4.120181024118156	0.000281	1.0	motif similar to taipale_cyt_meth__CREB3L4_YGCCACGTCAYN_eDBD_repr ('CREB3L4 [bZIP]'; q-value = 0.000281) which is directly annotated	frozenset({'weight>75.0%', 'hg19-500bp-upstream-7species.mc9nr', 'activating'})	[('LRRTM2', 1.108001179824001), ('DUSP1', 0.8805197050276595), ('PAMR1', 1.5747052343525196), ('RNF166', 0.8335903868476146), ('DISP1', 0.6448984719996717), ('CDK14', 0.4324132360622924), ('AZIN1', 1.0968879664949072), ('RAD17', 0.529391286054035), ('DDX5', 0.9355587718855868), ('ATF6', 0.990696225808765), ('KDM3A', 1.7940551490877852), ('ARL1', 0.5513703400551393), ('DONSON', 1.7647328758565446)]	703
CREB3L4	transfac_pro__M09518	0.07849477721560306	3.0104006925965217	0.000559	1.0	motif similar to taipale_cyt_meth__CREB3L4_YGCCACGTCAYN_eDBD_repr ('CREB3L4 [bZIP]'; q-value = 0.000559) which is directly annotated	frozenset({'weight>75.0%', 'hg19-500bp-upstream-7species.mc9nr', 'activating'})	[('LRRTM2', 1.108001179824001), ('DUSP1', 0.8805197050276595), ('AZIN1', 1.0968879664949072), ('PAMR1', 1.5747052343525196), ('DDX5', 0.9355587718855868), ('DISP1', 0.6448984719996717), ('DMD', 0.4991929547033676), ('RNF166', 0.8335903868476146), ('PDE7B', 0.42653449550338296), ('IP6K1', 0.4469029654178317)]	713
CREB3L4	taipale__XBP1_DBD_NNNGMCACGTCATC	0.09306144932267015	3.956529834932577	0.000286	1.0	motif similar to taipale_cyt_meth__CREB3L4_YGCCACGTCAYN_eDBD_repr ('CREB3L4 [bZIP]'; q-value = 0.000286) which is directly annotated	frozenset({'weight>75.0%', 'hg19-500bp-upstream-7species.mc9nr', 'activating'})	[('LRRTM2', 1.108001179824001), ('DUSP1', 0.8805197050276595), ('PAMR1', 1.5747052343525196), ('RNF166', 0.8335903868476146), ('DISP1', 0.6448984719996717), ('AZIN1', 1.0968879664949072), ('RAD17', 0.529391286054035), ('ATF6', 0.990696225808765), ('DDX5', 0.9355587718855868), ('ARL1', 0.5513703400551393), ('DONSON', 1.7647328758565446), ('CDK14', 0.4324132360622924), ('DMD', 0.4991929547033676)]	679
CREB3L4	flyfactorsurvey__Atf6_SANGER_5_FBgn0033010	0.07917822751754529	3.054791905857387	0.00033	1.0	gene is annotated for similar motif taipale_cyt_meth__CREB3L4_YGCCACGTCAYN_eDBD_repr ('CREB3L4 [bZIP]'; q-value = 0.00033)	frozenset({'weight>75.0%', 'hg19-500bp-upstream-7species.mc9nr', 'activating'})	[('LRRTM2', 1.108001179824001), ('DMD', 0.4991929547033676), ('DISP1', 0.6448984719996717), ('MATN2', 0.4780719690052101), ('CDK14', 0.4324132360622924), ('IP6K1', 0.4469029654178317), ('DUSP1', 0.8805197050276595), ('PDE7B', 0.42653449550338296), ('AZIN1', 1.0968879664949072)]	468
CREM	cisbp__M0299	0.07249047214085483	4.244090603407534	0.000808	1.0	gene is annotated for similar motif transfac_pro__M08803 ('V$CREM_Q6_01: CREM'; q-value = 0.000808)	frozenset({'weight>75.0%', 'hg19-500bp-upstream-7species.mc9nr', 'activating'})	[('PAK1', 1.1858392686019321), ('ZC3H4', 2.2041271340831723), ('XPR1', 0.4539674371800138), ('AHR', 0.6380227419259129), ('INSIG1', 1.8594216324660453), ('C9orf72', 0.9791918188257128), ('GTF2H5', 0.9847348464408352), ('RING1', 0.9329875095077336), ('SLC38A6', 0.4773705647133811), ('ESM1', 0.5663953937003989), ('PHACTR1', 2.073060109387653), ('CRNDE', 0.7028471152194548), ('UBE2B', 0.554439971761…	1396
CREM	taipale_cyt_meth__XBP1_NRTGACGTCAYN_FL	0.05881287599609437	3.0201029221639426	0.0	1.0	gene is annotated for similar motif taipale_cyt_meth__CREM_NRTGACGTCAYN_eDBD ('CREM [bZIP]'; q-value = 1.35e-08)	frozenset({'weight>75.0%', 'hg19-500bp-upstream-7species.mc9nr', 'activating'})	[('PAK1', 1.1858392686019321), ('ZC3H4', 2.2041271340831723), ('CREM', 1.0), ('TMEM147', 0.9010374644436832), ('UBE2B', 0.5544399717611316), ('GABARAPL1', 0.4773917663276468), ('GLYR1', 0.6404622428885848), ('RBM3', 0.5440615335758592), ('ESM1', 0.5663953937003989), ('RING1', 0.9329875095077336), ('PHACTR1', 2.073060109387653), ('RPL23', 1.237138694207007), ('CRNDE', 0.7028471152194548), ('TMTC4'…	1885
CREM	taipale_cyt_meth__ATF2_NRTGAYGTMAYN_FL	0.06412406689974487	3.4953934754159874	0.0	1.0	motif similar to taipale_cyt_meth__CREM_NRTGACGTCAYN_eDBD ('CREM [bZIP]'; q-value = 6.8e-09) which is directly annotated	frozenset({'weight>75.0%', 'hg19-500bp-upstream-7species.mc9nr', 'activating'})	[('PAK1', 1.1858392686019321), ('ZC3H4', 2.2041271340831723), ('TMEM147', 0.9010374644436832), ('CREM', 1.0), ('RING1', 0.9329875095077336), ('UBE2B', 0.5544399717611316), ('RBM3', 0.5440615335758592), ('GLYR1', 0.6404622428885848), ('GABARAPL1', 0.4773917663276468), ('AHR', 0.6380227419259129), ('PHACTR1', 2.073060109387653), ('RPL23', 1.237138694207007), ('CRNDE', 0.7028471152194548), ('INSIG1'…	2932
CREM	transfac_pro__M01186	0.07013213014583136	4.0330460953289755	0.000281	1.0	motif similar to transfac_pro__M08803 ('V$CREM_Q6_01: CREM'; q-value = 0.000281) which is directly annotated	frozenset({'weight>75.0%', 'hg19-500bp-upstream-7species.mc9nr', 'activating'})	[('PAK1', 1.1858392686019321), ('RING1', 0.9329875095077336), ('ZC3H4', 2.2041271340831723), ('CREM', 1.0), ('TMEM147', 0.9010374644436832), ('GLYR1', 0.6404622428885848), ('AHR', 0.6380227419259129), ('UBE2B', 0.5544399717611316), ('XPR1', 0.4539674371800138), ('CRNDE', 0.7028471152194548), ('TMTC4', 1.805409378920371), ('INSIG1', 1.8594216324660453), ('PHACTR1', 2.073060109387653), ('GABARAPL1'…	2089
CREM	transfac_public__M00178	0.06154524551954392	3.264618595964476	8.8e-05	1.0	motif similar to taipale_cyt_meth__CREM_NRTGACGTCAYN_eDBD ('CREM [bZIP]'; q-value = 8.8e-05) which is directly annotated	frozenset({'weight>75.0%', 'hg19-500bp-upstream-7species.mc9nr', 'activating'})	[('PAK1', 1.1858392686019321), ('ZC3H4', 2.2041271340831723), ('TMEM147', 0.9010374644436832), ('RING1', 0.9329875095077336), ('CREM', 1.0), ('GLYR1', 0.6404622428885848), ('PITPNA', 1.9986577830402341), ('PHACTR1', 2.073060109387653), ('GABARAPL1', 0.4773917663276468), ('RBM3', 0.5440615335758592), ('ALX3', 0.5995741306735206), ('FAM117A', 1.1996876916488093), ('TMTC4', 1.805409378920371), ('CRN…	1973
CREM	dbcorrdb__ATF1__ENCSR000DNZ_1__m1	0.06262008252228417	3.3608041564076254	4e-06	1.0	motif similar to transfac_pro__M00981 ('V$CREBATF_Q6: CREB, ATF'; q-value = 3.57e-06) which is directly annotated	frozenset({'weight>75.0%', 'hg19-500bp-upstream-7species.mc9nr', 'activating'})	[('PAK1', 1.1858392686019321), ('ZC3H4', 2.2041271340831723), ('CREM', 1.0), ('PHACTR1', 2.073060109387653), ('RBM3', 0.5440615335758592), ('ALX3', 0.5995741306735206), ('INSIG1', 1.8594216324660453), ('GABARAPL1', 0.4773917663276468), ('RING1', 0.9329875095077336), ('UBE2B', 0.5544399717611316), ('ESM1', 0.5663953937003989), ('ABT1', 0.507911150116637), ('AHR', 0.6380227419259129), ('TMEM147', 0…	2751
CREM	transfac_pro__M02091	0.06729739519354941	3.779369891962429	0.000828	1.0	gene is annotated for similar motif transfac_pro__M00981 ('V$CREBATF_Q6: CREB, ATF'; q-value = 0.000828)	frozenset({'weight>75.0%', 'hg19-500bp-upstream-7species.mc9nr', 'activating'})	[('PAK1', 1.1858392686019321), ('RING1', 0.9329875095077336), ('UBE2B', 0.5544399717611316), ('ZC3H4', 2.2041271340831723), ('ALX3', 0.5995741306735206), ('TMEM147', 0.9010374644436832), ('CRNDE', 0.7028471152194548), ('INSIG1', 1.8594216324660453), ('AHR', 0.6380227419259129), ('CREM', 1.0), ('XPR1', 0.4539674371800138), ('UBE2D3', 0.6859398944725924), ('GTF2H5', 0.9847348464408352), ('GLYR1', 0…	2110
CREM	taipale_cyt_meth__ATF4_GGATGAYGTCATCC_FL	0.060127878043402944	3.1377804942812024	0.00041500000000000006	0.223333	gene is orthologous to FBgn0265784 in D. melanogaster (identity = 22%) which is annotated for similar motif transfac_pro__M07682 ('I$CREBB_01: CrebB'; q-value = 0.000415)	frozenset({'weight>75.0%', 'hg19-500bp-upstream-7species.mc9nr', 'activating'})	[('PAK1', 1.1858392686019321), ('ESM1', 0.5663953937003989), ('ZC3H4', 2.2041271340831723), ('CREM', 1.0), ('TMTC4', 1.805409378920371), ('GABARAPL1', 0.4773917663276468), ('TMEM147', 0.9010374644436832), ('INSIG1', 1.8594216324660453), ('RBM3', 0.5440615335758592), ('FAM117A', 1.1996876916488093), ('PHACTR1', 2.073060109387653), ('UBE2B', 0.5544399717611316), ('SLC38A6', 0.4773705647133811), ('S…	1804
CREM	taipale_cyt_meth__CREB3L4_NRTGACGTCAYN_eDBD	0.05945856562411415	3.077884724041878	2.9999999999999997e-05	1.0	gene is annotated for similar motif taipale_cyt_meth__CREM_NRTGACGTCAYN_eDBD ('CREM [bZIP]'; q-value = 3.04e-05)	frozenset({'weight>75.0%', 'hg19-500bp-upstream-7species.mc9nr', 'activating'})	[('PAK1', 1.1858392686019321), ('ZC3H4', 2.2041271340831723), ('UBE2B', 0.5544399717611316), ('CREM', 1.0), ('TMEM147', 0.9010374644436832), ('GLYR1', 0.6404622428885848), ('GABARAPL1', 0.4773917663276468), ('PHACTR1', 2.073060109387653), ('ESM1', 0.5663953937003989), ('RBM3', 0.5440615335758592), ('RING1', 0.9329875095077336), ('SLC38A6', 0.4773705647133811), ('TMTC4', 1.805409378920371), ('INSI…	1684
CREM	cisbp__M4307	0.07391571388075215	4.37163336121127	0.00044699999999999997	1.0	gene is annotated for similar motif transfac_pro__M00981 ('V$CREBATF_Q6: CREB, ATF'; q-value = 0.000447)	frozenset({'weight>75.0%', 'hg19-500bp-upstream-7species.mc9nr', 'activating'})	[('PAK1', 1.1858392686019321), ('RING1', 0.9329875095077336), ('CREM', 1.0), ('ZC3H4', 2.2041271340831723), ('RBM3', 0.5440615335758592), ('TMEM147', 0.9010374644436832), ('INSIG1', 1.8594216324660453), ('XPR1', 0.4539674371800138), ('FAM117A', 1.1996876916488093), ('UBE2B', 0.5544399717611316), ('GTF2H5', 0.9847348464408352), ('CRNDE', 0.7028471152194548), ('TNFAIP1', 0.5288841879322259), ('GABA…	1565
CREM	transfac_pro__M07573	0.06441147752685124	3.521113423812874	0.0008960000000000001	1.0	gene is annotated for similar motif transfac_pro__M08803 ('V$CREM_Q6_01: CREM'; q-value = 0.000896)	frozenset({'weight>75.0%', 'hg19-500bp-upstream-7species.mc9nr', 'activating'})	[('PAK1', 1.1858392686019321), ('CREM', 1.0), ('ZC3H4', 2.2041271340831723), ('AHR', 0.6380227419259129), ('XPR1', 0.4539674371800138), ('INSIG1', 1.8594216324660453), ('RING1', 0.9329875095077336), ('GTF2H5', 0.9847348464408352), ('RBM3', 0.5440615335758592), ('SLC38A6', 0.4773705647133811), ('PRPF38A', 1.6596284474040477), ('TMEM147', 0.9010374644436832), ('CRNDE', 0.7028471152194548), ('UBE2B'…	3144
CREM	cisbp__M4571	0.06008063246086491	3.133552557558427	0.000583	0.204893	motif similar to transfac_pro__M07682 ('I$CREBB_01: CrebB'; q-value = 0.000583) which is annotated for orthologous gene FBgn0265784 in D. melanogaster (identity = 20%)	frozenset({'weight>75.0%', 'hg19-500bp-upstream-7species.mc9nr', 'activating'})	[('PAK1', 1.1858392686019321), ('ZC3H4', 2.2041271340831723), ('PHACTR1', 2.073060109387653), ('ALX3', 0.5995741306735206), ('CREM', 1.0), ('ABT1', 0.507911150116637), ('AHR', 0.6380227419259129), ('USP19', 2.2325006863120485), ('INSIG1', 1.8594216324660453), ('ESM1', 0.5663953937003989), ('UBE2B', 0.5544399717611316), ('RING1', 0.9329875095077336), ('GABARAPL1', 0.4773917663276468), ('WDR45', 0.…	499
CREM	cisbp__M3089	0.0661280670257331	3.674728458073728	0.000317	1.0	gene is annotated for similar motif taipale_cyt_meth__CREM_NRTGACGTCAYN_eDBD ('CREM [bZIP]'; q-value = 0.000317)	frozenset({'weight>75.0%', 'hg19-500bp-upstream-7species.mc9nr', 'activating'})	[('PAK1', 1.1858392686019321), ('RING1', 0.9329875095077336), ('ZC3H4', 2.2041271340831723), ('TMEM147', 0.9010374644436832), ('CREM', 1.0), ('GLYR1', 0.6404622428885848), ('AHR', 0.6380227419259129), ('PHACTR1', 2.073060109387653), ('PITPNA', 1.9986577830402341), ('CRNDE', 0.7028471152194548), ('GABARAPL1', 0.4773917663276468), ('XPR1', 0.4539674371800138), ('NDUFB2', 1.2700297988522642), ('TMTC…	1187
CREM	transfac_public__M00039	0.0670926643358846	3.7610488328304	5.2000000000000004e-05	1.0	gene is annotated for similar motif transfac_pro__M00981 ('V$CREBATF_Q6: CREB, ATF'; q-value = 5.19e-05)	frozenset({'weight>75.0%', 'hg19-500bp-upstream-7species.mc9nr', 'activating'})	[('PAK1', 1.1858392686019321), ('RING1', 0.9329875095077336), ('CREM', 1.0), ('ZC3H4', 2.2041271340831723), ('TMEM147', 0.9010374644436832), ('RBM3', 0.5440615335758592), ('GLYR1', 0.6404622428885848), ('PITPNA', 1.9986577830402341), ('TMTC4', 1.805409378920371), ('GABARAPL1', 0.4773917663276468), ('XPR1', 0.4539674371800138), ('UBE2D3', 0.6859398944725924), ('FAM117A', 1.1996876916488093), ('UBE…	2105
CREM	jaspar__MA0605.1	0.0723526725251189	4.231759121299437	0.000808	1.0	gene is annotated for similar motif transfac_pro__M08803 ('V$CREM_Q6_01: CREM'; q-value = 0.000808)	frozenset({'weight>75.0%', 'hg19-500bp-upstream-7species.mc9nr', 'activating'})	[('PAK1', 1.1858392686019321), ('ZC3H4', 2.2041271340831723), ('XPR1', 0.4539674371800138), ('AHR', 0.6380227419259129), ('INSIG1', 1.8594216324660453), ('C9orf72', 0.9791918188257128), ('GTF2H5', 0.9847348464408352), ('RING1', 0.9329875095077336), ('SLC38A6', 0.4773705647133811), ('ESM1', 0.5663953937003989), ('PHACTR1', 2.073060109387653), ('CRNDE', 0.7028471152194548), ('UBE2D3', 0.68593989447…	1172
CREM	cisbp__M0316	0.061202715046143184	3.233966054724351	0.00048499999999999997	0.7338939999999999	motif similar to cisbp__M0319 ('CrebB-17A[gene ID: "FBgn0014467" species: "Drosophila melanogaster" TF status: "inferred" TF family: "bZIP" DBDs: "bZIP_1"]; Crem[gene ID: "ENSMUSG00000063889" species: "Mus musculus" TF status: "direct" TF family: "bZIP" DBDs: "bZIP_1"]'; q-value = 0.000485) which is annotated for orthologous gene ENSMUSG00000063889 in M. musculus (identity = 73%)	frozenset({'weight>75.0%', 'hg19-500bp-upstream-7species.mc9nr', 'activating'})	[('PAK1', 1.1858392686019321), ('CREM', 1.0), ('ZC3H4', 2.2041271340831723), ('FNIP2', 1.0629595421510492), ('STRBP', 0.5002743278450289), ('RPL23', 1.237138694207007), ('CRNDE', 0.7028471152194548), ('ALX3', 0.5995741306735206), ('INSIG1', 1.8594216324660453), ('ANKRD40', 5.156660579468945), ('RBM3', 0.5440615335758592), ('TMEM147', 0.9010374644436832), ('UBE2B', 0.5544399717611316), ('PHACTR1',…	1745
CREM	transfac_pro__M00916	0.06679737944502188	3.734624228313051	0.0	1.0	gene is directly annotated	frozenset({'weight>75.0%', 'hg19-500bp-upstream-7species.mc9nr', 'activating'})	[('PAK1', 1.1858392686019321), ('ZC3H4', 2.2041271340831723), ('CREM', 1.0), ('XPR1', 0.4539674371800138), ('TMEM147', 0.9010374644436832), ('RING1', 0.9329875095077336), ('ALX3', 0.5995741306735206), ('UBE2B', 0.5544399717611316), ('GLYR1', 0.6404622428885848), ('INSIG1', 1.8594216324660453), ('PHACTR1', 2.073060109387653), ('ESM1', 0.5663953937003989), ('SLC38A6', 0.4773705647133811), ('AHR', 0…	1296
CREM	cisbp__M0302	0.0697935368043088	4.002745882149084	0.000125	1.0	gene is annotated for similar motif transfac_pro__M00917 ('V$CREB_Q4_01: CREB'; q-value = 0.000125)	frozenset({'weight>75.0%', 'hg19-500bp-upstream-7species.mc9nr', 'activating'})	[('PAK1', 1.1858392686019321), ('ZC3H4', 2.2041271340831723), ('CREM', 1.0), ('GLYR1', 0.6404622428885848), ('CRNDE', 0.7028471152194548), ('UBE2B', 0.5544399717611316), ('INSIG1', 1.8594216324660453), ('ALX3', 0.5995741306735206), ('RING1', 0.9329875095077336), ('AHR', 0.6380227419259129), ('TMEM147', 0.9010374644436832), ('XPR1', 0.4539674371800138), ('UBE2D3', 0.6859398944725924), ('FNIP2', 1.…	599
CREM	cisbp__M1920	0.0629508016000504	3.390399713467056	0.000986	1.0	gene is annotated for similar motif transfac_pro__M08803 ('V$CREM_Q6_01: CREM'; q-value = 0.000986)	frozenset({'weight>75.0%', 'hg19-500bp-upstream-7species.mc9nr', 'activating'})	[('PAK1', 1.1858392686019321), ('CREM', 1.0), ('INSIG1', 1.8594216324660453), ('RING1', 0.9329875095077336), ('XPR1', 0.4539674371800138), ('GTF2H5', 0.9847348464408352), ('ZC3H4', 2.2041271340831723), ('TMEM147', 0.9010374644436832), ('TNFAIP1', 0.5288841879322259), ('RBM3', 0.5440615335758592), ('UBE2D3', 0.6859398944725924), ('DNAJC10', 0.5499551326499996), ('NOSTRIN', 0.9511953275382974), ('T…	1980
CREM	transfac_public__M00177	0.06938801222085735	3.9664560919452567	0.000317	1.0	gene is annotated for similar motif taipale_cyt_meth__CREM_NRTGACGTCAYN_eDBD ('CREM [bZIP]'; q-value = 0.000317)	frozenset({'weight>75.0%', 'hg19-500bp-upstream-7species.mc9nr', 'activating'})	[('PAK1', 1.1858392686019321), ('RING1', 0.9329875095077336), ('ZC3H4', 2.2041271340831723), ('CREM', 1.0), ('TMEM147', 0.9010374644436832), ('ALX3', 0.5995741306735206), ('PITPNA', 1.9986577830402341), ('GLYR1', 0.6404622428885848), ('PHACTR1', 2.073060109387653), ('AHR', 0.6380227419259129), ('CRNDE', 0.7028471152194548), ('GABARAPL1', 0.4773917663276468), ('XPR1', 0.4539674371800138), ('WNK1',…	2115
CREM	hocomoco__ATF2_HUMAN.H11MO.2.C	0.0588089388642162	3.019750594103711	0.000161	1.0	gene is annotated for similar motif transfac_pro__M00981 ('V$CREBATF_Q6: CREB, ATF'; q-value = 0.000161)	frozenset({'weight>75.0%', 'hg19-500bp-upstream-7species.mc9nr', 'activating'})	[('PAK1', 1.1858392686019321), ('ZC3H4', 2.2041271340831723), ('CREM', 1.0), ('TMEM147', 0.9010374644436832), ('RBM3', 0.5440615335758592), ('GLYR1', 0.6404622428885848), ('UBE2B', 0.5544399717611316), ('GABARAPL1', 0.4773917663276468), ('TMTC4', 1.805409378920371), ('ESM1', 0.5663953937003989), ('RING1', 0.9329875095077336), ('FAM117A', 1.1996876916488093), ('PHACTR1', 2.073060109387653), ('SLC3…	1683
CREM	transfac_pro__M00981	0.0697147941667454	3.995699320944456	0.0	1.0	gene is directly annotated	frozenset({'weight>75.0%', 'hg19-500bp-upstream-7species.mc9nr', 'activating'})	[('PAK1', 1.1858392686019321), ('RING1', 0.9329875095077336), ('RBM3', 0.5440615335758592), ('ZC3H4', 2.2041271340831723), ('CREM', 1.0), ('TMEM147', 0.9010374644436832), ('GLYR1', 0.6404622428885848), ('UBE2B', 0.5544399717611316), ('XPR1', 0.4539674371800138), ('GABARAPL1', 0.4773917663276468), ('FAM117A', 1.1996876916488093), ('TMTC4', 1.805409378920371), ('INSIG1', 1.8594216324660453), ('PHAC…	1237
CREM	transfac_pro__M01187	0.0699982676619736	4.021066941281111	0.000242	1.0	gene is annotated for similar motif taipale_cyt_meth__CREM_NRTGACGTCAYN_eDBD ('CREM [bZIP]'; q-value = 0.000242)	frozenset({'weight>75.0%', 'hg19-500bp-upstream-7species.mc9nr', 'activating'})	[('PAK1', 1.1858392686019321), ('ZC3H4', 2.2041271340831723), ('RING1', 0.9329875095077336), ('CREM', 1.0), ('TMEM147', 0.9010374644436832), ('GLYR1', 0.6404622428885848), ('XPR1', 0.4539674371800138), ('TMTC4', 1.805409378920371), ('INSIG1', 1.8594216324660453), ('ESM1', 0.5663953937003989), ('UBE2B', 0.5544399717611316), ('CRNDE', 0.7028471152194548), ('GABARAPL1', 0.4773917663276468), ('GMPPB'…	1956
CREM	cisbp__M0355	0.07571498314907556	4.532647284736981	0.000665	0.7338939999999999	motif similar to cisbp__M0319 ('CrebB-17A[gene ID: "FBgn0014467" species: "Drosophila melanogaster" TF status: "inferred" TF family: "bZIP" DBDs: "bZIP_1"]; Crem[gene ID: "ENSMUSG00000063889" species: "Mus musculus" TF status: "direct" TF family: "bZIP" DBDs: "bZIP_1"]'; q-value = 0.000665) which is annotated for orthologous gene ENSMUSG00000063889 in M. musculus (identity = 73%)	frozenset({'weight>75.0%', 'hg19-500bp-upstream-7species.mc9nr', 'activating'})	[('PAK1', 1.1858392686019321), ('ZC3H4', 2.2041271340831723), ('RING1', 0.9329875095077336), ('XPR1', 0.4539674371800138), ('GTF2H5', 0.9847348464408352), ('RBM3', 0.5440615335758592), ('INSIG1', 1.8594216324660453), ('FAM117A', 1.1996876916488093), ('C9orf72', 0.9791918188257128), ('CREM', 1.0), ('UBE2B', 0.5544399717611316), ('RPL23', 1.237138694207007), ('AHR', 0.6380227419259129), ('PRPF38A',…	927
CREM	jaspar__MA0609.1	0.07592758827049671	4.551672999989473	0.0	0.873333	gene is orthologous to ENSMUSG00000063889 in M. musculus (identity = 87%) which is directly annotated for motif	frozenset({'weight>75.0%', 'hg19-500bp-upstream-7species.mc9nr', 'activating'})	[('PAK1', 1.1858392686019321), ('INSIG1', 1.8594216324660453), ('CREM', 1.0), ('RING1', 0.9329875095077336), ('ZC3H4', 2.2041271340831723), ('TMEM147', 0.9010374644436832), ('XPR1', 0.4539674371800138), ('RPL23', 1.237138694207007), ('GTF2H5', 0.9847348464408352), ('RBM3', 0.5440615335758592), ('TNFAIP1', 0.5288841879322259), ('STRBP', 0.5002743278450289), ('CRNDE', 0.7028471152194548), ('C9orf72…	2784
CREM	transfac_pro__M08930	0.0641083183722322	3.493984163175063	0.000526	1.0	gene is annotated for similar motif taipale_cyt_meth__CREM_NRTGACGTCAYN_eDBD ('CREM [bZIP]'; q-value = 0.000526)	frozenset({'weight>75.0%', 'hg19-500bp-upstream-7species.mc9nr', 'activating'})	[('PAK1', 1.1858392686019321), ('ZC3H4', 2.2041271340831723), ('UBE2B', 0.5544399717611316), ('ALX3', 0.5995741306735206), ('CREM', 1.0), ('RBM3', 0.5440615335758592), ('GABARAPL1', 0.4773917663276468), ('AHR', 0.6380227419259129), ('RING1', 0.9329875095077336), ('RPL23', 1.237138694207007), ('CRNDE', 0.7028471152194548), ('SLC38A6', 0.4773705647133811), ('TMEM147', 0.9010374644436832), ('MRPS36'…	1653
CREM	transfac_pro__M01615	0.07386846829821411	4.367405424488494	0.000412	1.0	gene is annotated for similar motif transfac_pro__M00981 ('V$CREBATF_Q6: CREB, ATF'; q-value = 0.000412)	frozenset({'weight>75.0%', 'hg19-500bp-upstream-7species.mc9nr', 'activating'})	[('PAK1', 1.1858392686019321), ('RING1', 0.9329875095077336), ('CREM', 1.0), ('ZC3H4', 2.2041271340831723), ('RBM3', 0.5440615335758592), ('TMEM147', 0.9010374644436832), ('INSIG1', 1.8594216324660453), ('XPR1', 0.4539674371800138), ('FAM117A', 1.1996876916488093), ('UBE2B', 0.5544399717611316), ('GTF2H5', 0.9847348464408352), ('CRNDE', 0.7028471152194548), ('TNFAIP1', 0.5288841879322259), ('GABA…	1598
CREM	yetfasco__YIL036W_585	0.07367161170430565	4.349789021476929	0.000412	1.0	gene is annotated for similar motif transfac_pro__M00981 ('V$CREBATF_Q6: CREB, ATF'; q-value = 0.000412)	frozenset({'weight>75.0%', 'hg19-500bp-upstream-7species.mc9nr', 'activating'})	[('PAK1', 1.1858392686019321), ('RING1', 0.9329875095077336), ('CREM', 1.0), ('ZC3H4', 2.2041271340831723), ('RBM3', 0.5440615335758592), ('TMEM147', 0.9010374644436832), ('INSIG1', 1.8594216324660453), ('XPR1', 0.4539674371800138), ('FAM117A', 1.1996876916488093), ('UBE2B', 0.5544399717611316), ('GTF2H5', 0.9847348464408352), ('CRNDE', 0.7028471152194548), ('TNFAIP1', 0.5288841879322259), ('GABA…	1817
CREM	jaspar__MA1047.1	0.07813238212227157	4.74897671371901	0.0008179999999999999	0.7338939999999999	motif similar to cisbp__M0319 ('CrebB-17A[gene ID: "FBgn0014467" species: "Drosophila melanogaster" TF status: "inferred" TF family: "bZIP" DBDs: "bZIP_1"]; Crem[gene ID: "ENSMUSG00000063889" species: "Mus musculus" TF status: "direct" TF family: "bZIP" DBDs: "bZIP_1"]'; q-value = 0.000818) which is annotated for orthologous gene ENSMUSG00000063889 in M. musculus (identity = 73%)	frozenset({'weight>75.0%', 'hg19-500bp-upstream-7species.mc9nr', 'activating'})	[('PAK1', 1.1858392686019321), ('RING1', 0.9329875095077336), ('INSIG1', 1.8594216324660453), ('CREM', 1.0), ('ZC3H4', 2.2041271340831723), ('XPR1', 0.4539674371800138), ('GTF2H5', 0.9847348464408352), ('AHR', 0.6380227419259129), ('RBM3', 0.5440615335758592), ('C9orf72', 0.9791918188257128), ('TMEM147', 0.9010374644436832), ('FAM117A', 1.1996876916488093), ('PRPF38A', 1.6596284474040477), ('UBE2…	1471
CREM	cisbp__M0362	0.07147469211628713	4.153189963867854	6.500000000000001e-05	1.0	motif similar to transfac_pro__M00981 ('V$CREBATF_Q6: CREB, ATF'; q-value = 6.48e-05) which is directly annotated	frozenset({'weight>75.0%', 'hg19-500bp-upstream-7species.mc9nr', 'activating'})	[('PAK1', 1.1858392686019321), ('ZC3H4', 2.2041271340831723), ('RING1', 0.9329875095077336), ('RBM3', 0.5440615335758592), ('GLYR1', 0.6404622428885848), ('CREM', 1.0), ('FAM117A', 1.1996876916488093), ('XPR1', 0.4539674371800138), ('CRNDE', 0.7028471152194548), ('TMEM147', 0.9010374644436832), ('UBE2B', 0.5544399717611316), ('INSIG1', 1.8594216324660453), ('ALX3', 0.5995741306735206), ('GABARAPL…	2522
CREM	stark__TGACGTCAT	0.059415257173454285	3.074009115379334	0.0005690000000000001	1.0	gene is annotated for similar motif taipale_cyt_meth__CREM_NRTGACGTCAYN_eDBD ('CREM [bZIP]'; q-value = 0.000569)	frozenset({'weight>75.0%', 'hg19-500bp-upstream-7species.mc9nr', 'activating'})	[('PAK1', 1.1858392686019321), ('RBM3', 0.5440615335758592), ('ZC3H4', 2.2041271340831723), ('CREM', 1.0), ('TMEM147', 0.9010374644436832), ('UBE2B', 0.5544399717611316), ('SLC38A6', 0.4773705647133811), ('XPR1', 0.4539674371800138), ('GABARAPL1', 0.4773917663276468), ('ESM1', 0.5663953937003989), ('GLYR1', 0.6404622428885848), ('ACOT7', 0.8550615849713882), ('RNF19A', 0.8363203373370858), ('PITP…	2010
CREM	transfac_pro__M08941	0.059265646162083845	3.0606206490905437	0.000363	1.0	gene is annotated for similar motif transfac_pro__M00981 ('V$CREBATF_Q6: CREB, ATF'; q-value = 0.000363)	frozenset({'weight>75.0%', 'hg19-500bp-upstream-7species.mc9nr', 'activating'})	[('PAK1', 1.1858392686019321), ('ZC3H4', 2.2041271340831723), ('RBM3', 0.5440615335758592), ('CREM', 1.0), ('UBE2B', 0.5544399717611316), ('ESM1', 0.5663953937003989), ('SLC38A6', 0.4773705647133811), ('TMEM147', 0.9010374644436832), ('GABARAPL1', 0.4773917663276468), ('GLYR1', 0.6404622428885848), ('PHACTR1', 2.073060109387653), ('CRNDE', 0.7028471152194548), ('AHR', 0.6380227419259129), ('RPL23…	1370
CREM	transfac_pro__M07246	0.061494062805127724	3.2600383311814687	0.00013700000000000002	1.0	motif similar to taipale_cyt_meth__CREM_NRTGACGTCAYN_eDBD ('CREM [bZIP]'; q-value = 0.000137) which is directly annotated	frozenset({'weight>75.0%', 'hg19-500bp-upstream-7species.mc9nr', 'activating'})	[('PAK1', 1.1858392686019321), ('ZC3H4', 2.2041271340831723), ('ESM1', 0.5663953937003989), ('RBM3', 0.5440615335758592), ('CREM', 1.0), ('UBE2B', 0.5544399717611316), ('SLC38A6', 0.4773705647133811), ('PHACTR1', 2.073060109387653), ('TMEM147', 0.9010374644436832), ('AHR', 0.6380227419259129), ('ALX3', 0.5995741306735206), ('GABARAPL1', 0.4773917663276468), ('GLYR1', 0.6404622428885848), ('CRNDE'…	777
CREM	transfac_pro__M01861	0.06621862105893099	3.682832003459048	0.000752	1.0	gene is annotated for similar motif taipale_cyt_meth__CREM_NRTGACGTCAYN_eDBD ('CREM [bZIP]'; q-value = 0.000752)	frozenset({'weight>75.0%', 'hg19-500bp-upstream-7species.mc9nr', 'activating'})	[('PAK1', 1.1858392686019321), ('UBE2B', 0.5544399717611316), ('GLYR1', 0.6404622428885848), ('RING1', 0.9329875095077336), ('CREM', 1.0), ('ZC3H4', 2.2041271340831723), ('TMEM147', 0.9010374644436832), ('TMTC4', 1.805409378920371), ('ALX3', 0.5995741306735206), ('RBM3', 0.5440615335758592), ('PITPNA', 1.9986577830402341), ('INSIG1', 1.8594216324660453), ('UBE2D3', 0.6859398944725924), ('GABARAPL…	3218
CREM	jaspar__MA1070.1	0.0675926800844121	3.805794496479777	1.2e-05	1.0	motif similar to transfac_pro__M00981 ('V$CREBATF_Q6: CREB, ATF'; q-value = 1.19e-05) which is directly annotated	frozenset({'weight>75.0%', 'hg19-500bp-upstream-7species.mc9nr', 'activating'})	[('PAK1', 1.1858392686019321), ('ZC3H4', 2.2041271340831723), ('RING1', 0.9329875095077336), ('CREM', 1.0), ('RBM3', 0.5440615335758592), ('TMEM147', 0.9010374644436832), ('GLYR1', 0.6404622428885848), ('GABARAPL1', 0.4773917663276468), ('PHACTR1', 2.073060109387653), ('FAM117A', 1.1996876916488093), ('ALX3', 0.5995741306735206), ('UBE2B', 0.5544399717611316), ('INSIG1', 1.8594216324660453), ('XP…	1067
CREM	swissregulon__hs__ATF5_CREB3.p2	0.07131326970928219	4.138744513398371	0.000982	1.0	gene is annotated for similar motif transfac_pro__M00917 ('V$CREB_Q4_01: CREB'; q-value = 0.000982)	frozenset({'weight>75.0%', 'hg19-500bp-upstream-7species.mc9nr', 'activating'})	[('PAK1', 1.1858392686019321), ('RING1', 0.9329875095077336), ('CREM', 1.0), ('UBE2D3', 0.6859398944725924), ('ZC3H4', 2.2041271340831723), ('TMEM147', 0.9010374644436832), ('RBM3', 0.5440615335758592), ('GLYR1', 0.6404622428885848), ('DNAJC10', 0.5499551326499996), ('INSIG1', 1.8594216324660453), ('XPR1', 0.4539674371800138), ('TMTC4', 1.805409378920371), ('ALX3', 0.5995741306735206), ('FAM117A'…	1604
CREM	cisbp__M0271	0.07095499070836876	4.10668265991732	0.00038500000000000003	1.0	gene is annotated for similar motif transfac_pro__M00917 ('V$CREB_Q4_01: CREB'; q-value = 0.000385)	frozenset({'weight>75.0%', 'hg19-500bp-upstream-7species.mc9nr', 'activating'})	[('PAK1', 1.1858392686019321), ('CREM', 1.0), ('ZC3H4', 2.2041271340831723), ('RBM3', 0.5440615335758592), ('RING1', 0.9329875095077336), ('XPR1', 0.4539674371800138), ('TMEM147', 0.9010374644436832), ('AHR', 0.6380227419259129), ('CRNDE', 0.7028471152194548), ('STRBP', 0.5002743278450289), ('FNIP2', 1.0629595421510492), ('INSIG1', 1.8594216324660453), ('GLYR1', 0.6404622428885848), ('ESM1', 0.56…	3181
CREM	taipale_cyt_meth__CREM_NRTGACGTCAYN_eDBD	0.06155705691517843	3.26567558014517	0.0	1.0	gene is directly annotated	frozenset({'weight>75.0%', 'hg19-500bp-upstream-7species.mc9nr', 'activating'})	[('PAK1', 1.1858392686019321), ('ZC3H4', 2.2041271340831723), ('UBE2B', 0.5544399717611316), ('CREM', 1.0), ('GLYR1', 0.6404622428885848), ('TMEM147', 0.9010374644436832), ('ALX3', 0.5995741306735206), ('RING1', 0.9329875095077336), ('GABARAPL1', 0.4773917663276468), ('RBM3', 0.5440615335758592), ('RPL23', 1.237138694207007), ('PHACTR1', 2.073060109387653), ('AHR', 0.6380227419259129), ('FAM117A'…	1473
CREM	cisbp__M0275	0.06851396894390374	3.888239262573905	0.000958	1.0	gene is annotated for similar motif transfac_pro__M08803 ('V$CREM_Q6_01: CREM'; q-value = 0.000958)	frozenset({'weight>75.0%', 'hg19-500bp-upstream-7species.mc9nr', 'activating'})	[('PAK1', 1.1858392686019321), ('RING1', 0.9329875095077336), ('ZC3H4', 2.2041271340831723), ('INSIG1', 1.8594216324660453), ('CREM', 1.0), ('XPR1', 0.4539674371800138), ('TMEM147', 0.9010374644436832), ('GTF2H5', 0.9847348464408352), ('TNFAIP1', 0.5288841879322259), ('UBE2D3', 0.6859398944725924), ('UBE2B', 0.5544399717611316), ('RBM3', 0.5440615335758592), ('TMTC4', 1.805409378920371), ('GABARA…	1464
CREM	cisbp__M0303	0.07805363948470818	4.741930152514383	0.00031600000000000004	1.0	gene is annotated for similar motif transfac_pro__M00917 ('V$CREB_Q4_01: CREB'; q-value = 0.000316)	frozenset({'weight>75.0%', 'hg19-500bp-upstream-7species.mc9nr', 'activating'})	[('PAK1', 1.1858392686019321), ('CREM', 1.0), ('ZC3H4', 2.2041271340831723), ('TMEM147', 0.9010374644436832), ('UBE2D3', 0.6859398944725924), ('INSIG1', 1.8594216324660453), ('ALX3', 0.5995741306735206), ('RING1', 0.9329875095077336), ('XPR1', 0.4539674371800138), ('AHR', 0.6380227419259129), ('ABT1', 0.507911150116637), ('GLYR1', 0.6404622428885848), ('GTF2H5', 0.9847348464408352), ('PHACTR1', 2…	954
CREM	cisbp__M2091	0.07421099877161486	4.398057965728619	0.00044699999999999997	1.0	gene is annotated for similar motif transfac_pro__M00981 ('V$CREBATF_Q6: CREB, ATF'; q-value = 0.000447)	frozenset({'weight>75.0%', 'hg19-500bp-upstream-7species.mc9nr', 'activating'})	[('PAK1', 1.1858392686019321), ('RING1', 0.9329875095077336), ('CREM', 1.0), ('ZC3H4', 2.2041271340831723), ('RBM3', 0.5440615335758592), ('TMEM147', 0.9010374644436832), ('INSIG1', 1.8594216324660453), ('XPR1', 0.4539674371800138), ('FAM117A', 1.1996876916488093), ('UBE2B', 0.5544399717611316), ('GTF2H5', 0.9847348464408352), ('CRNDE', 0.7028471152194548), ('TNFAIP1', 0.5288841879322259), ('GABA…	2165
CREM	jaspar__MA0588.1	0.06277363066553278	3.374544950756647	0.000808	1.0	gene is annotated for similar motif transfac_pro__M08803 ('V$CREM_Q6_01: CREM'; q-value = 0.000808)	frozenset({'weight>75.0%', 'hg19-500bp-upstream-7species.mc9nr', 'activating'})	[('PAK1', 1.1858392686019321), ('ZC3H4', 2.2041271340831723), ('RING1', 0.9329875095077336), ('CREM', 1.0), ('RBM3', 0.5440615335758592), ('AHR', 0.6380227419259129), ('CRNDE', 0.7028471152194548), ('GLYR1', 0.6404622428885848), ('UBE2B', 0.5544399717611316), ('XPR1', 0.4539674371800138), ('TMEM147', 0.9010374644436832), ('INSIG1', 1.8594216324660453), ('ALX3', 0.5995741306735206), ('GABARAPL1', …	1755
CREM	transfac_pro__M00513	0.059348325931525406	3.068019538355402	0.000164	1.0	gene is annotated for similar motif transfac_pro__M00917 ('V$CREB_Q4_01: CREB'; q-value = 0.000164)	frozenset({'weight>75.0%', 'hg19-500bp-upstream-7species.mc9nr', 'activating'})	[('PAK1', 1.1858392686019321), ('RBM3', 0.5440615335758592), ('TMEM147', 0.9010374644436832), ('CREM', 1.0), ('ZC3H4', 2.2041271340831723), ('UBE2B', 0.5544399717611316), ('GLYR1', 0.6404622428885848), ('PITPNA', 1.9986577830402341), ('ESM1', 0.5663953937003989), ('GABARAPL1', 0.4773917663276468), ('ACOT7', 0.8550615849713882), ('TMTC4', 1.805409378920371), ('ALX3', 0.5995741306735206), ('FAM117A…	893
CREM	cisbp__M0361	0.0656123027496929	3.628573482183425	0.000624	1.0	motif similar to taipale_cyt_meth__CREM_NRTGACGTCAYN_eDBD ('CREM [bZIP]'; q-value = 0.000624) which is directly annotated	frozenset({'weight>75.0%', 'hg19-500bp-upstream-7species.mc9nr', 'activating'})	[('PAK1', 1.1858392686019321), ('UBE2B', 0.5544399717611316), ('CREM', 1.0), ('ALX3', 0.5995741306735206), ('ZC3H4', 2.2041271340831723), ('RBM3', 0.5440615335758592), ('FNIP2', 1.0629595421510492), ('CRNDE', 0.7028471152194548), ('RPL23', 1.237138694207007), ('STRBP', 0.5002743278450289), ('ZSWIM6', 0.8101435039056871), ('GMPPB', 0.9552335138789364), ('INSIG1', 1.8594216324660453), ('TMEM147', 0…	2402
CREM	scertf__morozov.MET28	0.0615098113326404	3.2614476434223945	0.0008900000000000001	1.0	gene is annotated for similar motif transfac_pro__M00981 ('V$CREBATF_Q6: CREB, ATF'; q-value = 0.00089)	frozenset({'weight>75.0%', 'hg19-500bp-upstream-7species.mc9nr', 'activating'})	[('PAK1', 1.1858392686019321), ('ZC3H4', 2.2041271340831723), ('CREM', 1.0), ('UBE2B', 0.5544399717611316), ('GLYR1', 0.6404622428885848), ('RBM3', 0.5440615335758592), ('RNF19A', 0.8363203373370858), ('ALX3', 0.5995741306735206), ('TMEM147', 0.9010374644436832), ('PHACTR1', 2.073060109387653), ('CRNDE', 0.7028471152194548), ('GABARAPL1', 0.4773917663276468), ('ABT1', 0.507911150116637), ('FAM117…	1993
CREM	transfac_pro__M07670	0.06344294308482157	3.4344407209959704	0.000596	1.0	gene is annotated for similar motif taipale_cyt_meth__CREM_NRTGACGTCAYN_eDBD ('CREM [bZIP]'; q-value = 0.000596)	frozenset({'weight>75.0%', 'hg19-500bp-upstream-7species.mc9nr', 'activating'})	[('PAK1', 1.1858392686019321), ('ZC3H4', 2.2041271340831723), ('CREM', 1.0), ('GLYR1', 0.6404622428885848), ('SLC38A6', 0.4773705647133811), ('TMEM147', 0.9010374644436832), ('RING1', 0.9329875095077336), ('ESM1', 0.5663953937003989), ('RBM3', 0.5440615335758592), ('GABARAPL1', 0.4773917663276468), ('SRSF6', 0.898196383011577), ('INSIG1', 1.8594216324660453), ('TMTC4', 1.805409378920371), ('PITPN…	948
CREM	hocomoco__ATF1_HUMAN.H11MO.0.B	0.07054159186116098	4.069688213593032	8e-06	1.0	gene is annotated for similar motif transfac_pro__M00981 ('V$CREBATF_Q6: CREB, ATF'; q-value = 8.17e-06)	frozenset({'weight>75.0%', 'hg19-500bp-upstream-7species.mc9nr', 'activating'})	[('PAK1', 1.1858392686019321), ('ZC3H4', 2.2041271340831723), ('RING1', 0.9329875095077336), ('CREM', 1.0), ('GLYR1', 0.6404622428885848), ('TMEM147', 0.9010374644436832), ('INSIG1', 1.8594216324660453), ('UBE2B', 0.5544399717611316), ('PHACTR1', 2.073060109387653), ('RBM3', 0.5440615335758592), ('ALX3', 0.5995741306735206), ('AHR', 0.6380227419259129), ('GMPPB', 0.9552335138789364), ('XPR1', 0.4…	921
CREM	jaspar__MA0096.1	0.06569104538725629	3.6356200433880512	0.0008960000000000001	1.0	gene is annotated for similar motif transfac_pro__M08803 ('V$CREM_Q6_01: CREM'; q-value = 0.000896)	frozenset({'weight>75.0%', 'hg19-500bp-upstream-7species.mc9nr', 'activating'})	[('PAK1', 1.1858392686019321), ('CREM', 1.0), ('INSIG1', 1.8594216324660453), ('RING1', 0.9329875095077336), ('XPR1', 0.4539674371800138), ('ZC3H4', 2.2041271340831723), ('GTF2H5', 0.9847348464408352), ('RBM3', 0.5440615335758592), ('ALX3', 0.5995741306735206), ('TMEM147', 0.9010374644436832), ('TNFAIP1', 0.5288841879322259), ('UBE2B', 0.5544399717611316), ('UBE2D3', 0.6859398944725924), ('DNAJC1…	1806
CREM	cisbp__M0259	0.06730526945730574	3.7800745480828906	1.1e-05	1.0	motif similar to transfac_pro__M00981 ('V$CREBATF_Q6: CREB, ATF'; q-value = 1.15e-05) which is directly annotated	frozenset({'weight>75.0%', 'hg19-500bp-upstream-7species.mc9nr', 'activating'})	[('PAK1', 1.1858392686019321), ('ZC3H4', 2.2041271340831723), ('RING1', 0.9329875095077336), ('CREM', 1.0), ('RBM3', 0.5440615335758592), ('TMEM147', 0.9010374644436832), ('GLYR1', 0.6404622428885848), ('GABARAPL1', 0.4773917663276468), ('PHACTR1', 2.073060109387653), ('FAM117A', 1.1996876916488093), ('ALX3', 0.5995741306735206), ('UBE2B', 0.5544399717611316), ('INSIG1', 1.8594216324660453), ('XP…	1065
CREM	transfac_pro__M07312	0.06900611042867492	3.93228027010282	6.6e-05	1.0	gene is annotated for similar motif transfac_pro__M00981 ('V$CREBATF_Q6: CREB, ATF'; q-value = 6.55e-05)	frozenset({'weight>75.0%', 'hg19-500bp-upstream-7species.mc9nr', 'activating'})	[('PAK1', 1.1858392686019321), ('ZC3H4', 2.2041271340831723), ('CREM', 1.0), ('RBM3', 0.5440615335758592), ('TMEM147', 0.9010374644436832), ('PITPNA', 1.9986577830402341), ('ALX3', 0.5995741306735206), ('RING1', 0.9329875095077336), ('GLYR1', 0.6404622428885848), ('GABARAPL1', 0.4773917663276468), ('XPR1', 0.4539674371800138), ('UBE2B', 0.5544399717611316), ('FAM117A', 1.1996876916488093), ('TMTC…	1980
CREM	cisbp__M0347	0.06518315537497243	3.5901697236182115	0.000363	1.0	gene is annotated for similar motif transfac_pro__M00981 ('V$CREBATF_Q6: CREB, ATF'; q-value = 0.000363)	frozenset({'weight>75.0%', 'hg19-500bp-upstream-7species.mc9nr', 'activating'})	[('PAK1', 1.1858392686019321), ('CREM', 1.0), ('ZC3H4', 2.2041271340831723), ('TMEM147', 0.9010374644436832), ('RBM3', 0.5440615335758592), ('UBE2D3', 0.6859398944725924), ('UBE2B', 0.5544399717611316), ('GLYR1', 0.6404622428885848), ('GABARAPL1', 0.4773917663276468), ('PITPNA', 1.9986577830402341), ('RING1', 0.9329875095077336), ('TMTC4', 1.805409378920371), ('FAM117A', 1.1996876916488093), ('AL…	1572
CREM	hocomoco__ATF1_MOUSE.H11MO.0.B	0.061675170871523514	3.276245421952109	0.0009029999999999999	1.0	gene is annotated for similar motif taipale_cyt_meth__CREM_NRTGACGTCAYN_eDBD ('CREM [bZIP]'; q-value = 0.000903)	frozenset({'weight>75.0%', 'hg19-500bp-upstream-7species.mc9nr', 'activating'})	[('PAK1', 1.1858392686019321), ('CREM', 1.0), ('ZC3H4', 2.2041271340831723), ('TMEM147', 0.9010374644436832), ('RBM3', 0.5440615335758592), ('GLYR1', 0.6404622428885848), ('UBE2B', 0.5544399717611316), ('GABARAPL1', 0.4773917663276468), ('MRPS36', 1.878767418490108), ('PITPNA', 1.9986577830402341), ('FAM117A', 1.1996876916488093), ('RING1', 0.9329875095077336), ('XPR1', 0.4539674371800138), ('TMT…	1453
CREM	homer__CGGTGACGTCAC_CRE	0.0594388799647233	3.0761230837407223	0.000242	1.0	gene is annotated for similar motif taipale_cyt_meth__CREM_NRTGACGTCAYN_eDBD ('CREM [bZIP]'; q-value = 0.000242)	frozenset({'weight>75.0%', 'hg19-500bp-upstream-7species.mc9nr', 'activating'})	[('PAK1', 1.1858392686019321), ('UBE2B', 0.5544399717611316), ('ZC3H4', 2.2041271340831723), ('GLYR1', 0.6404622428885848), ('CREM', 1.0), ('TMEM147', 0.9010374644436832), ('GABARAPL1', 0.4773917663276468), ('MRPS36', 1.878767418490108), ('TMTC4', 1.805409378920371), ('RBM3', 0.5440615335758592), ('FAM117A', 1.1996876916488093), ('PITPNA', 1.9986577830402341), ('ASXL2', 1.0947623850168886), ('PHA…	662
CREM	cisbp__M0273	0.07116759582978992	4.125708375169812	0.0	1.0	gene is annotated for similar motif transfac_pro__M00917 ('V$CREB_Q4_01: CREB'; q-value = 2.22e-07)	frozenset({'weight>75.0%', 'hg19-500bp-upstream-7species.mc9nr', 'activating'})	[('PAK1', 1.1858392686019321), ('ZC3H4', 2.2041271340831723), ('RBM3', 0.5440615335758592), ('CREM', 1.0), ('RING1', 0.9329875095077336), ('UBE2B', 0.5544399717611316), ('TMEM147', 0.9010374644436832), ('INSIG1', 1.8594216324660453), ('ALX3', 0.5995741306735206), ('XPR1', 0.4539674371800138), ('CRNDE', 0.7028471152194548), ('GLYR1', 0.6404622428885848), ('FNIP2', 1.0629595421510492), ('PITPNA', 1…	1554
CREM	hocomoco__CREB1_HUMAN.H11MO.0.A	0.07212431887618508	4.211324093806022	6.8e-05	1.0	motif similar to transfac_pro__M00981 ('V$CREBATF_Q6: CREB, ATF'; q-value = 6.82e-05) which is directly annotated	frozenset({'weight>75.0%', 'hg19-500bp-upstream-7species.mc9nr', 'activating'})	[('PAK1', 1.1858392686019321), ('ZC3H4', 2.2041271340831723), ('RING1', 0.9329875095077336), ('CREM', 1.0), ('GLYR1', 0.6404622428885848), ('TMEM147', 0.9010374644436832), ('INSIG1', 1.8594216324660453), ('PHACTR1', 2.073060109387653), ('AHR', 0.6380227419259129), ('RBM3', 0.5440615335758592), ('UBE2B', 0.5544399717611316), ('XPR1', 0.4539674371800138), ('SLC38A6', 0.4773705647133811), ('GABARAPL…	1698
CREM	jaspar__MA1069.1	0.06000582695517969	3.126858324414031	0.000125	1.0	gene is annotated for similar motif transfac_pro__M00917 ('V$CREB_Q4_01: CREB'; q-value = 0.000125)	frozenset({'weight>75.0%', 'hg19-500bp-upstream-7species.mc9nr', 'activating'})	[('PAK1', 1.1858392686019321), ('CREM', 1.0), ('TMEM147', 0.9010374644436832), ('ZC3H4', 2.2041271340831723), ('RING1', 0.9329875095077336), ('XPR1', 0.4539674371800138), ('INSIG1', 1.8594216324660453), ('RBM3', 0.5440615335758592), ('TNFAIP1', 0.5288841879322259), ('TMTC4', 1.805409378920371), ('GLYR1', 0.6404622428885848), ('UBE2D3', 0.6859398944725924), ('FAM117A', 1.1996876916488093), ('DNAJC…	2290
CREM	cisbp__M0342	0.06540363476014993	3.609900094991166	0.000956	1.0	gene is annotated for similar motif transfac_pro__M08803 ('V$CREM_Q6_01: CREM'; q-value = 0.000956)	frozenset({'weight>75.0%', 'hg19-500bp-upstream-7species.mc9nr', 'activating'})	[('PAK1', 1.1858392686019321), ('ZC3H4', 2.2041271340831723), ('CREM', 1.0), ('RBM3', 0.5440615335758592), ('RING1', 0.9329875095077336), ('INSIG1', 1.8594216324660453), ('XPR1', 0.4539674371800138), ('TMEM147', 0.9010374644436832), ('AHR', 0.6380227419259129), ('CRNDE', 0.7028471152194548), ('ESM1', 0.5663953937003989), ('GLYR1', 0.6404622428885848), ('GABARAPL1', 0.4773917663276468), ('UBE2B', …	2272
CREM	jaspar__MA1068.1	0.06704935588522473	3.7571732241678557	0.000808	1.0	gene is annotated for similar motif transfac_pro__M08803 ('V$CREM_Q6_01: CREM'; q-value = 0.000808)	frozenset({'weight>75.0%', 'hg19-500bp-upstream-7species.mc9nr', 'activating'})	[('PAK1', 1.1858392686019321), ('CREM', 1.0), ('XPR1', 0.4539674371800138), ('ZC3H4', 2.2041271340831723), ('INSIG1', 1.8594216324660453), ('GTF2H5', 0.9847348464408352), ('AHR', 0.6380227419259129), ('RING1', 0.9329875095077336), ('C9orf72', 0.9791918188257128), ('RBM3', 0.5440615335758592), ('UBE2B', 0.5544399717611316), ('TMEM147', 0.9010374644436832), ('UBE2D3', 0.6859398944725924), ('TMTC4',…	2065
CREM	cisbp__M0269	0.06803757598664525	3.8456075672859162	3e-06	1.0	gene is annotated for similar motif transfac_pro__M00981 ('V$CREBATF_Q6: CREB, ATF'; q-value = 3.29e-06)	frozenset({'weight>75.0%', 'hg19-500bp-upstream-7species.mc9nr', 'activating'})	[('PAK1', 1.1858392686019321), ('UBE2B', 0.5544399717611316), ('ZC3H4', 2.2041271340831723), ('RBM3', 0.5440615335758592), ('RING1', 0.9329875095077336), ('CREM', 1.0), ('TMEM147', 0.9010374644436832), ('GLYR1', 0.6404622428885848), ('INSIG1', 1.8594216324660453), ('ALX3', 0.5995741306735206), ('FAM117A', 1.1996876916488093), ('CRNDE', 0.7028471152194548), ('GABARAPL1', 0.4773917663276468), ('XPR…	1665
CREM	cisbp__M0300	0.06802970172288891	3.8449029111654536	0.000128	1.0	motif similar to transfac_pro__M00981 ('V$CREBATF_Q6: CREB, ATF'; q-value = 0.000128) which is directly annotated	frozenset({'weight>75.0%', 'hg19-500bp-upstream-7species.mc9nr', 'activating'})	[('PAK1', 1.1858392686019321), ('ZC3H4', 2.2041271340831723), ('RBM3', 0.5440615335758592), ('UBE2B', 0.5544399717611316), ('CREM', 1.0), ('RING1', 0.9329875095077336), ('ALX3', 0.5995741306735206), ('TMEM147', 0.9010374644436832), ('INSIG1', 1.8594216324660453), ('CRNDE', 0.7028471152194548), ('RPL23', 1.237138694207007), ('FNIP2', 1.0629595421510492), ('XPR1', 0.4539674371800138), ('SLC38A6', 0…	1863
CREM	cisbp__M6153	0.05891524142492677	3.029263451729957	0.00048600000000000005	1.0	gene is annotated for similar motif transfac_pro__M00981 ('V$CREBATF_Q6: CREB, ATF'; q-value = 0.000486)	frozenset({'weight>75.0%', 'hg19-500bp-upstream-7species.mc9nr', 'activating'})	[('PAK1', 1.1858392686019321), ('CREM', 1.0), ('RBM3', 0.5440615335758592), ('ZC3H4', 2.2041271340831723), ('GLYR1', 0.6404622428885848), ('ALX3', 0.5995741306735206), ('FAM117A', 1.1996876916488093), ('RING1', 0.9329875095077336), ('TMEM147', 0.9010374644436832), ('PHACTR1', 2.073060109387653), ('GABARAPL1', 0.4773917663276468), ('PITPNA', 1.9986577830402341), ('UBE2B', 0.5544399717611316), ('AH…	1646
CREM	cisbp__M0346	0.06515165831994708	3.5873510991363613	0.000143	1.0	motif similar to taipale_cyt_meth__CREM_NRTGACGTCAYN_eDBD ('CREM [bZIP]'; q-value = 0.000143) which is directly annotated	frozenset({'weight>75.0%', 'hg19-500bp-upstream-7species.mc9nr', 'activating'})	[('PAK1', 1.1858392686019321), ('UBE2B', 0.5544399717611316), ('ZC3H4', 2.2041271340831723), ('RBM3', 0.5440615335758592), ('CREM', 1.0), ('GLYR1', 0.6404622428885848), ('CRNDE', 0.7028471152194548), ('FAM117A', 1.1996876916488093), ('SLC38A6', 0.4773705647133811), ('RING1', 0.9329875095077336), ('ALX3', 0.5995741306735206), ('TMEM147', 0.9010374644436832), ('INSIG1', 1.8594216324660453), ('GABAR…	1570
CREM	cisbp__M0309	0.07049434627862294	4.065460276870256	8.1e-05	1.0	motif similar to transfac_pro__M00981 ('V$CREBATF_Q6: CREB, ATF'; q-value = 8.07e-05) which is directly annotated	frozenset({'weight>75.0%', 'hg19-500bp-upstream-7species.mc9nr', 'activating'})	[('PAK1', 1.1858392686019321), ('ZC3H4', 2.2041271340831723), ('UBE2B', 0.5544399717611316), ('RBM3', 0.5440615335758592), ('CREM', 1.0), ('RING1', 0.9329875095077336), ('INSIG1', 1.8594216324660453), ('TMEM147', 0.9010374644436832), ('CRNDE', 0.7028471152194548), ('RPL23', 1.237138694207007), ('XPR1', 0.4539674371800138), ('GLYR1', 0.6404622428885848), ('SLC38A6', 0.4773705647133811), ('GABARAPL…	1635
CREM	transfac_pro__M00917	0.06785646792024946	3.829400476515276	0.0	1.0	gene is directly annotated	frozenset({'weight>75.0%', 'hg19-500bp-upstream-7species.mc9nr', 'activating'})	[('PAK1', 1.1858392686019321), ('ZC3H4', 2.2041271340831723), ('CREM', 1.0), ('RBM3', 0.5440615335758592), ('RING1', 0.9329875095077336), ('TMEM147', 0.9010374644436832), ('GLYR1', 0.6404622428885848), ('UBE2B', 0.5544399717611316), ('XPR1', 0.4539674371800138), ('INSIG1', 1.8594216324660453), ('GABARAPL1', 0.4773917663276468), ('AHR', 0.6380227419259129), ('PHACTR1', 2.073060109387653), ('ESM1',…	1434
CREM	cisbp__M0319	0.0712463384673533	4.132754936374438	0.0	0.873333	gene is orthologous to ENSMUSG00000063889 in M. musculus (identity = 87%) which is directly annotated for motif	frozenset({'weight>75.0%', 'hg19-500bp-upstream-7species.mc9nr', 'activating'})	[('PAK1', 1.1858392686019321), ('INSIG1', 1.8594216324660453), ('CREM', 1.0), ('ZC3H4', 2.2041271340831723), ('RING1', 0.9329875095077336), ('TMEM147', 0.9010374644436832), ('XPR1', 0.4539674371800138), ('RPL23', 1.237138694207007), ('GTF2H5', 0.9847348464408352), ('RBM3', 0.5440615335758592), ('AHR', 0.6380227419259129), ('STRBP', 0.5002743278450289), ('UBE2B', 0.5544399717611316), ('TNFAIP1', 0…	1434
CREM	yetfasco__YER045C_8	0.06834860940502063	3.87344148404419	0.000471	1.0	gene is annotated for similar motif transfac_pro__M00916 ('V$CREB_Q2_01: CREB'; q-value = 0.000471)	frozenset({'weight>75.0%', 'hg19-500bp-upstream-7species.mc9nr', 'activating'})	[('PAK1', 1.1858392686019321), ('CREM', 1.0), ('STRBP', 0.5002743278450289), ('TMEM147', 0.9010374644436832), ('ZC3H4', 2.2041271340831723), ('UBE2D3', 0.6859398944725924), ('RBM3', 0.5440615335758592), ('PITPNA', 1.9986577830402341), ('GLYR1', 0.6404622428885848), ('UBE2B', 0.5544399717611316), ('ALX3', 0.5995741306735206), ('GABARAPL1', 0.4773917663276468), ('TMTC4', 1.805409378920371), ('RING1…	1805
CREM	cisbp__M6152	0.061856278937919305	3.2924525127227495	0.0008300000000000001	1.0	gene is annotated for similar motif taipale_cyt_meth__CREM_NRTGACGTCAYN_eDBD ('CREM [bZIP]'; q-value = 0.00083)	frozenset({'weight>75.0%', 'hg19-500bp-upstream-7species.mc9nr', 'activating'})	[('PAK1', 1.1858392686019321), ('ZC3H4', 2.2041271340831723), ('CREM', 1.0), ('TMEM147', 0.9010374644436832), ('GLYR1', 0.6404622428885848), ('RBM3', 0.5440615335758592), ('GABARAPL1', 0.4773917663276468), ('MRPS36', 1.878767418490108), ('PITPNA', 1.9986577830402341), ('FAM117A', 1.1996876916488093), ('UBE2B', 0.5544399717611316), ('RING1', 0.9329875095077336), ('TMTC4', 1.805409378920371), ('XPR…	1341
CREM	scertf__badis.CST6	0.0670926643358846	3.7610488328304	0.000229	0.223333	gene is orthologous to FBgn0265784 in D. melanogaster (identity = 22%) which is annotated for similar motif transfac_pro__M07682 ('I$CREBB_01: CrebB'; q-value = 0.000229)	frozenset({'weight>75.0%', 'hg19-500bp-upstream-7species.mc9nr', 'activating'})	[('PAK1', 1.1858392686019321), ('RING1', 0.9329875095077336), ('CREM', 1.0), ('RBM3', 0.5440615335758592), ('UBE2D3', 0.6859398944725924), ('ALX3', 0.5995741306735206), ('ZC3H4', 2.2041271340831723), ('TMEM147', 0.9010374644436832), ('FAM117A', 1.1996876916488093), ('DNAJC10', 0.5499551326499996), ('INSIG1', 1.8594216324660453), ('GLYR1', 0.6404622428885848), ('XPR1', 0.4539674371800138), ('TMTC4…	2394
CREM	transfac_pro__M07678	0.05957274244858106	3.088102237788587	0.000305	0.223333	gene is orthologous to FBgn0265784 in D. melanogaster (identity = 22%) which is annotated for similar motif transfac_pro__M07682 ('I$CREBB_01: CrebB'; q-value = 0.000305)	frozenset({'weight>75.0%', 'hg19-500bp-upstream-7species.mc9nr', 'activating'})	[('ESM1', 0.5663953937003989), ('PAK1', 1.1858392686019321), ('ZC3H4', 2.2041271340831723), ('CREM', 1.0), ('UBE2B', 0.5544399717611316), ('LRRC23', 2.024063477470341), ('SLC38A6', 0.4773705647133811), ('INSIG1', 1.8594216324660453), ('RAD17', 2.0722511155750807), ('PHACTR1', 2.073060109387653), ('ABT1', 0.507911150116637), ('GABARAPL1', 0.4773917663276468), ('CRNDE', 0.7028471152194548), ('FAM11…	691
CREM	transfac_pro__M00801	0.06448628303253645	3.5278076569572683	0.0	1.0	gene is directly annotated	frozenset({'weight>75.0%', 'hg19-500bp-upstream-7species.mc9nr', 'activating'})	[('PAK1', 1.1858392686019321), ('GLYR1', 0.6404622428885848), ('FAM117A', 1.1996876916488093), ('ZC3H4', 2.2041271340831723), ('CREM', 1.0), ('RBM3', 0.5440615335758592), ('UBE2B', 0.5544399717611316), ('RNF19A', 0.8363203373370858), ('XPR1', 0.4539674371800138), ('KLF16', 0.6770893146207929), ('INSIG1', 1.8594216324660453), ('AHR', 0.6380227419259129), ('MBNL2', 3.080789449950476), ('C9orf72', 0…	2403
CREM	transfac_pro__M08803	0.06600601593750985	3.6638062882065574	0.0	1.0	gene is directly annotated	frozenset({'weight>75.0%', 'hg19-500bp-upstream-7species.mc9nr', 'activating'})	[('PAK1', 1.1858392686019321), ('ZC3H4', 2.2041271340831723), ('RING1', 0.9329875095077336), ('CREM', 1.0), ('UBE2D3', 0.6859398944725924), ('XPR1', 0.4539674371800138), ('INSIG1', 1.8594216324660453), ('GLYR1', 0.6404622428885848), ('TMEM147', 0.9010374644436832), ('ALX3', 0.5995741306735206), ('GTF2H5', 0.9847348464408352), ('RBM3', 0.5440615335758592), ('TMTC4', 1.805409378920371), ('C9orf72',…	1936
CREM	transfac_pro__M03544	0.06905729314309111	3.936860534885826	6.7e-05	1.0	gene is annotated for similar motif transfac_pro__M00981 ('V$CREBATF_Q6: CREB, ATF'; q-value = 6.68e-05)	frozenset({'weight>75.0%', 'hg19-500bp-upstream-7species.mc9nr', 'activating'})	[('PAK1', 1.1858392686019321), ('ZC3H4', 2.2041271340831723), ('CREM', 1.0), ('ALX3', 0.5995741306735206), ('RING1', 0.9329875095077336), ('TMEM147', 0.9010374644436832), ('GLYR1', 0.6404622428885848), ('RBM3', 0.5440615335758592), ('PITPNA', 1.9986577830402341), ('PHACTR1', 2.073060109387653), ('UBE2B', 0.5544399717611316), ('XPR1', 0.4539674371800138), ('AHR', 0.6380227419259129), ('GABARAPL1',…	2382
CREM	jaspar__MA0018.2	0.06245866011527922	3.3463587059381408	0.00027400000000000005	1.0	gene is annotated for similar motif transfac_pro__M00981 ('V$CREBATF_Q6: CREB, ATF'; q-value = 0.000274)	frozenset({'weight>75.0%', 'hg19-500bp-upstream-7species.mc9nr', 'activating'})	[('PAK1', 1.1858392686019321), ('RBM3', 0.5440615335758592), ('CREM', 1.0), ('ZC3H4', 2.2041271340831723), ('GLYR1', 0.6404622428885848), ('UBE2B', 0.5544399717611316), ('RING1', 0.9329875095077336), ('TMEM147', 0.9010374644436832), ('PITPNA', 1.9986577830402341), ('FAM117A', 1.1996876916488093), ('GABARAPL1', 0.4773917663276468), ('TMTC4', 1.805409378920371), ('RNF19A', 0.8363203373370858), ('AL…	1111
CREM	cisbp__M0263	0.06725408674288955	3.7754942832998846	0.000958	1.0	gene is annotated for similar motif transfac_pro__M08803 ('V$CREM_Q6_01: CREM'; q-value = 0.000958)	frozenset({'weight>75.0%', 'hg19-500bp-upstream-7species.mc9nr', 'activating'})	[('CREM', 1.0), ('UBE2B', 0.5544399717611316), ('INSIG1', 1.8594216324660453), ('PAK1', 1.1858392686019321), ('KHDRBS1', 0.7475290136531865), ('RING1', 0.9329875095077336), ('FNIP2', 1.0629595421510492), ('ATP6V0B', 0.4839251960217507), ('GMPPB', 0.9552335138789364), ('C9orf72', 0.9791918188257128), ('ALX3', 0.5995741306735206), ('AHR', 0.6380227419259129), ('GLYR1', 0.6404622428885848), ('GTF2H5…	4833
CREM	cisbp__M0265	0.06228936344451794	3.331208599348195	0.000125	1.0	gene is annotated for similar motif transfac_pro__M00917 ('V$CREB_Q4_01: CREB'; q-value = 0.000125)	frozenset({'weight>75.0%', 'hg19-500bp-upstream-7species.mc9nr', 'activating'})	[('PAK1', 1.1858392686019321), ('CREM', 1.0), ('ZC3H4', 2.2041271340831723), ('TMEM147', 0.9010374644436832), ('RING1', 0.9329875095077336), ('XPR1', 0.4539674371800138), ('INSIG1', 1.8594216324660453), ('RBM3', 0.5440615335758592), ('GLYR1', 0.6404622428885848), ('GABARAPL1', 0.4773917663276468), ('TMTC4', 1.805409378920371), ('UBE2B', 0.5544399717611316), ('TNFAIP1', 0.5288841879322259), ('FAM1…	2431
CREM	cisbp__M3083	0.06808875870106144	3.8501878320689222	1.4999999999999999e-05	1.0	gene is annotated for similar motif transfac_pro__M00981 ('V$CREBATF_Q6: CREB, ATF'; q-value = 1.47e-05)	frozenset({'weight>75.0%', 'hg19-500bp-upstream-7species.mc9nr', 'activating'})	[('PAK1', 1.1858392686019321), ('RING1', 0.9329875095077336), ('CREM', 1.0), ('ZC3H4', 2.2041271340831723), ('TMEM147', 0.9010374644436832), ('GLYR1', 0.6404622428885848), ('RBM3', 0.5440615335758592), ('PITPNA', 1.9986577830402341), ('TMTC4', 1.805409378920371), ('GABARAPL1', 0.4773917663276468), ('XPR1', 0.4539674371800138), ('UBE2D3', 0.6859398944725924), ('FAM117A', 1.1996876916488093), ('RNF…	1994
CREM	transfac_public__M00017	0.060942864342184	3.2107124027490843	0.000907	1.0	gene is annotated for similar motif transfac_pro__M00917 ('V$CREB_Q4_01: CREB'; q-value = 0.000907)	frozenset({'weight>75.0%', 'hg19-500bp-upstream-7species.mc9nr', 'activating'})	[('PAK1', 1.1858392686019321), ('ALX3', 0.5995741306735206), ('CREM', 1.0), ('ZC3H4', 2.2041271340831723), ('TMEM147', 0.9010374644436832), ('RING1', 0.9329875095077336), ('INSIG1', 1.8594216324660453), ('GLYR1', 0.6404622428885848), ('UBE2D3', 0.6859398944725924), ('XPR1', 0.4539674371800138), ('PHACTR1', 2.073060109387653), ('UBE2B', 0.5544399717611316), ('RBM3', 0.5440615335758592), ('GABARAPL…	1590
CREM	swissregulon__sacCer__CST6	0.06494692746228228	3.5690300400043338	0.000229	0.223333	gene is orthologous to FBgn0265784 in D. melanogaster (identity = 22%) which is annotated for similar motif transfac_pro__M07682 ('I$CREBB_01: CrebB'; q-value = 0.000229)	frozenset({'weight>75.0%', 'hg19-500bp-upstream-7species.mc9nr', 'activating'})	[('PAK1', 1.1858392686019321), ('RING1', 0.9329875095077336), ('CREM', 1.0), ('UBE2D3', 0.6859398944725924), ('TMEM147', 0.9010374644436832), ('ZC3H4', 2.2041271340831723), ('RBM3', 0.5440615335758592), ('FAM117A', 1.1996876916488093), ('DNAJC10', 0.5499551326499996), ('INSIG1', 1.8594216324660453), ('ALX3', 0.5995741306735206), ('XPR1', 0.4539674371800138), ('TMTC4', 1.805409378920371), ('GLYR1'…	1661
CREM	transfac_pro__M08935	0.0619468329711172	3.3005560581080697	9.2e-05	0.223333	gene is orthologous to FBgn0265784 in D. melanogaster (identity = 22%) which is annotated for similar motif transfac_pro__M07682 ('I$CREBB_01: CrebB'; q-value = 9.15e-05)	frozenset({'weight>75.0%', 'hg19-500bp-upstream-7species.mc9nr', 'activating'})	[('PAK1', 1.1858392686019321), ('ZC3H4', 2.2041271340831723), ('RBM3', 0.5440615335758592), ('CREM', 1.0), ('UBE2B', 0.5544399717611316), ('SLC38A6', 0.4773705647133811), ('ALX3', 0.5995741306735206), ('TMEM147', 0.9010374644436832), ('ESM1', 0.5663953937003989), ('RPL23', 1.237138694207007), ('GABARAPL1', 0.4773917663276468), ('CRNDE', 0.7028471152194548), ('GLYR1', 0.6404622428885848), ('ACOT7'…	2804
CREM	transfac_pro__M08927	0.05924202337081483	3.058506680729156	0.000123	1.0	gene is annotated for similar motif taipale_cyt_meth__CREM_NRTGACGTCAYN_eDBD ('CREM [bZIP]'; q-value = 0.000123)	frozenset({'weight>75.0%', 'hg19-500bp-upstream-7species.mc9nr', 'activating'})	[('PAK1', 1.1858392686019321), ('ZC3H4', 2.2041271340831723), ('UBE2B', 0.5544399717611316), ('RBM3', 0.5440615335758592), ('CREM', 1.0), ('TMEM147', 0.9010374644436832), ('SLC38A6', 0.4773705647133811), ('RPL23', 1.237138694207007), ('GABARAPL1', 0.4773917663276468), ('FAM117A', 1.1996876916488093), ('GLYR1', 0.6404622428885848), ('ALX3', 0.5995741306735206), ('CRNDE', 0.7028471152194548), ('MRP…	2413
CREM	hocomoco__E4F1_HUMAN.H11MO.0.D	0.07089199659831806	4.1010454109536205	0.000872	1.0	gene is annotated for similar motif taipale_cyt_meth__CREM_NRTGACGTCAYN_eDBD ('CREM [bZIP]'; q-value = 0.000872)	frozenset({'weight>75.0%', 'hg19-500bp-upstream-7species.mc9nr', 'activating'})	[('CREM', 1.0), ('PAK1', 1.1858392686019321), ('RING1', 0.9329875095077336), ('ZC3H4', 2.2041271340831723), ('TMEM147', 0.9010374644436832), ('ALX3', 0.5995741306735206), ('UBE2D3', 0.6859398944725924), ('FAM117A', 1.1996876916488093), ('GLYR1', 0.6404622428885848), ('INSIG1', 1.8594216324660453), ('TMTC4', 1.805409378920371), ('GABARAPL1', 0.4773917663276468), ('XPR1', 0.4539674371800138), ('NDU…	3135
CREM	jaspar__MA0286.1	0.07414406752968597	4.392068388704686	0.00048600000000000005	1.0	gene is annotated for similar motif transfac_pro__M00981 ('V$CREBATF_Q6: CREB, ATF'; q-value = 0.000486)	frozenset({'weight>75.0%', 'hg19-500bp-upstream-7species.mc9nr', 'activating'})	[('PAK1', 1.1858392686019321), ('RING1', 0.9329875095077336), ('CREM', 1.0), ('ZC3H4', 2.2041271340831723), ('RBM3', 0.5440615335758592), ('TMEM147', 0.9010374644436832), ('INSIG1', 1.8594216324660453), ('XPR1', 0.4539674371800138), ('FAM117A', 1.1996876916488093), ('UBE2B', 0.5544399717611316), ('GTF2H5', 0.9847348464408352), ('CRNDE', 0.7028471152194548), ('TNFAIP1', 0.5288841879322259), ('GABA…	2176
CREM	transfac_pro__M07248	0.06397051875649627	3.4816526810669672	0.000164	1.0	gene is annotated for similar motif transfac_pro__M00917 ('V$CREB_Q4_01: CREB'; q-value = 0.000164)	frozenset({'weight>75.0%', 'hg19-500bp-upstream-7species.mc9nr', 'activating'})	[('PAK1', 1.1858392686019321), ('CREM', 1.0), ('ZC3H4', 2.2041271340831723), ('ALX3', 0.5995741306735206), ('UBE2B', 0.5544399717611316), ('RING1', 0.9329875095077336), ('GLYR1', 0.6404622428885848), ('TMEM147', 0.9010374644436832), ('INSIG1', 1.8594216324660453), ('XPR1', 0.4539674371800138), ('TMTC4', 1.805409378920371), ('ABT1', 0.507911150116637), ('RBM3', 0.5440615335758592), ('GABARAPL1', 0…	2358
CREM	cisbp__M2381	0.06201376421304608	3.306545635132003	0.000808	1.0	gene is annotated for similar motif transfac_pro__M08803 ('V$CREM_Q6_01: CREM'; q-value = 0.000808)	frozenset({'weight>75.0%', 'hg19-500bp-upstream-7species.mc9nr', 'activating'})	[('PAK1', 1.1858392686019321), ('ZC3H4', 2.2041271340831723), ('RING1', 0.9329875095077336), ('CREM', 1.0), ('RBM3', 0.5440615335758592), ('AHR', 0.6380227419259129), ('CRNDE', 0.7028471152194548), ('GLYR1', 0.6404622428885848), ('TMEM147', 0.9010374644436832), ('XPR1', 0.4539674371800138), ('UBE2B', 0.5544399717611316), ('GABARAPL1', 0.4773917663276468), ('SLC38A6', 0.4773705647133811), ('TMTC4'…	1260
CREM	transfac_pro__M09580	0.06636429493842326	3.695868141687607	0.000135	1.0	gene is annotated for similar motif transfac_pro__M00981 ('V$CREBATF_Q6: CREB, ATF'; q-value = 0.000135)	frozenset({'weight>75.0%', 'hg19-500bp-upstream-7species.mc9nr', 'activating'})	[('PAK1', 1.1858392686019321), ('RING1', 0.9329875095077336), ('CREM', 1.0), ('ZC3H4', 2.2041271340831723), ('INSIG1', 1.8594216324660453), ('TMEM147', 0.9010374644436832), ('XPR1', 0.4539674371800138), ('RBM3', 0.5440615335758592), ('GLYR1', 0.6404622428885848), ('AHR', 0.6380227419259129), ('TMTC4', 1.805409378920371), ('GABARAPL1', 0.4773917663276468), ('FAM117A', 1.1996876916488093), ('TNFAIP…	1237
CREM	cisbp__M0297	0.08123877917414722	5.026963553241518	0.000259	1.0	motif similar to transfac_pro__M00981 ('V$CREBATF_Q6: CREB, ATF'; q-value = 0.000259) which is directly annotated	frozenset({'weight>75.0%', 'hg19-500bp-upstream-7species.mc9nr', 'activating'})	[('PAK1', 1.1858392686019321), ('CREM', 1.0), ('UBE2B', 0.5544399717611316), ('RING1', 0.9329875095077336), ('ZC3H4', 2.2041271340831723), ('INSIG1', 1.8594216324660453), ('GLYR1', 0.6404622428885848), ('ALX3', 0.5995741306735206), ('XPR1', 0.4539674371800138), ('RBM3', 0.5440615335758592), ('CRNDE', 0.7028471152194548), ('FAM117A', 1.1996876916488093), ('AHR', 0.6380227419259129), ('TMEM147', 0.…	2405
CREM	cisbp__M3090	0.06032079750543324	3.155044569232536	8.8e-05	1.0	motif similar to taipale_cyt_meth__CREM_NRTGACGTCAYN_eDBD ('CREM [bZIP]'; q-value = 8.8e-05) which is directly annotated	frozenset({'weight>75.0%', 'hg19-500bp-upstream-7species.mc9nr', 'activating'})	[('PAK1', 1.1858392686019321), ('ZC3H4', 2.2041271340831723), ('TMEM147', 0.9010374644436832), ('RING1', 0.9329875095077336), ('CREM', 1.0), ('GLYR1', 0.6404622428885848), ('PITPNA', 1.9986577830402341), ('GABARAPL1', 0.4773917663276468), ('PHACTR1', 2.073060109387653), ('FAM117A', 1.1996876916488093), ('TMTC4', 1.805409378920371), ('AHR', 0.6380227419259129), ('RNF19A', 0.8363203373370858), ('RB…	1946
CREM	transfac_pro__M01862	0.06492724180289143	3.5672683997031767	5.5e-05	1.0	gene is annotated for similar motif transfac_pro__M00917 ('V$CREB_Q4_01: CREB'; q-value = 5.55e-05)	frozenset({'weight>75.0%', 'hg19-500bp-upstream-7species.mc9nr', 'activating'})	[('PAK1', 1.1858392686019321), ('CREM', 1.0), ('RBM3', 0.5440615335758592), ('ZC3H4', 2.2041271340831723), ('ALX3', 0.5995741306735206), ('TMEM147', 0.9010374644436832), ('INSIG1', 1.8594216324660453), ('XPR1', 0.4539674371800138), ('RING1', 0.9329875095077336), ('PITPNA', 1.9986577830402341), ('UBE2B', 0.5544399717611316), ('ESM1', 0.5663953937003989), ('TMTC4', 1.805409378920371), ('GLYR1', 0.6…	2191
CREM	cisbp__M6180	0.07123846420359696	4.132050280253975	8e-06	1.0	gene is annotated for similar motif transfac_pro__M00981 ('V$CREBATF_Q6: CREB, ATF'; q-value = 8.17e-06)	frozenset({'weight>75.0%', 'hg19-500bp-upstream-7species.mc9nr', 'activating'})	[('PAK1', 1.1858392686019321), ('ZC3H4', 2.2041271340831723), ('RING1', 0.9329875095077336), ('CREM', 1.0), ('GLYR1', 0.6404622428885848), ('RBM3', 0.5440615335758592), ('TMEM147', 0.9010374644436832), ('GABARAPL1', 0.4773917663276468), ('PITPNA', 1.9986577830402341), ('FAM117A', 1.1996876916488093), ('UBE2B', 0.5544399717611316), ('XPR1', 0.4539674371800138), ('TMTC4', 1.805409378920371), ('PHAC…	1289
CTCF	transfac_pro__M01273	0.06381477124992262	3.066588588504586	8.499999999999999e-05	1.0	gene is annotated for similar motif dbcorrdb__CTCF__ENCSR000BHW_1__m2 ('CTCF (ENCSR000BHW-1, motif 2)'; q-value = 8.52e-05)	frozenset({'weight>75.0%', 'hg19-500bp-upstream-7species.mc9nr', 'activating'})	[('GRASP', 0.9974355649401024), ('SET', 0.4793558830869475), ('PCGF2', 0.4395493491657044), ('RFX3', 1.3401662149867966), ('C12orf75', 0.534589643016569), ('TBX2', 0.6716815427423697), ('E2F3', 0.6376368960392189), ('RHOBTB2', 1.384291552740566), ('C9orf72', 0.4216505877103873), ('RBM4B', 0.6344229324064253), ('SIK2', 0.6884055704713771), ('ZFP36L2', 0.9368004580712084)]	476
E2F1	dbcorrdb__MAX__ENCSR000EFV_1__m1	0.09278376221823259	3.2696414229481143	0.0009019999999999999	1.0	motif similar to dbcorrdb__HA-E2F1__ENCSR000EVM_1__m1 ('HA-E2F1 (ENCSR000EVM-1, motif 1)'; q-value = 0.000902) which is directly annotated	frozenset({'weight>75.0%', 'hg19-500bp-upstream-7species.mc9nr', 'activating'})	[('FNIP1', 1.6010206870104065), ('THAP5', 1.6357197334314266), ('PSMB3', 0.5596160436215246), ('FAM192A', 1.763796302653926), ('DHX32', 2.879179197657564), ('PLEKHH3', 1.770247888461609), ('UHRF2', 2.3314428880705687), ('ZFAND3', 1.9437987312178748), ('E2F1', 1.0), ('NDUFA3', 0.7110611121108624), ('RBM43', 2.6764640357999894)]	2350
E2F1	transfac_pro__M01250	0.09363155794933174	3.3083920297774942	0.0	1.0	gene is directly annotated	frozenset({'weight>75.0%', 'hg19-500bp-upstream-7species.mc9nr', 'activating'})	[('MYO1E', 0.5078703634037216), ('EXTL3', 1.893453859444088), ('FAM192A', 1.763796302653926), ('UHRF2', 2.3314428880705687)]	350
E2F1	dbcorrdb__MAX__ENCSR000DYG_1__m1	0.09447935368043088	3.3471426366068737	0.000603	1.0	motif similar to dbcorrdb__HA-E2F1__ENCSR000EVM_1__m1 ('HA-E2F1 (ENCSR000EVM-1, motif 1)'; q-value = 0.000603) which is directly annotated	frozenset({'weight>75.0%', 'hg19-500bp-upstream-7species.mc9nr', 'activating'})	[('FNIP1', 1.6010206870104065), ('THAP5', 1.6357197334314266), ('PSMB3', 0.5596160436215246), ('FAM192A', 1.763796302653926), ('DHX32', 2.879179197657564), ('UHRF2', 2.3314428880705687), ('E2F1', 1.0), ('PLEKHH3', 1.770247888461609)]	1141
E2F1	taipale_tf_pairs__E2F1_ELK1_SGCGCNNNNNCGGAAGN_CAP_repr	0.1016856173947736	3.6765227946566013	0.0	1.0	gene is directly annotated	frozenset({'weight>75.0%', 'hg19-500bp-upstream-7species.mc9nr', 'activating'})	[('MYO1E', 0.5078703634037216), ('EXTL3', 1.893453859444088), ('PMF1', 1.8445021830557748), ('ILK', 1.146091021633337), ('MOSPD2', 0.4415084868004273), ('UHRF2', 2.3314428880705687), ('CYB5D2', 1.6958313578062256), ('THAP5', 1.6357197334314266), ('ME2', 2.9558863623910243), ('RAB28', 2.6761850492442747), ('TADA2B', 1.5226877492251765), ('PSMB3', 0.5596160436215246), ('ZFAND3', 1.9437987312178748)]	3737
E2F1	dbcorrdb__MAX__ENCSR000ECN_1__m1	0.09375623379214043	3.3140906484288735	0.000597	1.0	motif similar to dbcorrdb__HA-E2F1__ENCSR000EVM_1__m1 ('HA-E2F1 (ENCSR000EVM-1, motif 1)'; q-value = 0.000597) which is directly annotated	frozenset({'weight>75.0%', 'hg19-500bp-upstream-7species.mc9nr', 'activating'})	[('THAP5', 1.6357197334314266), ('FNIP1', 1.6010206870104065), ('FAM192A', 1.763796302653926), ('DHX32', 2.879179197657564), ('PSMB3', 0.5596160436215246), ('E2F1', 1.0), ('UHRF2', 2.3314428880705687), ('PLEKHH3', 1.770247888461609)]	1448
E2F4	dbcorrdb__SIN3A__ENCSR000BGL_1__m1	0.0699577072765173	3.345002678552999	0.00044800000000000005	1.0	motif similar to dbcorrdb__E2F4__ENCSR000EWL_1__m1 ('E2F4 (ENCSR000EWL-1, motif 1)'; q-value = 0.000448) which is directly annotated	frozenset({'weight>75.0%', 'hg19-500bp-upstream-7species.mc9nr', 'activating'})	[('ERH', 0.4807495816761714), ('AURKAIP1', 0.43747610850516944), ('SPG21', 0.4509179483983551), ('ZNF408', 1.7755476430658432), ('SDF2', 2.036971363614571), ('CLPTM1L', 0.8238407357185877), ('E2F4', 1.0), ('XAB2', 1.8436001748299709), ('THAP5', 1.5368859431945412), ('SMARCA2', 0.9891402482565258), ('MCM7', 0.6482351832492054), ('RFC2', 0.8448953841244524), ('PRPF4B', 0.5246020585543101), ('RPRD1B…	629
E2F4	dbcorrdb__SIN3A__ENCSR000BLR_1__m2	0.06674659308616389	3.0999842572014535	0.000336	1.0	motif similar to dbcorrdb__E2F4__ENCSR000EWL_1__m1 ('E2F4 (ENCSR000EWL-1, motif 1)'; q-value = 0.000336) which is directly annotated	frozenset({'weight>75.0%', 'hg19-500bp-upstream-7species.mc9nr', 'activating'})	[('ERH', 0.4807495816761714), ('SPG21', 0.4509179483983551), ('AURKAIP1', 0.43747610850516944), ('ZNF408', 1.7755476430658432), ('THAP5', 1.5368859431945412), ('CLPTM1L', 0.8238407357185877), ('RPRD1B', 1.0189679487521628), ('SDF2', 2.036971363614571), ('MCM7', 0.6482351832492054), ('E2F4', 1.0), ('XAB2', 1.8436001748299709), ('PRPF4B', 0.5246020585543101), ('SOCS7', 0.8712143632723687)]	622
E2F4	dbcorrdb__ELF1__ENCSR000BMB_1__m1	0.06737315195257432	3.147792729660292	0.000227	1.0	motif similar to dbcorrdb__E2F4__ENCSR000EWL_1__m1 ('E2F4 (ENCSR000EWL-1, motif 1)'; q-value = 0.000227) which is directly annotated	frozenset({'weight>75.0%', 'hg19-500bp-upstream-7species.mc9nr', 'activating'})	[('ERH', 0.4807495816761714), ('SPG21', 0.4509179483983551), ('AURKAIP1', 0.43747610850516944), ('ZNF408', 1.7755476430658432), ('SDF2', 2.036971363614571), ('CLPTM1L', 0.8238407357185877), ('RFC2', 0.8448953841244524), ('MYL12B', 1.5989385045287603), ('SOCS7', 0.8712143632723687), ('SECISBP2', 1.707190393532301), ('MFSD11', 0.4698939041850828), ('MCM7', 0.6482351832492054), ('XAB2', 1.8436001748…	2034
E2F4	dbcorrdb__ELK4__ENCSR000EVI_1__m1	0.06800573542346945	3.1960608989696957	0.000576	1.0	motif similar to dbcorrdb__E2F4__ENCSR000EWL_1__m1 ('E2F4 (ENCSR000EWL-1, motif 1)'; q-value = 0.000576) which is directly annotated	frozenset({'weight>75.0%', 'hg19-500bp-upstream-7species.mc9nr', 'activating'})	[('AURKAIP1', 0.43747610850516944), ('ERH', 0.4807495816761714), ('ZNF408', 1.7755476430658432), ('SPG21', 0.4509179483983551), ('SDF2', 2.036971363614571), ('XAB2', 1.8436001748299709), ('CLPTM1L', 0.8238407357185877), ('PRPF4B', 0.5246020585543101), ('RPRD1B', 1.0189679487521628), ('THAP5', 1.5368859431945412), ('RFC2', 0.8448953841244524), ('MCM7', 0.6482351832492054), ('SOCS7', 0.871214363272…	2832
E2F4	dbcorrdb__ETS1__ENCSR000BKQ_1__m3	0.07134336630800188	3.450732954183121	0.00054	1.0	motif similar to dbcorrdb__E2F4__ENCSR000EWL_1__m1 ('E2F4 (ENCSR000EWL-1, motif 1)'; q-value = 0.00054) which is directly annotated	frozenset({'weight>75.0%', 'hg19-500bp-upstream-7species.mc9nr', 'activating'})	[('AURKAIP1', 0.43747610850516944), ('ZNF408', 1.7755476430658432), ('ERH', 0.4807495816761714), ('SDF2', 2.036971363614571), ('SPG21', 0.4509179483983551), ('THAP5', 1.5368859431945412), ('RPRD1B', 1.0189679487521628), ('MCM7', 0.6482351832492054), ('MORF4L2', 0.4567821470043189), ('CLPTM1L', 0.8238407357185877), ('SOCS7', 0.8712143632723687), ('E2F4', 1.0), ('XAB2', 1.8436001748299709), ('MYL12…	770
E2F4	dbcorrdb__GABPA__ENCSR000BLO_1__m1	0.07334955960141216	3.6038120054215153	7.900000000000001e-05	1.0	motif similar to dbcorrdb__E2F4__ENCSR000EWL_1__m1 ('E2F4 (ENCSR000EWL-1, motif 1)'; q-value = 7.89e-05) which is directly annotated	frozenset({'weight>75.0%', 'hg19-500bp-upstream-7species.mc9nr', 'activating'})	[('ERH', 0.4807495816761714), ('AURKAIP1', 0.43747610850516944), ('ZNF408', 1.7755476430658432), ('SDF2', 2.036971363614571), ('SPG21', 0.4509179483983551), ('RFC2', 0.8448953841244524), ('CLPTM1L', 0.8238407357185877), ('SOCS7', 0.8712143632723687), ('MCM7', 0.6482351832492054), ('XAB2', 1.8436001748299709), ('MYL12B', 1.5989385045287603), ('THAP5', 1.5368859431945412), ('SECISBP2', 1.7071903935…	1217
E2F6	dbcorrdb__ATF3__ENCSR000BKC_1__m1	0.09608393177737881	4.288279719182401	0.0	1.0	gene is annotated for similar motif dbcorrdb__E2F6__ENCSR000EWJ_1__m1 ('E2F6 (ENCSR000EWJ-1, motif 1)'; q-value = 5.7e-08)	frozenset({'weight>75.0%', 'hg19-500bp-upstream-7species.mc9nr', 'activating'})	[('RELB', 2.557491497639958), ('DUSP1', 1.3802806643944412), ('VMA21', 1.0750890266950948), ('CALR', 1.4157166593574724), ('HS3ST3A1', 1.7149757046531295), ('PDCD6IP', 0.4889284118916815), ('GTF3C1', 0.4319917647259756), ('ING4', 0.4530070782505218), ('EBF4', 0.5358163681437935), ('PEF1', 0.6823526652743751), ('S100PBP', 0.8754849612297754), ('LDB1', 0.5552128110710601), ('G3BP2', 0.4814181556433…	1255
E2F6	dbcorrdb__NRF1__ENCSR000ECC_1__m1	0.07725538599640934	3.1365428885430386	1e-06	1.0	motif similar to transfac_pro__M04790 ('V$E2F6_02: E2F-6'; q-value = 8.92e-07) which is directly annotated	frozenset({'weight>75.0%', 'hg19-500bp-upstream-7species.mc9nr', 'activating'})	[('TAOK2', 0.6949111253979375), ('MED11', 0.7267568145762967), ('FBXO5', 0.9065016486397262), ('ING1', 0.6108646736704901), ('RBM12B', 0.4355674372571479), ('DYNC1LI1', 0.8981882446313194), ('GTF3C1', 0.4319917647259756), ('G3BP2', 0.4814181556433232), ('VMA21', 1.0750890266950948), ('TRIM28', 3.0225025551521654), ('LYPLAL1', 0.8143914454952291), ('PPM1F', 1.8027673731458955), ('COX7A2L', 0.55883…	4973
E2F6	dbcorrdb__ATF3__ENCSR000DOG_1__m1	0.10122307001795332	4.60263935472044	0.000325	1.0	gene is annotated for similar motif dbcorrdb__E2F6__ENCSR000EWJ_1__m1 ('E2F6 (ENCSR000EWJ-1, motif 1)'; q-value = 0.000325)	frozenset({'weight>75.0%', 'hg19-500bp-upstream-7species.mc9nr', 'activating'})	[('DUSP1', 1.3802806643944412), ('RELB', 2.557491497639958), ('GTF3C1', 0.4319917647259756), ('ING4', 0.4530070782505218), ('VMA21', 1.0750890266950948), ('PDCD6IP', 0.4889284118916815), ('G3BP2', 0.4814181556433232), ('PPP1R15A', 1.0585682748649858), ('PEF1', 0.6823526652743751), ('HS3ST3A1', 1.7149757046531295)]	455
E2F6	dbcorrdb__ATF3__ENCSR000BKE_1__m2	0.09110188509874327	3.983529330145526	3.5e-05	1.0	gene is annotated for similar motif dbcorrdb__E2F6__ENCSR000EWJ_1__m1 ('E2F6 (ENCSR000EWJ-1, motif 1)'; q-value = 3.47e-05)	frozenset({'weight>75.0%', 'hg19-500bp-upstream-7species.mc9nr', 'activating'})	[('RELB', 2.557491497639958), ('DUSP1', 1.3802806643944412), ('HS3ST3A1', 1.7149757046531295), ('G3BP2', 0.4814181556433232), ('LDB1', 0.5552128110710601), ('ZZEF1', 1.7682757727141418), ('PPP1R15A', 1.0585682748649858), ('GTF3C1', 0.4319917647259756), ('VMA21', 1.0750890266950948), ('ING4', 0.4530070782505218), ('PSMB4', 0.9655854119016885), ('TAOK2', 0.6949111253979375), ('PDCD6IP', 0.488928411…	4907
E2F6	dbcorrdb__SREBF1__ENCSR000EEO_1__m3	0.10824730700179533	5.032309948272431	0.00066	1.0	gene is annotated for similar motif dbcorrdb__E2F6__ENCSR000EWJ_1__m1 ('E2F6 (ENCSR000EWJ-1, motif 1)'; q-value = 0.00066)	frozenset({'weight>75.0%', 'hg19-500bp-upstream-7species.mc9nr', 'activating'})	[('RELB', 2.557491497639958), ('DUSP1', 1.3802806643944412), ('GTF3C1', 0.4319917647259756), ('VMA21', 1.0750890266950948), ('HS3ST3A1', 1.7149757046531295), ('PDCD6IP', 0.4889284118916815), ('S100PBP', 0.8754849612297754), ('CALR', 1.4157166593574724), ('GUF1', 0.5950658113774301), ('ING4', 0.4530070782505218), ('EBF4', 0.5358163681437935)]	439
E2F6	dbcorrdb__ATF3__ENCSR000BJY_1__m1	0.0977894973070018	4.392608681195026	8.7e-05	1.0	gene is annotated for similar motif dbcorrdb__E2F6__ENCSR000EWJ_1__m1 ('E2F6 (ENCSR000EWJ-1, motif 1)'; q-value = 8.73e-05)	frozenset({'weight>75.0%', 'hg19-500bp-upstream-7species.mc9nr', 'activating'})	[('RELB', 2.557491497639958), ('DUSP1', 1.3802806643944412), ('VMA21', 1.0750890266950948), ('PDCD6IP', 0.4889284118916815), ('CALR', 1.4157166593574724), ('GTF3C1', 0.4319917647259756), ('ING4', 0.4530070782505218), ('PEF1', 0.6823526652743751), ('G3BP2', 0.4814181556433232), ('HS3ST3A1', 1.7149757046531295)]	578
E2F6	dbcorrdb__CREB1__ENCSR000BRB_1__m1	0.08876795332136445	3.8407633821282503	0.000348	1.0	gene is annotated for similar motif dbcorrdb__E2F6__ENCSR000EWJ_1__m1 ('E2F6 (ENCSR000EWJ-1, motif 1)'; q-value = 0.000348)	frozenset({'weight>75.0%', 'hg19-500bp-upstream-7species.mc9nr', 'activating'})	[('DUSP1', 1.3802806643944412), ('RELB', 2.557491497639958), ('HS3ST3A1', 1.7149757046531295), ('GTF3C1', 0.4319917647259756), ('ING4', 0.4530070782505218), ('PPP1R15A', 1.0585682748649858), ('G3BP2', 0.4814181556433232), ('PEF1', 0.6823526652743751)]	282
E2F6	dbcorrdb__ATF3__ENCSR000BKE_1__m1	0.10964991023339318	5.118106792032814	3.7e-05	1.0	gene is annotated for similar motif dbcorrdb__E2F6__ENCSR000EWJ_1__m1 ('E2F6 (ENCSR000EWJ-1, motif 1)'; q-value = 3.74e-05)	frozenset({'weight>75.0%', 'hg19-500bp-upstream-7species.mc9nr', 'activating'})	[('RELB', 2.557491497639958), ('DUSP1', 1.3802806643944412), ('PDCD6IP', 0.4889284118916815), ('CALR', 1.4157166593574724), ('VMA21', 1.0750890266950948), ('HS3ST3A1', 1.7149757046531295), ('ING4', 0.4530070782505218), ('GTF3C1', 0.4319917647259756), ('PPP1R15A', 1.0585682748649858), ('PEF1', 0.6823526652743751), ('GUF1', 0.5950658113774301), ('G3BP2', 0.4814181556433232), ('ENSA', 0.580983928659…	960
E2F6	dbcorrdb__ATF3__ENCSR000BJY_1__m2	0.09434470377019749	4.181891632919529	7.7e-05	1.0	gene is annotated for similar motif dbcorrdb__E2F6__ENCSR000EWJ_1__m1 ('E2F6 (ENCSR000EWJ-1, motif 1)'; q-value = 7.68e-05)	frozenset({'weight>75.0%', 'hg19-500bp-upstream-7species.mc9nr', 'activating'})	[('RELB', 2.557491497639958), ('G3BP2', 0.4814181556433232), ('VMA21', 1.0750890266950948), ('HS3ST3A1', 1.7149757046531295), ('PPP1R15A', 1.0585682748649858), ('DUSP1', 1.3802806643944412), ('ING4', 0.4530070782505218), ('PEF1', 0.6823526652743751), ('CALR', 1.4157166593574724)]	299
E2F6	transfac_pro__M04694	0.07866921005385996	3.223026107053503	1e-06	1.0	gene is annotated for similar motif transfac_pro__M04790 ('V$E2F6_02: E2F-6'; q-value = 9.1e-07)	frozenset({'weight>75.0%', 'hg19-500bp-upstream-7species.mc9nr', 'activating'})	[('TAOK2', 0.6949111253979375), ('RBM12B', 0.4355674372571479), ('PDCD6IP', 0.4889284118916815), ('FBXO5', 0.9065016486397262), ('ING1', 0.6108646736704901), ('MED11', 0.7267568145762967), ('G3BP2', 0.4814181556433232), ('DYNC1LI1', 0.8981882446313194), ('GTF3C1', 0.4319917647259756), ('VMA21', 1.0750890266950948), ('LYPLAL1', 0.8143914454952291), ('SART1', 0.6260676611610733), ('ADCK5', 1.272551…	2034
EGR1	predrem__nrMotif1778	0.07073880637614928	3.538114940382599	0.000778	1.0	gene is annotated for similar motif transfac_pro__M00982 ('V$KROX_Q6: KROX'; q-value = 0.000778)	frozenset({'weight>75.0%', 'hg19-500bp-upstream-7species.mc9nr', 'activating'})	[('EGR1', 1.0), ('PCDHGA5', 0.482200406486557), ('PURA', 0.4460825563411779), ('MYO1C', 0.4871974079809894), ('PRR12', 3.8907001598232682), ('HAT1', 2.4622058418311448), ('SOX9', 0.5013999943153488), ('SEMA5A', 0.5559953289097068), ('ANK3', 0.7768965027631493), ('PLXDC2', 0.4344085044717133), ('ROBO1', 0.5850070780965371), ('RELN', 0.7324837790130898), ('BMP7', 1.6911344902497918), ('PAN2', 0.926…	325
EGR2	elemento__CGCCCAC	0.07848562808861907	3.5336259182866545	0.000976	1.0	gene is annotated for similar motif taipale_cyt_meth__EGR2_NMCGCCCACGCAN_FL_meth_repr ('EGR2 [Znf_C2H2, CpG-meth]'; q-value = 0.000976)	frozenset({'weight>75.0%', 'hg19-500bp-upstream-7species.mc9nr', 'activating'})	[('CNOT4', 0.5280208616242108), ('TEF', 1.1492577002753952), ('BMP4', 1.054152857380984), ('MAP3K7', 0.7383745663150937), ('SMURF2', 1.947852669368262), ('COMMD8', 0.7859337317347529), ('SCOC', 0.7355580175277641), ('RPS6KA5', 0.4386989521880228), ('LMTK2', 1.0579214560656216), ('SNTB2', 1.3367239073584598), ('TMEM167B', 0.4887184136601664), ('IVNS1ABP', 0.8779337939094487), ('RNF214', 1.36648038…	932
ELK1	taipale_tf_pairs__ELK1_EOMES_RSCGGAANNAGGYGYNA_CAP_repr	0.0883010295680211	3.255954290533367	0.0	1.0	gene is directly annotated	frozenset({'weight>75.0%', 'hg19-500bp-upstream-7species.mc9nr', 'activating'})	[('UVRAG', 0.5401223289736768), ('EXD2', 1.030253052518051), ('PSMB7', 2.4829332074824397), ('ZNF512', 0.5311500677605585), ('LANCL1', 1.05117540629762), ('TRAPPC4', 0.7974550611937787), ('VPS11', 1.8876946413053437), ('TRMT112', 1.7530551496379467), ('TGIF2', 0.6532956970729309), ('SLC1A5', 1.7183522797527642), ('CASP8AP2', 0.4766254395117371), ('VAV3', 1.1109385461255414), ('GAS5', 1.4584790673…	4099
ELK1	cisbp__M6252	0.0874216832154765	3.2052269180296036	0.0	1.0	motif similar to hocomoco__ELK1_HUMAN.H11MO.0.B ('ELK1_HUMAN'; q-value = 1.14e-07) which is directly annotated	frozenset({'weight>75.0%', 'hg19-500bp-upstream-7species.mc9nr', 'activating'})	[('TRMT112', 1.7530551496379467), ('PSMB7', 2.4829332074824397), ('TRAPPC4', 0.7974550611937787), ('UVRAG', 0.5401223289736768), ('C6orf120', 0.7998974137047694), ('DDIT3', 0.7985983489227466), ('DNAJB9', 0.7173058168417554), ('GAS5', 1.4584790673980883), ('ARHGDIA', 0.679271471386237), ('CHMP2A', 0.8335515491788082), ('TGIF2', 0.6532956970729309), ('MED15', 3.3413389764270223), ('GPATCH2', 0.942…	2298
ELK1	dbcorrdb__GABPA__ENCSR000BJK_1__m1	0.09235884659070091	3.4900399782330265	0.0	1.0	motif similar to swissregulon__hs__ELK1_4_GABP_A_B1_.p3 ('hs__ELK1,4_GABP{A,B1}.p3'; q-value = 4.48e-08) which is directly annotated	frozenset({'weight>75.0%', 'hg19-500bp-upstream-7species.mc9nr', 'activating'})	[('TRMT112', 1.7530551496379467), ('GPATCH2', 0.9420728223937058), ('GAS5', 1.4584790673980883), ('PSMB7', 2.4829332074824397), ('CHMP2A', 0.8335515491788082), ('UVRAG', 0.5401223289736768), ('DDIT3', 0.7985983489227466), ('TRAPPC4', 0.7974550611937787), ('DNAJB9', 0.7173058168417554), ('MED15', 3.3413389764270223), ('RNF168', 0.9258031748751006), ('PLRG1', 0.749696139375965), ('TGIF2', 0.6532956…	4443
ELK1	taipale_tf_pairs__TEAD4_ELK1_RCCGGANRNNCGGWATKN_CAP_repr	0.08664309529916096	3.1603120569585634	0.0	1.0	gene is directly annotated	frozenset({'weight>75.0%', 'hg19-500bp-upstream-7species.mc9nr', 'activating'})	[('TGFB3', 0.8941978574026961), ('COMMD10', 0.5660154338843109), ('GPATCH2', 0.9420728223937058), ('DCAF5', 2.3604843951470844), ('ZNF644', 1.718421074928005), ('ACADVL', 0.6076731302177637), ('SPAG7', 0.493344658059245), ('TRMT112', 1.7530551496379467), ('BCL2L13', 0.6647128457752146)]	347
ELK1	hdpi__ETV4	0.0907650313267138	3.398096615569955	5.2000000000000004e-05	1.0	gene is annotated for similar motif cisbp__M6207 ('ELK1[gene ID: "ENSG00000126767" species: "Homo sapiens" TF status: "direct" TF family: "Ets" DBDs: "Ets"]; ENSMUSG00000044690[gene ID: "ENSMUSG00000044690" species: "Mus musculus" TF status: "inferred" TF family: "Ets" DBDs: "Ets"]; Erf[gene ID: "ENSMUSG00000040857" species: "Mus musculus" TF status: "inferred" TF family: "Ets" DBDs: "Ets"]; Ets2…	frozenset({'weight>75.0%', 'hg19-500bp-upstream-7species.mc9nr', 'activating'})	[('GPATCH2', 0.9420728223937058), ('TRMT112', 1.7530551496379467), ('CHMP2A', 0.8335515491788082), ('TRAPPC4', 0.7974550611937787), ('GAS5', 1.4584790673980883), ('PLRG1', 0.749696139375965), ('PSMD11', 0.8559607614968847), ('COMMD10', 0.5660154338843109), ('TEX10', 0.6537423631675917), ('PSMB7', 2.4829332074824397), ('DCAF5', 2.3604843951470844), ('BCL2L13', 0.6647128457752146), ('IL6ST', 0.4741…	2214
ELK1	cisbp__M4563	0.09238632616421794	3.4916252086237693	0.000906	1.0	gene is annotated for similar motif swissregulon__hs__ELK1_4_GABP_A_B1_.p3 ('hs__ELK1,4_GABP{A,B1}.p3'; q-value = 0.000906)	frozenset({'weight>75.0%', 'hg19-500bp-upstream-7species.mc9nr', 'activating'})	[('TRMT112', 1.7530551496379467), ('CHMP2A', 0.8335515491788082), ('GPATCH2', 0.9420728223937058), ('UVRAG', 0.5401223289736768), ('DDIT3', 0.7985983489227466), ('PSMB7', 2.4829332074824397), ('TRAPPC4', 0.7974550611937787), ('C6orf120', 0.7998974137047694), ('ARHGDIA', 0.679271471386237), ('RNF168', 0.9258031748751006), ('DNAJB9', 0.7173058168417554), ('GAS5', 1.4584790673980883), ('PLRG1', 0.74…	3254
ELK1	cisbp__M4568	0.0943556955996043	3.60523338662699	0.0	1.0	motif similar to hocomoco__ELK1_HUMAN.H11MO.0.B ('ELK1_HUMAN'; q-value = 2.48e-07) which is directly annotated	frozenset({'weight>75.0%', 'hg19-500bp-upstream-7species.mc9nr', 'activating'})	[('TRMT112', 1.7530551496379467), ('PSMB7', 2.4829332074824397), ('GPATCH2', 0.9420728223937058), ('DDIT3', 0.7985983489227466), ('DNAJB9', 0.7173058168417554), ('UVRAG', 0.5401223289736768), ('TRAPPC4', 0.7974550611937787), ('C6orf120', 0.7998974137047694), ('ARHGDIA', 0.679271471386237), ('GAS5', 1.4584790673980883), ('CHMP2A', 0.8335515491788082), ('MED15', 3.3413389764270223), ('RNF168', 0.92…	4323
ELK1	dbcorrdb__POLR2A__ENCSR000EZL_1__m1	0.08430733155021435	3.025567473745441	1.1e-05	1.0	motif similar to swissregulon__hs__ELK1_4_GABP_A_B1_.p3 ('hs__ELK1,4_GABP{A,B1}.p3'; q-value = 1.12e-05) which is directly annotated	frozenset({'weight>75.0%', 'hg19-500bp-upstream-7species.mc9nr', 'activating'})	[('TRMT112', 1.7530551496379467), ('GAS5', 1.4584790673980883), ('GPATCH2', 0.9420728223937058), ('PSMB7', 2.4829332074824397), ('UVRAG', 0.5401223289736768), ('MED15', 3.3413389764270223), ('ARHGDIA', 0.679271471386237), ('DNAJB9', 0.7173058168417554), ('DCAF5', 2.3604843951470844), ('C6orf120', 0.7998974137047694), ('DDIT3', 0.7985983489227466), ('RNF168', 0.9258031748751006), ('SYS1', 0.752296…	3825
ELK1	dbcorrdb__POLR2A__ENCSR000BHH_1__m1	0.10416590334518008	4.171160636122102	0.000399	1.0	motif similar to dbcorrdb__ELK1__ENCSR000EFU_1__m2 ('ELK1 (ENCSR000EFU-1, motif 2)'; q-value = 0.000399) which is directly annotated	frozenset({'weight>75.0%', 'hg19-500bp-upstream-7species.mc9nr', 'activating'})	[('TRMT112', 1.7530551496379467), ('PLRG1', 0.749696139375965), ('GPATCH2', 0.9420728223937058), ('PSMB7', 2.4829332074824397), ('DNAJB9', 0.7173058168417554), ('GAS5', 1.4584790673980883), ('ARHGDIA', 0.679271471386237), ('SYS1', 0.7522969817528876), ('DCAF5', 2.3604843951470844), ('CHMP2A', 0.8335515491788082), ('UVRAG', 0.5401223289736768), ('MED15', 3.3413389764270223), ('SDF4', 0.49888805764…	4911
ELK1	dbcorrdb__POLR2A__ENCSR000FAW_1__m1	0.10416590334518008	4.171160636122102	1e-05	1.0	gene is annotated for similar motif dbcorrdb__ELK1__ENCSR000EFU_1__m1 ('ELK1 (ENCSR000EFU-1, motif 1)'; q-value = 1e-05)	frozenset({'weight>75.0%', 'hg19-500bp-upstream-7species.mc9nr', 'activating'})	[('TRMT112', 1.7530551496379467), ('CHMP2A', 0.8335515491788082), ('PLRG1', 0.749696139375965), ('ARHGDIA', 0.679271471386237), ('PSMB7', 2.4829332074824397), ('GPATCH2', 0.9420728223937058), ('UVRAG', 0.5401223289736768), ('SYS1', 0.7522969817528876), ('MAGED1', 1.9696029182897767), ('DNAJB9', 0.7173058168417554), ('C6orf120', 0.7998974137047694), ('TRAPPC4', 0.7974550611937787), ('DCAF5', 2.360…	4998
ELK1	cisbp__M4460	0.09528084124134394	3.6586028097819914	0.000884	1.0	gene is annotated for similar motif swissregulon__hs__ELK1_4_GABP_A_B1_.p3 ('hs__ELK1,4_GABP{A,B1}.p3'; q-value = 0.000884)	frozenset({'weight>75.0%', 'hg19-500bp-upstream-7species.mc9nr', 'activating'})	[('TRMT112', 1.7530551496379467), ('DDIT3', 0.7985983489227466), ('GPATCH2', 0.9420728223937058), ('CHMP2A', 0.8335515491788082), ('UVRAG', 0.5401223289736768), ('PSMB7', 2.4829332074824397), ('C6orf120', 0.7998974137047694), ('RNF168', 0.9258031748751006), ('TRAPPC4', 0.7974550611937787), ('ARHGDIA', 0.679271471386237), ('GAS5', 1.4584790673980883), ('DNAJB9', 0.7173058168417554), ('MED15', 3.34…	3141
ELK1	dbcorrdb__ZNF143__ENCSR000EGP_1__m3	0.11022972923460228	4.520968142345972	0.00058	1.0	gene is annotated for similar motif dbcorrdb__ELK1__ENCSR000EFU_1__m1 ('ELK1 (ENCSR000EFU-1, motif 1)'; q-value = 0.00058)	frozenset({'weight>75.0%', 'hg19-500bp-upstream-7species.mc9nr', 'activating'})	[('TRMT112', 1.7530551496379467), ('UVRAG', 0.5401223289736768), ('DNAJB9', 0.7173058168417554), ('SYS1', 0.7522969817528876), ('TGFB3', 0.8941978574026961), ('CHMP2A', 0.8335515491788082), ('GAS5', 1.4584790673980883), ('PIN1', 0.5824147578581282), ('BCL2L13', 0.6647128457752146), ('ARHGDIA', 0.679271471386237), ('PSMB7', 2.4829332074824397), ('CASP8AP2', 0.4766254395117371), ('C6orf120', 0.7998…	1861
ELK1	dbcorrdb__GABPA__ENCSR000BGC_1__m1	0.09178177554684351	3.4567501400274314	0.0	1.0	gene is annotated for similar motif swissregulon__hs__ELK1_4_GABP_A_B1_.p3 ('hs__ELK1,4_GABP{A,B1}.p3'; q-value = 4.69e-07)	frozenset({'weight>75.0%', 'hg19-500bp-upstream-7species.mc9nr', 'activating'})	[('TRMT112', 1.7530551496379467), ('PSMB7', 2.4829332074824397), ('GPATCH2', 0.9420728223937058), ('CHMP2A', 0.8335515491788082), ('UVRAG', 0.5401223289736768), ('DDIT3', 0.7985983489227466), ('GAS5', 1.4584790673980883), ('DNAJB9', 0.7173058168417554), ('TRAPPC4', 0.7974550611937787), ('MED15', 3.3413389764270223), ('RNF168', 0.9258031748751006), ('PLRG1', 0.749696139375965), ('C6orf120', 0.7998…	3228
ELK1	dbcorrdb__POLR2A__ENCSR000BGO_1__m1	0.09439233503096033	3.6073470271479806	4e-06	1.0	motif similar to swissregulon__hs__ELK1_4_GABP_A_B1_.p3 ('hs__ELK1,4_GABP{A,B1}.p3'; q-value = 3.54e-06) which is directly annotated	frozenset({'weight>75.0%', 'hg19-500bp-upstream-7species.mc9nr', 'activating'})	[('TRMT112', 1.7530551496379467), ('GPATCH2', 0.9420728223937058), ('GAS5', 1.4584790673980883), ('UVRAG', 0.5401223289736768), ('CHMP2A', 0.8335515491788082), ('PSMB7', 2.4829332074824397), ('PLRG1', 0.749696139375965), ('SYS1', 0.7522969817528876), ('DNAJB9', 0.7173058168417554), ('DDIT3', 0.7985983489227466), ('TRAPPC4', 0.7974550611937787), ('MED15', 3.3413389764270223), ('PIN1', 0.5824147578…	3894
ELK1	dbcorrdb__POLR2A__ENCSR000EAJ_1__m1	0.10276444509581212	4.090313886194229	0.000272	1.0	gene is annotated for similar motif taipale_cyt_meth__ELK1_NACCGGAAGTN_FL_meth ('ELK1 [ETS, CpG-meth]'; q-value = 0.000272)	frozenset({'weight>75.0%', 'hg19-500bp-upstream-7species.mc9nr', 'activating'})	[('TRMT112', 1.7530551496379467), ('GPATCH2', 0.9420728223937058), ('UVRAG', 0.5401223289736768), ('ARHGDIA', 0.679271471386237), ('PLRG1', 0.749696139375965), ('GAS5', 1.4584790673980883), ('SYS1', 0.7522969817528876), ('PIN1', 0.5824147578581282), ('MAGED1', 1.9696029182897767), ('PSMB7', 2.4829332074824397), ('CHMP2A', 0.8335515491788082), ('TRAPPC4', 0.7974550611937787), ('NOP16', 1.032050264…	2785
ELK1	dbcorrdb__POLR2A__ENCSR000EBG_1__m1	0.10554904187887004	4.250950565789481	0.000719	1.0	motif similar to swissregulon__hs__ELK1_4_GABP_A_B1_.p3 ('hs__ELK1,4_GABP{A,B1}.p3'; q-value = 0.000719) which is directly annotated	frozenset({'weight>75.0%', 'hg19-500bp-upstream-7species.mc9nr', 'activating'})	[('TRMT112', 1.7530551496379467), ('GPATCH2', 0.9420728223937058), ('UVRAG', 0.5401223289736768), ('CHMP2A', 0.8335515491788082), ('GAS5', 1.4584790673980883), ('PSMB7', 2.4829332074824397), ('PLRG1', 0.749696139375965), ('DNAJB9', 0.7173058168417554), ('ARHGDIA', 0.679271471386237), ('MED15', 3.3413389764270223), ('DDIT3', 0.7985983489227466), ('PIN1', 0.5824147578581282), ('RNF168', 0.925803174…	3287
ELK1	dbcorrdb__RBBP5__ENCSR000AQI_1__m1	0.08831934928369911	3.257011110793862	0.000993	1.0	gene is annotated for similar motif dbcorrdb__ELK1__ENCSR000EFU_1__m1 ('ELK1 (ENCSR000EFU-1, motif 1)'; q-value = 0.000993)	frozenset({'weight>75.0%', 'hg19-500bp-upstream-7species.mc9nr', 'activating'})	[('PSMB7', 2.4829332074824397), ('GAS5', 1.4584790673980883), ('GPATCH2', 0.9420728223937058), ('TRMT112', 1.7530551496379467), ('IL6ST', 0.4741909592773426), ('ZNF644', 1.718421074928005), ('CHMP2A', 0.8335515491788082), ('DNAJB9', 0.7173058168417554), ('RNF168', 0.9258031748751006), ('UVRAG', 0.5401223289736768), ('DDIT3', 0.7985983489227466), ('PLRG1', 0.749696139375965), ('VAV3', 1.1109385461…	4969
ELK1	cisbp__M4620	0.0841058146777562	3.013942450879995	0.0	1.0	gene is annotated for similar motif swissregulon__hs__ELK1_4_GABP_A_B1_.p3 ('hs__ELK1,4_GABP{A,B1}.p3'; q-value = 4.69e-07)	frozenset({'weight>75.0%', 'hg19-500bp-upstream-7species.mc9nr', 'activating'})	[('TRMT112', 1.7530551496379467), ('PSMB7', 2.4829332074824397), ('TRAPPC4', 0.7974550611937787), ('DNAJB9', 0.7173058168417554), ('UVRAG', 0.5401223289736768), ('DDIT3', 0.7985983489227466), ('GPATCH2', 0.9420728223937058), ('C6orf120', 0.7998974137047694), ('GAS5', 1.4584790673980883), ('ARHGDIA', 0.679271471386237), ('MED15', 3.3413389764270223), ('CHMP2A', 0.8335515491788082), ('RNF168', 0.92…	3664
ELK1	hocomoco__ELK4_HUMAN.H11MO.0.A	0.08556223207415821	3.0979596615893534	0.0	1.0	motif similar to dbcorrdb__ELK1__ENCSR000EFU_1__m1 ('ELK1 (ENCSR000EFU-1, motif 1)'; q-value = 6.55e-09) which is directly annotated	frozenset({'weight>75.0%', 'hg19-500bp-upstream-7species.mc9nr', 'activating'})	[('TRMT112', 1.7530551496379467), ('PSMB7', 2.4829332074824397), ('TRAPPC4', 0.7974550611937787), ('UVRAG', 0.5401223289736768), ('C6orf120', 0.7998974137047694), ('DNAJB9', 0.7173058168417554), ('DDIT3', 0.7985983489227466), ('GPATCH2', 0.9420728223937058), ('CHMP2A', 0.8335515491788082), ('GAS5', 1.4584790673980883), ('TGIF2', 0.6532956970729309), ('RNF168', 0.9258031748751006), ('ARHGDIA', 0.6…	4992
ELK1	dbcorrdb__POLR2A__ENCSR000EAD_1__m1	0.10133550727292713	4.007881905875614	0.00032900000000000003	1.0	gene is annotated for similar motif dbcorrdb__ELK1__ENCSR000EFU_1__m1 ('ELK1 (ENCSR000EFU-1, motif 1)'; q-value = 0.000329)	frozenset({'weight>75.0%', 'hg19-500bp-upstream-7species.mc9nr', 'activating'})	[('TRMT112', 1.7530551496379467), ('GPATCH2', 0.9420728223937058), ('PLRG1', 0.749696139375965), ('CHMP2A', 0.8335515491788082), ('SYS1', 0.7522969817528876), ('UVRAG', 0.5401223289736768), ('ARHGDIA', 0.679271471386237), ('PSMB7', 2.4829332074824397), ('MAGED1', 1.9696029182897767), ('DNAJB9', 0.7173058168417554), ('PIN1', 0.5824147578581282), ('C6orf120', 0.7998974137047694), ('DCAF5', 2.360484…	4432
ELK1	cisbp__M4522	0.08854834572967428	3.270221364050051	0.0	1.0	gene is annotated for similar motif dbcorrdb__ELK1__ENCSR000ECI_1__m1 ('ELK1 (ENCSR000ECI-1, motif 1)'; q-value = 4.18e-08)	frozenset({'weight>75.0%', 'hg19-500bp-upstream-7species.mc9nr', 'activating'})	[('TRMT112', 1.7530551496379467), ('GPATCH2', 0.9420728223937058), ('TRAPPC4', 0.7974550611937787), ('PSMB7', 2.4829332074824397), ('TGIF2', 0.6532956970729309), ('CHMP2A', 0.8335515491788082), ('UVRAG', 0.5401223289736768), ('C6orf120', 0.7998974137047694), ('DDIT3', 0.7985983489227466), ('TEX10', 0.6537423631675917), ('RNF168', 0.9258031748751006), ('GAS5', 1.4584790673980883), ('PLRG1', 0.7496…	4778
ELK1	cisbp__M4617	0.08625838126992269	3.1381188314881663	0.000519	1.0	gene is annotated for similar motif swissregulon__hs__ELK1_4_GABP_A_B1_.p3 ('hs__ELK1,4_GABP{A,B1}.p3'; q-value = 0.000519)	frozenset({'weight>75.0%', 'hg19-500bp-upstream-7species.mc9nr', 'activating'})	[('TRMT112', 1.7530551496379467), ('DDIT3', 0.7985983489227466), ('CHMP2A', 0.8335515491788082), ('PSMB7', 2.4829332074824397), ('UVRAG', 0.5401223289736768), ('TRAPPC4', 0.7974550611937787), ('C6orf120', 0.7998974137047694), ('DNAJB9', 0.7173058168417554), ('DCAF5', 2.3604843951470844), ('GPATCH2', 0.9420728223937058), ('ARHGDIA', 0.679271471386237), ('GAS5', 1.4584790673980883), ('RNF168', 0.92…	4643
ELK1	dbcorrdb__SIN3A__ENCSR000BGL_1__m1	0.08709192833327227	3.1862041533406926	7.000000000000001e-06	1.0	motif similar to dbcorrdb__ELK1__ENCSR000DZB_1__m1 ('ELK1 (ENCSR000DZB-1, motif 1)'; q-value = 7.34e-06) which is directly annotated	frozenset({'weight>75.0%', 'hg19-500bp-upstream-7species.mc9nr', 'activating'})	[('TRMT112', 1.7530551496379467), ('GPATCH2', 0.9420728223937058), ('PSMB7', 2.4829332074824397), ('CHMP2A', 0.8335515491788082), ('UVRAG', 0.5401223289736768), ('DNAJB9', 0.7173058168417554), ('GAS5', 1.4584790673980883), ('DDIT3', 0.7985983489227466), ('TRAPPC4', 0.7974550611937787), ('RNF168', 0.9258031748751006), ('PLRG1', 0.749696139375965), ('C6orf120', 0.7998974137047694), ('MED15', 3.3413…	4806
ELK1	dbcorrdb__POLR2AphosphoS5__ENCSR000BOV_1__m1	0.09993404902355915	3.9270351559477397	0.00023700000000000001	1.0	gene is annotated for similar motif taipale_cyt_meth__ELK1_NACCGGAAGTN_eDBD_meth ('ELK1 [ETS, CpG-meth]'; q-value = 0.000237)	frozenset({'weight>75.0%', 'hg19-500bp-upstream-7species.mc9nr', 'activating'})	[('GAS5', 1.4584790673980883), ('TRMT112', 1.7530551496379467), ('GPATCH2', 0.9420728223937058), ('DNAJB9', 0.7173058168417554), ('CHMP2A', 0.8335515491788082), ('UVRAG', 0.5401223289736768), ('SYS1', 0.7522969817528876), ('KRTCAP2', 0.4830939378547879), ('DDIT3', 0.7985983489227466), ('PSMB7', 2.4829332074824397), ('BTBD11', 1.0365523697111698), ('IL6ST', 0.4741909592773426), ('KDELR2', 0.577685…	1401
ELK1	taipale_tf_pairs__FOXO1_ELK1_TGTTGCCGGANNN_CAP	0.08449052870699447	3.036135676350392	0.0	1.0	gene is directly annotated	frozenset({'weight>75.0%', 'hg19-500bp-upstream-7species.mc9nr', 'activating'})	[('GPATCH2', 0.9420728223937058), ('PLRG1', 0.749696139375965), ('RBM3', 1.1988797281295476), ('DNAJB9', 0.7173058168417554), ('PSMB7', 2.4829332074824397), ('GAS5', 1.4584790673980883), ('TRMT112', 1.7530551496379467), ('IL6ST', 0.4741909592773426), ('CHMP2A', 0.8335515491788082), ('C9orf85', 2.1392662100585405)]	518
ELK1	dbcorrdb__PHF8__ENCSR000AQH_1__m1	0.09295423735023632	3.5243866366991163	2.1e-05	1.0	motif similar to swissregulon__hs__ELK1_4_GABP_A_B1_.p3 ('hs__ELK1,4_GABP{A,B1}.p3'; q-value = 2.08e-05) which is directly annotated	frozenset({'weight>75.0%', 'hg19-500bp-upstream-7species.mc9nr', 'activating'})	[('TRMT112', 1.7530551496379467), ('PSMB7', 2.4829332074824397), ('GAS5', 1.4584790673980883), ('UVRAG', 0.5401223289736768), ('CHMP2A', 0.8335515491788082), ('DDIT3', 0.7985983489227466), ('GPATCH2', 0.9420728223937058), ('DNAJB9', 0.7173058168417554), ('RNF168', 0.9258031748751006), ('MED15', 3.3413389764270223), ('TRAPPC4', 0.7974550611937787), ('C6orf120', 0.7998974137047694), ('PLRG1', 0.749…	4142
ELK1	dbcorrdb__ELK4__ENCSR000EVB_1__m1	0.09670061920638992	3.740506379970359	7.000000000000001e-06	1.0	motif similar to swissregulon__hs__ELK1_4_GABP_A_B1_.p3 ('hs__ELK1,4_GABP{A,B1}.p3'; q-value = 6.93e-06) which is directly annotated	frozenset({'weight>75.0%', 'hg19-500bp-upstream-7species.mc9nr', 'activating'})	[('TRMT112', 1.7530551496379467), ('GPATCH2', 0.9420728223937058), ('PSMB7', 2.4829332074824397), ('GAS5', 1.4584790673980883), ('CHMP2A', 0.8335515491788082), ('UVRAG', 0.5401223289736768), ('TRAPPC4', 0.7974550611937787), ('DNAJB9', 0.7173058168417554), ('DDIT3', 0.7985983489227466), ('MED15', 3.3413389764270223), ('TGIF2', 0.6532956970729309), ('C6orf120', 0.7998974137047694), ('TEX10', 0.6537…	4873
ELK1	dbcorrdb__POLR2A__ENCSR000DKT_1__m1	0.08947349137141392	3.323590787205052	0.00046399999999999995	1.0	motif similar to swissregulon__hs__ELK1_4_GABP_A_B1_.p3 ('hs__ELK1,4_GABP{A,B1}.p3'; q-value = 0.000464) which is directly annotated	frozenset({'weight>75.0%', 'hg19-500bp-upstream-7species.mc9nr', 'activating'})	[('GAS5', 1.4584790673980883), ('GPATCH2', 0.9420728223937058), ('TRMT112', 1.7530551496379467), ('PSMB7', 2.4829332074824397), ('CHMP2A', 0.8335515491788082), ('ARHGDIA', 0.679271471386237), ('UVRAG', 0.5401223289736768), ('C9orf85', 2.1392662100585405), ('KDELR2', 0.5776852319503762), ('ZNF644', 1.718421074928005), ('ITPA', 1.7404007758556252), ('PLRG1', 0.749696139375965), ('C6orf120', 0.79989…	2684
ELK1	hocomoco__GABPA_MOUSE.H11MO.0.A	0.08935441321950684	3.3167214555118343	0.0	1.0	motif similar to hocomoco__ELK1_HUMAN.H11MO.0.B ('ELK1_HUMAN'; q-value = 2.63e-08) which is directly annotated	frozenset({'weight>75.0%', 'hg19-500bp-upstream-7species.mc9nr', 'activating'})	[('TRMT112', 1.7530551496379467), ('PSMB7', 2.4829332074824397), ('TRAPPC4', 0.7974550611937787), ('UVRAG', 0.5401223289736768), ('DNAJB9', 0.7173058168417554), ('DDIT3', 0.7985983489227466), ('GPATCH2', 0.9420728223937058), ('C6orf120', 0.7998974137047694), ('ARHGDIA', 0.679271471386237), ('CHMP2A', 0.8335515491788082), ('TGIF2', 0.6532956970729309), ('GAS5', 1.4584790673980883), ('EXD2', 1.0302…	3098
ELK1	dbcorrdb__POLR2AphosphoS5__ENCSR000BML_1__m1	0.10078591580258675	3.9761772980607613	0.000227	1.0	motif similar to swissregulon__hs__ELK1_4_GABP_A_B1_.p3 ('hs__ELK1,4_GABP{A,B1}.p3'; q-value = 0.000227) which is directly annotated	frozenset({'weight>75.0%', 'hg19-500bp-upstream-7species.mc9nr', 'activating'})	[('TRMT112', 1.7530551496379467), ('GPATCH2', 0.9420728223937058), ('UVRAG', 0.5401223289736768), ('GAS5', 1.4584790673980883), ('PSMB7', 2.4829332074824397), ('PLRG1', 0.749696139375965), ('CHMP2A', 0.8335515491788082), ('SYS1', 0.7522969817528876), ('DDIT3', 0.7985983489227466), ('ARHGDIA', 0.679271471386237), ('DNAJB9', 0.7173058168417554), ('TRAPPC4', 0.7974550611937787), ('MED15', 3.34133897…	3751
ELK1	dbcorrdb__POLR2AphosphoS5__ENCSR000BOA_1__m1	0.09518924266295387	3.653318708479515	0.00010800000000000001	1.0	motif similar to swissregulon__hs__ELK1_4_GABP_A_B1_.p3 ('hs__ELK1,4_GABP{A,B1}.p3'; q-value = 0.000108) which is directly annotated	frozenset({'weight>75.0%', 'hg19-500bp-upstream-7species.mc9nr', 'activating'})	[('TRMT112', 1.7530551496379467), ('GAS5', 1.4584790673980883), ('GPATCH2', 0.9420728223937058), ('UVRAG', 0.5401223289736768), ('PSMB7', 2.4829332074824397), ('ARHGDIA', 0.679271471386237), ('CHMP2A', 0.8335515491788082), ('TRAPPC4', 0.7974550611937787), ('DDIT3', 0.7985983489227466), ('ITPA', 1.7404007758556252), ('BCL2L13', 0.6647128457752146), ('SYS1', 0.7522969817528876), ('MED15', 3.3413389…	3619
ELK1	dbcorrdb__ELF1__ENCSR000BPT_1__m1	0.08614846297585461	3.1317779099251957	0.00010400000000000001	1.0	motif similar to dbcorrdb__ELK1__ENCSR000EFU_1__m2 ('ELK1 (ENCSR000EFU-1, motif 2)'; q-value = 0.000104) which is directly annotated	frozenset({'weight>75.0%', 'hg19-500bp-upstream-7species.mc9nr', 'activating'})	[('TRMT112', 1.7530551496379467), ('GPATCH2', 0.9420728223937058), ('CHMP2A', 0.8335515491788082), ('GAS5', 1.4584790673980883), ('DDIT3', 0.7985983489227466), ('PSMB7', 2.4829332074824397), ('UVRAG', 0.5401223289736768), ('TRAPPC4', 0.7974550611937787), ('RNF168', 0.9258031748751006), ('DNAJB9', 0.7173058168417554), ('PLRG1', 0.749696139375965), ('BTBD11', 1.0365523697111698), ('PIN1', 0.5824147…	2474
ELK1	dbcorrdb__POLR2A__ENCSR000EEM_1__m1	0.09249624445828601	3.49796613018674	0.000207	1.0	motif similar to swissregulon__hs__ELK1_4_GABP_A_B1_.p3 ('hs__ELK1,4_GABP{A,B1}.p3'; q-value = 0.000207) which is directly annotated	frozenset({'weight>75.0%', 'hg19-500bp-upstream-7species.mc9nr', 'activating'})	[('TRMT112', 1.7530551496379467), ('GAS5', 1.4584790673980883), ('PSMB7', 2.4829332074824397), ('GPATCH2', 0.9420728223937058), ('UVRAG', 0.5401223289736768), ('PLRG1', 0.749696139375965), ('IL6ST', 0.4741909592773426), ('DNAJB9', 0.7173058168417554), ('ARHGDIA', 0.679271471386237), ('ITPA', 1.7404007758556252), ('CHMP2A', 0.8335515491788082), ('SYS1', 0.7522969817528876), ('PIN1', 0.582414757858…	1615
ELK1	dbcorrdb__POLR2A__ENCSR000EBC_1__m1	0.10038288205767046	3.952927252329869	0.000181	1.0	motif similar to dbcorrdb__ELK1__ENCSR000DZB_1__m1 ('ELK1 (ENCSR000DZB-1, motif 1)'; q-value = 0.000181) which is directly annotated	frozenset({'weight>75.0%', 'hg19-500bp-upstream-7species.mc9nr', 'activating'})	[('TRMT112', 1.7530551496379467), ('GPATCH2', 0.9420728223937058), ('CHMP2A', 0.8335515491788082), ('UVRAG', 0.5401223289736768), ('PSMB7', 2.4829332074824397), ('ARHGDIA', 0.679271471386237), ('PLRG1', 0.749696139375965), ('SYS1', 0.7522969817528876), ('MAGED1', 1.9696029182897767), ('DNAJB9', 0.7173058168417554), ('DCAF5', 2.3604843951470844), ('MED15', 3.3413389764270223), ('PIN1', 0.582414757…	4856
ELK1	dbcorrdb__POLR2A__ENCSR000BKI_1__m1	0.1064925072362877	4.305376809204977	0.000572	1.0	motif similar to dbcorrdb__ELK1__ENCSR000EFU_1__m2 ('ELK1 (ENCSR000EFU-1, motif 2)'; q-value = 0.000572) which is directly annotated	frozenset({'weight>75.0%', 'hg19-500bp-upstream-7species.mc9nr', 'activating'})	[('TRMT112', 1.7530551496379467), ('UVRAG', 0.5401223289736768), ('GPATCH2', 0.9420728223937058), ('ARHGDIA', 0.679271471386237), ('PSMB7', 2.4829332074824397), ('GAS5', 1.4584790673980883), ('PLRG1', 0.749696139375965), ('SYS1', 0.7522969817528876), ('RNF168', 0.9258031748751006), ('C6orf120', 0.7998974137047694), ('DCAF5', 2.3604843951470844), ('CHMP2A', 0.8335515491788082), ('DNAJB9', 0.717305…	4895
ELK1	dbcorrdb__ELK1__ENCSR000EFU_1__m2	0.09218480929175979	3.480000185758323	0.0	1.0	gene is directly annotated	frozenset({'weight>75.0%', 'hg19-500bp-upstream-7species.mc9nr', 'activating'})	[('TRMT112', 1.7530551496379467), ('PSMB7', 2.4829332074824397), ('CHMP2A', 0.8335515491788082), ('GAS5', 1.4584790673980883), ('UVRAG', 0.5401223289736768), ('TRAPPC4', 0.7974550611937787), ('GPATCH2', 0.9420728223937058), ('PLRG1', 0.749696139375965), ('RNF168', 0.9258031748751006), ('MED15', 3.3413389764270223), ('RBM3', 1.1988797281295476), ('IL6ST', 0.4741909592773426), ('TEX10', 0.653742363…	3863
ELK1	dbcorrdb__SIN3A__ENCSR000BLR_1__m2	0.09716777195617925	3.7674552966129844	8.1e-05	1.0	motif similar to dbcorrdb__ELK1__ENCSR000DZB_1__m1 ('ELK1 (ENCSR000DZB-1, motif 1)'; q-value = 8.14e-05) which is directly annotated	frozenset({'weight>75.0%', 'hg19-500bp-upstream-7species.mc9nr', 'activating'})	[('TRMT112', 1.7530551496379467), ('GPATCH2', 0.9420728223937058), ('PSMB7', 2.4829332074824397), ('UVRAG', 0.5401223289736768), ('CHMP2A', 0.8335515491788082), ('DNAJB9', 0.7173058168417554), ('DDIT3', 0.7985983489227466), ('GAS5', 1.4584790673980883), ('PLRG1', 0.749696139375965), ('RNF168', 0.9258031748751006), ('C6orf120', 0.7998974137047694), ('MED15', 3.3413389764270223), ('TRAPPC4', 0.7974…	3995
ELK1	dbcorrdb__POLR2A__ENCSR000EBK_1__m1	0.11039460667570439	4.530479524690428	2.1e-05	1.0	motif similar to dbcorrdb__ELK1__ENCSR000DZB_1__m1 ('ELK1 (ENCSR000DZB-1, motif 1)'; q-value = 2.05e-05) which is directly annotated	frozenset({'weight>75.0%', 'hg19-500bp-upstream-7species.mc9nr', 'activating'})	[('TRMT112', 1.7530551496379467), ('GPATCH2', 0.9420728223937058), ('UVRAG', 0.5401223289736768), ('PSMB7', 2.4829332074824397), ('CHMP2A', 0.8335515491788082), ('SYS1', 0.7522969817528876), ('DNAJB9', 0.7173058168417554), ('ARHGDIA', 0.679271471386237), ('PLRG1', 0.749696139375965), ('GAS5', 1.4584790673980883), ('C6orf120', 0.7998974137047694), ('PIN1', 0.5824147578581282), ('MED15', 3.34133897…	4390
ELK1	dbcorrdb__ELF1__ENCSR000BMB_1__m1	0.08783387681823178	3.2290053738907427	7.000000000000001e-06	1.0	motif similar to dbcorrdb__ELK1__ENCSR000DZB_1__m1 ('ELK1 (ENCSR000DZB-1, motif 1)'; q-value = 7e-06) which is directly annotated	frozenset({'weight>75.0%', 'hg19-500bp-upstream-7species.mc9nr', 'activating'})	[('TRMT112', 1.7530551496379467), ('GPATCH2', 0.9420728223937058), ('CHMP2A', 0.8335515491788082), ('GAS5', 1.4584790673980883), ('PSMB7', 2.4829332074824397), ('UVRAG', 0.5401223289736768), ('TGIF2', 0.6532956970729309), ('TRAPPC4', 0.7974550611937787), ('DDIT3', 0.7985983489227466), ('RNF168', 0.9258031748751006), ('PLRG1', 0.749696139375965), ('DNAJB9', 0.7173058168417554), ('KRTCAP2', 0.48309…	3051
ELK1	transfac_pro__M01258	0.08996812369472026	3.3521249342384194	0.0	1.0	gene is annotated for similar motif swissregulon__hs__ELK1_4_GABP_A_B1_.p3 ('hs__ELK1,4_GABP{A,B1}.p3'; q-value = 1.77e-08)	frozenset({'weight>75.0%', 'hg19-500bp-upstream-7species.mc9nr', 'activating'})	[('TRMT112', 1.7530551496379467), ('PSMB7', 2.4829332074824397), ('TRAPPC4', 0.7974550611937787), ('GAS5', 1.4584790673980883), ('TGIF2', 0.6532956970729309), ('CHMP2A', 0.8335515491788082), ('DDIT3', 0.7985983489227466), ('UVRAG', 0.5401223289736768), ('C6orf120', 0.7998974137047694), ('GPATCH2', 0.9420728223937058), ('DNAJB9', 0.7173058168417554), ('ARHGDIA', 0.679271471386237), ('MED15', 3.341…	3727
ELK1	dbcorrdb__ELK4__ENCSR000EVI_1__m1	0.08649653757373686	3.1518574948746028	0.0	1.0	gene is annotated for similar motif dbcorrdb__ELK1__ENCSR000DZB_1__m1 ('ELK1 (ENCSR000DZB-1, motif 1)'; q-value = 1.02e-10)	frozenset({'weight>75.0%', 'hg19-500bp-upstream-7species.mc9nr', 'activating'})	[('TRMT112', 1.7530551496379467), ('GPATCH2', 0.9420728223937058), ('CHMP2A', 0.8335515491788082), ('PSMB7', 2.4829332074824397), ('UVRAG', 0.5401223289736768), ('TRAPPC4', 0.7974550611937787), ('GAS5', 1.4584790673980883), ('DNAJB9', 0.7173058168417554), ('C6orf120', 0.7998974137047694), ('DDIT3', 0.7985983489227466), ('PLRG1', 0.749696139375965), ('RNF168', 0.9258031748751006), ('MED15', 3.3413…	4192
ELK1	dbcorrdb__GTF2F1__ENCSR000ECZ_1__m1	0.08812699226907998	3.245914498058664	0.000534	1.0	motif similar to swissregulon__hs__ELK1_4_GABP_A_B1_.p3 ('hs__ELK1,4_GABP{A,B1}.p3'; q-value = 0.000534) which is directly annotated	frozenset({'weight>75.0%', 'hg19-500bp-upstream-7species.mc9nr', 'activating'})	[('GAS5', 1.4584790673980883), ('TRMT112', 1.7530551496379467), ('GPATCH2', 0.9420728223937058), ('PSMB7', 2.4829332074824397), ('UVRAG', 0.5401223289736768), ('PLRG1', 0.749696139375965), ('CHMP2A', 0.8335515491788082), ('SYS1', 0.7522969817528876), ('IL6ST', 0.4741909592773426), ('TRAPPC4', 0.7974550611937787), ('ITPA', 1.7404007758556252), ('EXD2', 1.030253052518051), ('PIN1', 0.58241475785812…	4919
ELK1	dbcorrdb__POLR2A__ENCSR000DPA_1__m1	0.0907375517531968	3.396511385179213	4e-06	1.0	motif similar to swissregulon__hs__ELK1_4_GABP_A_B1_.p3 ('hs__ELK1,4_GABP{A,B1}.p3'; q-value = 4.46e-06) which is directly annotated	frozenset({'weight>75.0%', 'hg19-500bp-upstream-7species.mc9nr', 'activating'})	[('TRMT112', 1.7530551496379467), ('GAS5', 1.4584790673980883), ('UVRAG', 0.5401223289736768), ('PSMB7', 2.4829332074824397), ('SYS1', 0.7522969817528876), ('DNAJB9', 0.7173058168417554), ('GPATCH2', 0.9420728223937058), ('CHMP2A', 0.8335515491788082), ('DDIT3', 0.7985983489227466), ('PLRG1', 0.749696139375965), ('MED15', 3.3413389764270223), ('TRAPPC4', 0.7974550611937787), ('C6orf120', 0.799897…	1846
ELK1	dbcorrdb__ELF1__ENCSR000BPT_1__m2	0.09341223024218664	3.5508071432114936	4.8e-05	1.0	motif similar to dbcorrdb__ELK1__ENCSR000EFU_1__m2 ('ELK1 (ENCSR000EFU-1, motif 2)'; q-value = 4.78e-05) which is directly annotated	frozenset({'weight>75.0%', 'hg19-500bp-upstream-7species.mc9nr', 'activating'})	[('TRMT112', 1.7530551496379467), ('UVRAG', 0.5401223289736768), ('GAS5', 1.4584790673980883), ('PSMB7', 2.4829332074824397), ('GPATCH2', 0.9420728223937058), ('CHMP2A', 0.8335515491788082), ('DDIT3', 0.7985983489227466), ('DNAJB9', 0.7173058168417554), ('TRAPPC4', 0.7974550611937787), ('PLRG1', 0.749696139375965), ('SYS1', 0.7522969817528876), ('MED15', 3.3413389764270223), ('RNF168', 0.92580317…	3001
ELK1	dbcorrdb__POLR2A__ENCSR000EAU_1__m1	0.09484116806507163	3.63323912353011	6.3e-05	1.0	motif similar to swissregulon__hs__ELK1_4_GABP_A_B1_.p3 ('hs__ELK1,4_GABP{A,B1}.p3'; q-value = 6.31e-05) which is directly annotated	frozenset({'weight>75.0%', 'hg19-500bp-upstream-7species.mc9nr', 'activating'})	[('TRMT112', 1.7530551496379467), ('GPATCH2', 0.9420728223937058), ('GAS5', 1.4584790673980883), ('UVRAG', 0.5401223289736768), ('PSMB7', 2.4829332074824397), ('CHMP2A', 0.8335515491788082), ('TRAPPC4', 0.7974550611937787), ('ARHGDIA', 0.679271471386237), ('MED15', 3.3413389764270223), ('PIN1', 0.5824147578581282), ('DCAF5', 2.3604843951470844), ('DDIT3', 0.7985983489227466), ('PLRG1', 0.74969613…	2948
ELK1	dbcorrdb__PML__ENCSR000BQM_1__m1	0.08891474004323453	3.2913577692599527	3.2e-05	1.0	motif similar to swissregulon__hs__ELK1_4_GABP_A_B1_.p3 ('hs__ELK1,4_GABP{A,B1}.p3'; q-value = 3.25e-05) which is directly annotated	frozenset({'weight>75.0%', 'hg19-500bp-upstream-7species.mc9nr', 'activating'})	[('TRMT112', 1.7530551496379467), ('GPATCH2', 0.9420728223937058), ('GAS5', 1.4584790673980883), ('PSMB7', 2.4829332074824397), ('PLRG1', 0.749696139375965), ('UVRAG', 0.5401223289736768), ('SYS1', 0.7522969817528876), ('DNAJB9', 0.7173058168417554), ('CHMP2A', 0.8335515491788082), ('IL6ST', 0.4741909592773426), ('MED15', 3.3413389764270223), ('ARHGDIA', 0.679271471386237), ('DDIT3', 0.7985983489…	2917
ELK1	dbcorrdb__ETS1__ENCSR000BKQ_1__m3	0.09612354816253252	3.707216541764764	1e-05	1.0	motif similar to dbcorrdb__ELK1__ENCSR000DZB_1__m1 ('ELK1 (ENCSR000DZB-1, motif 1)'; q-value = 9.64e-06) which is directly annotated	frozenset({'weight>75.0%', 'hg19-500bp-upstream-7species.mc9nr', 'activating'})	[('TRMT112', 1.7530551496379467), ('GPATCH2', 0.9420728223937058), ('UVRAG', 0.5401223289736768), ('PSMB7', 2.4829332074824397), ('CHMP2A', 0.8335515491788082), ('DNAJB9', 0.7173058168417554), ('TGIF2', 0.6532956970729309), ('KRTCAP2', 0.4830939378547879), ('DDIT3', 0.7985983489227466), ('EXD2', 1.030253052518051), ('TRAPPC4', 0.7974550611937787), ('GAS5', 1.4584790673980883), ('PLRG1', 0.7496961…	4848
ELK1	dbcorrdb__POLR2A__ENCSR000BMR_1__m1	0.09123218407650313	3.4250455322125792	3e-06	1.0	motif similar to swissregulon__hs__ELK1_4_GABP_A_B1_.p3 ('hs__ELK1,4_GABP{A,B1}.p3'; q-value = 3.03e-06) which is directly annotated	frozenset({'weight>75.0%', 'hg19-500bp-upstream-7species.mc9nr', 'activating'})	[('TRMT112', 1.7530551496379467), ('UVRAG', 0.5401223289736768), ('GAS5', 1.4584790673980883), ('PSMB7', 2.4829332074824397), ('GPATCH2', 0.9420728223937058), ('CHMP2A', 0.8335515491788082), ('DNAJB9', 0.7173058168417554), ('DDIT3', 0.7985983489227466), ('TRAPPC4', 0.7974550611937787), ('RNF168', 0.9258031748751006), ('SYS1', 0.7522969817528876), ('MED15', 3.3413389764270223), ('C6orf120', 0.7998…	4532
ELK1	hdpi__ELF2	0.08737588392628147	3.2025848673783663	4.4e-05	1.0	gene is annotated for similar motif homer__HACTTCCGGY_Elk1 ('Elk1(ETS)/Hela-Elk1-ChIP-Seq(GSE31477)/Homer'; q-value = 4.44e-05)	frozenset({'weight>75.0%', 'hg19-500bp-upstream-7species.mc9nr', 'activating'})	[('GPATCH2', 0.9420728223937058), ('TRMT112', 1.7530551496379467), ('CHMP2A', 0.8335515491788082), ('TRAPPC4', 0.7974550611937787), ('PSMD11', 0.8559607614968847), ('PLRG1', 0.749696139375965), ('TEX10', 0.6537423631675917), ('GAS5', 1.4584790673980883), ('DCAF5', 2.3604843951470844), ('BCL2L13', 0.6647128457752146), ('PSMB7', 2.4829332074824397), ('TGFB3', 0.8941978574026961), ('IL6ST', 0.474190…	4588
ELK1	dbcorrdb__POLR2A__ENCSR000DLY_1__m1	0.09542739896676804	3.667057371865952	0.000336	1.0	motif similar to dbcorrdb__ELK1__ENCSR000DZB_1__m1 ('ELK1 (ENCSR000DZB-1, motif 1)'; q-value = 0.000336) which is directly annotated	frozenset({'weight>75.0%', 'hg19-500bp-upstream-7species.mc9nr', 'activating'})	[('TRMT112', 1.7530551496379467), ('GPATCH2', 0.9420728223937058), ('UVRAG', 0.5401223289736768), ('PLRG1', 0.749696139375965), ('SYS1', 0.7522969817528876), ('CHMP2A', 0.8335515491788082), ('PSMB7', 2.4829332074824397), ('ARHGDIA', 0.679271471386237), ('DNAJB9', 0.7173058168417554), ('PIN1', 0.5824147578581282), ('MAGED1', 1.9696029182897767), ('C6orf120', 0.7998974137047694), ('DCAF5', 2.360484…	3047
ELK1	hocomoco__FLI1_MOUSE.H11MO.0.A	0.08662477558348294	3.1592552366980677	0.0	1.0	gene is annotated for similar motif taipale_cyt_meth__ELK1_NACCGGAAGTN_FL_meth ('ELK1 [ETS, CpG-meth]'; q-value = 3.06e-07)	frozenset({'weight>75.0%', 'hg19-500bp-upstream-7species.mc9nr', 'activating'})	[('TRMT112', 1.7530551496379467), ('TGIF2', 0.6532956970729309), ('GPATCH2', 0.9420728223937058), ('UVRAG', 0.5401223289736768), ('PSMB7', 2.4829332074824397), ('C6orf120', 0.7998974137047694), ('GAS5', 1.4584790673980883), ('DNAJB9', 0.7173058168417554), ('TGFB3', 0.8941978574026961), ('CHMP2A', 0.8335515491788082), ('TRAPPC4', 0.7974550611937787), ('DDIT3', 0.7985983489227466), ('PLRG1', 0.7496…	1371
ELK1	dbcorrdb__POLR2AphosphoS5__ENCSR000BIA_1__m1	0.10348807386509361	4.132058286483785	3.9e-05	1.0	motif similar to swissregulon__hs__ELK1_4_GABP_A_B1_.p3 ('hs__ELK1,4_GABP{A,B1}.p3'; q-value = 3.87e-05) which is directly annotated	frozenset({'weight>75.0%', 'hg19-500bp-upstream-7species.mc9nr', 'activating'})	[('TRMT112', 1.7530551496379467), ('GAS5', 1.4584790673980883), ('GPATCH2', 0.9420728223937058), ('UVRAG', 0.5401223289736768), ('CHMP2A', 0.8335515491788082), ('DNAJB9', 0.7173058168417554), ('PSMB7', 2.4829332074824397), ('PLRG1', 0.749696139375965), ('IL6ST', 0.4741909592773426), ('ARHGDIA', 0.679271471386237), ('DDIT3', 0.7985983489227466), ('RNF168', 0.9258031748751006), ('MED15', 3.34133897…	2860
ELK1	jaspar__MA0062.2	0.09814787674495291	3.8239951805494705	0.0	1.0	gene is annotated for similar motif dbcorrdb__ELK1__ENCSR000ECI_1__m1 ('ELK1 (ENCSR000ECI-1, motif 1)'; q-value = 3.47e-09)	frozenset({'weight>75.0%', 'hg19-500bp-upstream-7species.mc9nr', 'activating'})	[('TRMT112', 1.7530551496379467), ('TRAPPC4', 0.7974550611937787), ('GPATCH2', 0.9420728223937058), ('PSMB7', 2.4829332074824397), ('UVRAG', 0.5401223289736768), ('C6orf120', 0.7998974137047694), ('DNAJB9', 0.7173058168417554), ('DDIT3', 0.7985983489227466), ('CHMP2A', 0.8335515491788082), ('ARHGDIA', 0.679271471386237), ('TGIF2', 0.6532956970729309), ('RNF168', 0.9258031748751006), ('GAS5', 1.45…	4364
ELK1	dbcorrdb__HCFC1__ENCSR000ECH_1__m3	0.09067343274832375	3.39281251426748	1e-06	1.0	motif similar to swissregulon__hs__ELK1_4_GABP_A_B1_.p3 ('hs__ELK1,4_GABP{A,B1}.p3'; q-value = 7.22e-07) which is directly annotated	frozenset({'weight>75.0%', 'hg19-500bp-upstream-7species.mc9nr', 'activating'})	[('TRMT112', 1.7530551496379467), ('GPATCH2', 0.9420728223937058), ('PSMB7', 2.4829332074824397), ('GAS5', 1.4584790673980883), ('CHMP2A', 0.8335515491788082), ('UVRAG', 0.5401223289736768), ('TRAPPC4', 0.7974550611937787), ('DNAJB9', 0.7173058168417554), ('RNF168', 0.9258031748751006), ('DDIT3', 0.7985983489227466), ('MED15', 3.3413389764270223), ('PLRG1', 0.749696139375965), ('C6orf120', 0.7998…	4593
ELK1	dbcorrdb__GABPA__ENCSR000BLO_1__m1	0.0907467116110358	3.39703979530946	0.0	1.0	motif similar to swissregulon__hs__ELK1_4_GABP_A_B1_.p3 ('hs__ELK1,4_GABP{A,B1}.p3'; q-value = 4.29e-08) which is directly annotated	frozenset({'weight>75.0%', 'hg19-500bp-upstream-7species.mc9nr', 'activating'})	[('TRMT112', 1.7530551496379467), ('GPATCH2', 0.9420728223937058), ('PSMB7', 2.4829332074824397), ('GAS5', 1.4584790673980883), ('CHMP2A', 0.8335515491788082), ('UVRAG', 0.5401223289736768), ('TRAPPC4', 0.7974550611937787), ('TGIF2', 0.6532956970729309), ('DNAJB9', 0.7173058168417554), ('DDIT3', 0.7985983489227466), ('PLRG1', 0.749696139375965), ('RNF168', 0.9258031748751006), ('TGFB3', 0.8941978…	4400
ELK1	dbcorrdb__POLR2A__ENCSR000EAY_1__m1	0.09264280218371011	3.5064206922707	0.00021600000000000002	1.0	motif similar to swissregulon__hs__ELK1_4_GABP_A_B1_.p3 ('hs__ELK1,4_GABP{A,B1}.p3'; q-value = 0.000216) which is directly annotated	frozenset({'weight>75.0%', 'hg19-500bp-upstream-7species.mc9nr', 'activating'})	[('TRMT112', 1.7530551496379467), ('GPATCH2', 0.9420728223937058), ('UVRAG', 0.5401223289736768), ('CHMP2A', 0.8335515491788082), ('PSMB7', 2.4829332074824397), ('GAS5', 1.4584790673980883), ('TRAPPC4', 0.7974550611937787), ('DCAF5', 2.3604843951470844), ('PLRG1', 0.749696139375965), ('MAGED1', 1.9696029182897767), ('PIN1', 0.5824147578581282), ('ARHGDIA', 0.679271471386237), ('MED15', 3.34133897…	4795
ELK1	cisbp__M1891	0.09791888029897776	3.810784927293282	0.0	1.0	gene is annotated for similar motif dbcorrdb__ELK1__ENCSR000ECI_1__m1 ('ELK1 (ENCSR000ECI-1, motif 1)'; q-value = 3.47e-09)	frozenset({'weight>75.0%', 'hg19-500bp-upstream-7species.mc9nr', 'activating'})	[('TRMT112', 1.7530551496379467), ('TRAPPC4', 0.7974550611937787), ('GPATCH2', 0.9420728223937058), ('PSMB7', 2.4829332074824397), ('UVRAG', 0.5401223289736768), ('C6orf120', 0.7998974137047694), ('DNAJB9', 0.7173058168417554), ('DDIT3', 0.7985983489227466), ('CHMP2A', 0.8335515491788082), ('ARHGDIA', 0.679271471386237), ('TGIF2', 0.6532956970729309), ('RNF168', 0.9258031748751006), ('GAS5', 1.45…	4583
ELK1	cisbp__M4540	0.08956508994980399	3.328874888507528	1e-06	1.0	gene is annotated for similar motif swissregulon__hs__ELK1_4_GABP_A_B1_.p3 ('hs__ELK1,4_GABP{A,B1}.p3'; q-value = 5.58e-07)	frozenset({'weight>75.0%', 'hg19-500bp-upstream-7species.mc9nr', 'activating'})	[('TRMT112', 1.7530551496379467), ('PSMB7', 2.4829332074824397), ('TRAPPC4', 0.7974550611937787), ('GAS5', 1.4584790673980883), ('GPATCH2', 0.9420728223937058), ('DDIT3', 0.7985983489227466), ('UVRAG', 0.5401223289736768), ('CHMP2A', 0.8335515491788082), ('DNAJB9', 0.7173058168417554), ('ARHGDIA', 0.679271471386237), ('C6orf120', 0.7998974137047694), ('MED15', 3.3413389764270223), ('TGIF2', 0.653…	3961
ERF	taipale_cyt_meth__ELK1_NACCGGAAGTN_FL	0.057640894543751466	3.1239180646025337	6e-06	1.0	gene is annotated for similar motif transfac_pro__M02061 ('V$ERF_02: ERF'; q-value = 6.38e-06)	frozenset({'weight>75.0%', 'hg19-500bp-upstream-7species.mc9nr', 'activating'})	[('ERBB2', 0.4468237397507248), ('RAPGEF6', 0.5281189461032948), ('PCYT1A', 1.1013625160313627), ('TRPT1', 0.4724670977015202), ('KLHL20', 1.9856965405454248), ('INTS3', 1.346606992684069), ('SEC24C', 0.6912487469431818), ('RRP36', 0.6093365465047724), ('AP1G1', 0.5329604396070021), ('VPS53', 1.9101436483259813), ('DPY19L3', 1.0685987244015305), ('ADNP', 0.4360251294896023), ('SEC23IP', 0.9573717…	4436
ERF	cisbp__M4563	0.06563207399890719	3.9109132613577064	0.0004980000000000001	0.140511	gene is orthologous to FBgn0005660 in D. melanogaster (identity = 14%) which is annotated for similar motif cisbp__M0713 ('ENSG00000235187[gene ID: "ENSG00000235187" species: "Homo sapiens" TF status: "inferred" TF family: "Ets" DBDs: "Ets"]; ENSMUSG00000044690[gene ID: "ENSMUSG00000044690" species: "Mus musculus" TF status: "inferred" TF family: "Ets" DBDs: "Ets"]; Erf[gene ID: "ENSMUSG000000408…	frozenset({'weight>75.0%', 'hg19-500bp-upstream-7species.mc9nr', 'activating'})	[('INTS3', 1.346606992684069), ('RAPGEF6', 0.5281189461032948), ('VPS53', 1.9101436483259813), ('SEMA4B', 0.5204897056824039), ('PTPRB', 1.4518482770675278), ('KLHL20', 1.9856965405454248), ('PAAF1', 2.1070858097531024), ('C6orf120', 0.7017644314092415), ('WASF2', 0.8822095303403623), ('RRP36', 0.6093365465047724), ('STAT5B', 0.5266043664806417), ('SEC23IP', 0.9573717485449488), ('SEC24C', 0.6912…	568
ERF	cisbp__M5426	0.05685055811412068	3.0460833748135605	0.000612	1.0	gene is annotated for similar motif jaspar__MA0760.1 ('ERF'; q-value = 0.000612)	frozenset({'weight>75.0%', 'hg19-500bp-upstream-7species.mc9nr', 'activating'})	[('ERBB2', 0.4468237397507248), ('PTPRB', 1.4518482770675278), ('ADNP', 0.4360251294896023), ('TRPT1', 0.4724670977015202), ('INTS3', 1.346606992684069), ('DPY19L3', 1.0685987244015305), ('KLHL20', 1.9856965405454248), ('VPS53', 1.9101436483259813), ('SEC24C', 0.6912487469431818), ('C2orf49', 0.611092155804181), ('RRP36', 0.6093365465047724), ('PAAF1', 2.1070858097531024), ('C6orf120', 0.70176443…	998
ERF	cisbp__M4460	0.06415873077823746	3.765814024837522	0.0005269999999999999	0.140511	gene is orthologous to FBgn0005660 in D. melanogaster (identity = 14%) which is annotated for similar motif cisbp__M0713 ('ENSG00000235187[gene ID: "ENSG00000235187" species: "Homo sapiens" TF status: "inferred" TF family: "Ets" DBDs: "Ets"]; ENSMUSG00000044690[gene ID: "ENSMUSG00000044690" species: "Mus musculus" TF status: "inferred" TF family: "Ets" DBDs: "Ets"]; Erf[gene ID: "ENSMUSG000000408…	frozenset({'weight>75.0%', 'hg19-500bp-upstream-7species.mc9nr', 'activating'})	[('INTS3', 1.346606992684069), ('VPS53', 1.9101436483259813), ('SEMA4B', 0.5204897056824039), ('RAPGEF6', 0.5281189461032948), ('KLHL20', 1.9856965405454248), ('PAAF1', 2.1070858097531024), ('PTPRB', 1.4518482770675278), ('SEC23IP', 0.9573717485449488), ('RRP36', 0.6093365465047724), ('WASF2', 0.8822095303403623), ('C6orf120', 0.7017644314092415), ('TRPT1', 0.4724670977015202), ('STAT5B', 0.52660…	834
ERF	dbcorrdb__ELK1__ENCSR000ECI_1__m1	0.0582702365154945	3.185897539804864	0.000449	1.0	motif similar to cisbp__M5398 ('ENSG00000235187[gene ID: "ENSG00000235187" species: "Homo sapiens" TF status: "inferred" TF family: "Ets" DBDs: "Ets"]; ERF[gene ID: "ENSG00000105722" species: "Homo sapiens" TF status: "direct" TF family: "Ets" DBDs: "Ets"]; Erf[gene ID: "ENSMUSG00000040857" species: "Mus musculus" TF status: "inferred" TF family: "Ets" DBDs: "Ets"]; Ets2[gene ID: "ENSMUSG00000022…	frozenset({'weight>75.0%', 'hg19-500bp-upstream-7species.mc9nr', 'activating'})	[('RAPGEF6', 0.5281189461032948), ('INTS3', 1.346606992684069), ('KLHL20', 1.9856965405454248), ('RRP36', 0.6093365465047724), ('PAAF1', 2.1070858097531024), ('VPS53', 1.9101436483259813), ('SEC22B', 0.4685047481758291), ('ADNP', 0.4360251294896023), ('TMEM68', 0.4896228445358388), ('RPSA', 0.9459457381412694), ('SEC24C', 0.6912487469431818), ('WASF2', 0.8822095303403623), ('C2orf49', 0.611092155…	751
ERF	transfac_pro__M04832	0.06476367965030053	3.825391194799452	0.000976	1.0	motif similar to cisbp__M5398 ('ENSG00000235187[gene ID: "ENSG00000235187" species: "Homo sapiens" TF status: "inferred" TF family: "Ets" DBDs: "Ets"]; ERF[gene ID: "ENSG00000105722" species: "Homo sapiens" TF status: "direct" TF family: "Ets" DBDs: "Ets"]; Erf[gene ID: "ENSMUSG00000040857" species: "Mus musculus" TF status: "inferred" TF family: "Ets" DBDs: "Ets"]; Ets2[gene ID: "ENSMUSG00000022…	frozenset({'weight>75.0%', 'hg19-500bp-upstream-7species.mc9nr', 'activating'})	[('ERBB2', 0.4468237397507248), ('VPS53', 1.9101436483259813), ('PTPRB', 1.4518482770675278), ('INTS3', 1.346606992684069), ('PAAF1', 2.1070858097531024), ('ADNP', 0.4360251294896023), ('KLHL20', 1.9856965405454248), ('C6orf120', 0.7017644314092415), ('DPY19L3', 1.0685987244015305), ('TMEM68', 0.4896228445358388), ('TRPT1', 0.4724670977015202), ('SEC24C', 0.6912487469431818), ('WASF2', 0.88220953…	576
ERF	dbcorrdb__ELF1__ENCSR000BMB_1__m1	0.05836293029427835	3.195026299718385	0.000587	0.162105	motif similar to cisbp__M0713 ('ENSG00000235187[gene ID: "ENSG00000235187" species: "Homo sapiens" TF status: "inferred" TF family: "Ets" DBDs: "Ets"]; ENSMUSG00000044690[gene ID: "ENSMUSG00000044690" species: "Mus musculus" TF status: "inferred" TF family: "Ets" DBDs: "Ets"]; Erf[gene ID: "ENSMUSG00000040857" species: "Mus musculus" TF status: "inferred" TF family: "Ets" DBDs: "Ets"]; Ets21C[gen…	frozenset({'weight>75.0%', 'hg19-500bp-upstream-7species.mc9nr', 'activating'})	[('INTS3', 1.346606992684069), ('RAPGEF6', 0.5281189461032948), ('KLHL20', 1.9856965405454248), ('SEMA4B', 0.5204897056824039), ('PTPRB', 1.4518482770675278), ('RRP36', 0.6093365465047724), ('VPS53', 1.9101436483259813), ('SEC23IP', 0.9573717485449488), ('WASF2', 0.8822095303403623), ('PAAF1', 2.1070858097531024), ('SEC24C', 0.6912487469431818), ('TMEM68', 0.4896228445358388), ('TRPT1', 0.4724670…	711
ERF	taipale__ETV6_full_KSYGGAAGTN	0.056606627117321055	3.0220603224095566	0.000612	1.0	gene is annotated for similar motif jaspar__MA0760.1 ('ERF'; q-value = 0.000612)	frozenset({'weight>75.0%', 'hg19-500bp-upstream-7species.mc9nr', 'activating'})	[('ERBB2', 0.4468237397507248), ('ADNP', 0.4360251294896023), ('PTPRB', 1.4518482770675278), ('TRPT1', 0.4724670977015202), ('INTS3', 1.346606992684069), ('VPS53', 1.9101436483259813), ('DPY19L3', 1.0685987244015305), ('SEC24C', 0.6912487469431818), ('KLHL20', 1.9856965405454248), ('C2orf49', 0.611092155804181), ('PAAF1', 2.1070858097531024), ('RRP36', 0.6093365465047724), ('C6orf120', 0.70176443…	889
ERF	jaspar__MA0062.2	0.059099601904613226	3.267575917978478	0.000146	0.140511	gene is orthologous to FBgn0005660 in D. melanogaster (identity = 14%) which is annotated for similar motif jaspar__MA0916.1 ('Ets21C'; q-value = 0.000146)	frozenset({'weight>75.0%', 'hg19-500bp-upstream-7species.mc9nr', 'activating'})	[('ERBB2', 0.4468237397507248), ('INTS3', 1.346606992684069), ('RAPGEF6', 0.5281189461032948), ('KLHL20', 1.9856965405454248), ('VPS53', 1.9101436483259813), ('PAAF1', 2.1070858097531024), ('RRP36', 0.6093365465047724), ('C6orf120', 0.7017644314092415), ('ADNP', 0.4360251294896023), ('SEC24C', 0.6912487469431818), ('TMEM68', 0.4896228445358388), ('C2orf49', 0.611092155804181), ('WASF2', 0.8822095…	1114
ERF	cisbp__M1891	0.059704550776676295	3.327153087940408	0.000146	0.140511	gene is orthologous to FBgn0005660 in D. melanogaster (identity = 14%) which is annotated for similar motif jaspar__MA0916.1 ('Ets21C'; q-value = 0.000146)	frozenset({'weight>75.0%', 'hg19-500bp-upstream-7species.mc9nr', 'activating'})	[('ERBB2', 0.4468237397507248), ('INTS3', 1.346606992684069), ('RAPGEF6', 0.5281189461032948), ('VPS53', 1.9101436483259813), ('KLHL20', 1.9856965405454248), ('PAAF1', 2.1070858097531024), ('C6orf120', 0.7017644314092415), ('RRP36', 0.6093365465047724), ('ADNP', 0.4360251294896023), ('SEC24C', 0.6912487469431818), ('TMEM68', 0.4896228445358388), ('C2orf49', 0.611092155804181), ('WASF2', 0.8822095…	1118
ESRRA	taipale_cyt_meth__ESR1_NAGGTCANNNYGACCTN_eDBD_repr	0.06835660119510169	3.2060840701167344	4e-06	1.0	gene is annotated for similar motif cisbp__M4438 ('ESRRA[gene ID: "ENSG00000173153" species: "Homo sapiens" TF status: "direct" TF family: "Nuclear receptor" DBDs: "zf-C4"]'; q-value = 4.07e-06)	frozenset({'weight>75.0%', 'hg19-500bp-upstream-7species.mc9nr', 'activating'})	[('ECSIT', 3.460050513523996), ('PAPSS2', 1.5597614119749783), ('ACTR3B', 1.7721128415998848), ('FAM49B', 1.032848867583797), ('ARL2BP', 0.950782100135516)]	283
ESRRA	dbcorrdb__MAX__ENCSR000DYG_1__m1	0.07556472574291916	3.7017885297525805	0.0007	1.0	gene is annotated for similar motif dbcorrdb__ESRRA__ENCSR000DYQ_1__m5 ('ESRRA (ENCSR000DYQ-1, motif 5)'; q-value = 0.0007)	frozenset({'weight>75.0%', 'hg19-500bp-upstream-7species.mc9nr', 'activating'})	[('ATOH8', 0.7059908935835458), ('THAP5', 1.3542955493602682), ('TXLNG', 0.739240740505846), ('DOHH', 1.7004299002680774), ('RLF', 0.872028307126115), ('LONP1', 0.6152276098584712), ('TCF4', 1.806275353144722), ('FAM117B', 0.5719456911915481)]	738
ESRRA	dbcorrdb__MAX__ENCSR000ECN_1__m1	0.07194726546799217	3.4530149161806873	0.00025499999999999996	1.0	gene is annotated for similar motif dbcorrdb__ESRRA__ENCSR000DYQ_1__m5 ('ESRRA (ENCSR000DYQ-1, motif 5)'; q-value = 0.000255)	frozenset({'weight>75.0%', 'hg19-500bp-upstream-7species.mc9nr', 'activating'})	[('THAP5', 1.3542955493602682), ('LONP1', 0.6152276098584712), ('ATOH8', 0.7059908935835458), ('FAM117B', 0.5719456911915481), ('DOHH', 1.7004299002680774), ('RLF', 0.872028307126115), ('TXLNG', 0.739240740505846)]	513
ESRRA	dbcorrdb__MXI1__ENCSR000ECU_1__m1	0.07840510195878775	3.897121885594215	0.0007480000000000001	1.0	gene is annotated for similar motif dbcorrdb__ESRRA__ENCSR000DYQ_1__m5 ('ESRRA (ENCSR000DYQ-1, motif 5)'; q-value = 0.000748)	frozenset({'weight>75.0%', 'hg19-500bp-upstream-7species.mc9nr', 'activating'})	[('THAP5', 1.3542955493602682), ('ATOH8', 0.7059908935835458), ('FAM117B', 0.5719456911915481), ('LONP1', 0.6152276098584712), ('TXLNG', 0.739240740505846), ('TCF4', 1.806275353144722), ('RLF', 0.872028307126115)]	534
ESRRA	dbcorrdb__MAX__ENCSR000BLP_1__m1	0.07916878801682789	3.949640759570504	0.0007	1.0	gene is annotated for similar motif dbcorrdb__ESRRA__ENCSR000DYQ_1__m5 ('ESRRA (ENCSR000DYQ-1, motif 5)'; q-value = 0.0007)	frozenset({'weight>75.0%', 'hg19-500bp-upstream-7species.mc9nr', 'activating'})	[('THAP5', 1.3542955493602682), ('ATOH8', 0.7059908935835458), ('LONP1', 0.6152276098584712), ('FAM117B', 0.5719456911915481), ('DOHH', 1.7004299002680774), ('RLF', 0.872028307126115), ('TXLNG', 0.739240740505846), ('FGGY', 0.8060205554966292), ('TCF4', 1.806275353144722)]	953
ESRRA	taipale_cyt_meth__ESR1_NAGGTCANNNYGACCTN_FL	0.06867815321953964	3.228197280212014	3e-06	1.0	gene is annotated for similar motif cisbp__M4438 ('ESRRA[gene ID: "ENSG00000173153" species: "Homo sapiens" TF status: "direct" TF family: "Nuclear receptor" DBDs: "zf-C4"]'; q-value = 3.17e-06)	frozenset({'weight>75.0%', 'hg19-500bp-upstream-7species.mc9nr', 'activating'})	[('ECSIT', 3.460050513523996), ('FAM49B', 1.032848867583797), ('MCC', 0.545918662224699), ('PAPSS2', 1.5597614119749783), ('IKZF4', 1.299345177393508), ('ACTR3B', 1.7721128415998848), ('ARL2BP', 0.950782100135516)]	607
ESRRA	dbcorrdb__MAX__ENCSR000DZF_1__m1	0.07845869396286075	3.9008074206100956	0.00035	1.0	gene is annotated for similar motif dbcorrdb__ESRRA__ENCSR000DYQ_1__m5 ('ESRRA (ENCSR000DYQ-1, motif 5)'; q-value = 0.00035)	frozenset({'weight>75.0%', 'hg19-500bp-upstream-7species.mc9nr', 'activating'})	[('THAP5', 1.3542955493602682), ('ATOH8', 0.7059908935835458), ('TXLNG', 0.739240740505846), ('DOHH', 1.7004299002680774), ('FAM117B', 0.5719456911915481), ('TCF4', 1.806275353144722), ('RLF', 0.872028307126115), ('LONP1', 0.6152276098584712)]	729
ETS1	predrem__nrMotif2090	0.07586290681821249	3.6273243383624063	0.0008269999999999999	1.0	gene is annotated for similar motif dbcorrdb__ETS1__ENCSR000BKQ_1__m3 ('ETS1 (ENCSR000BKQ-1, motif 3)'; q-value = 0.000827)	frozenset({'weight>75.0%', 'hg19-500bp-upstream-7species.mc9nr', 'activating'})	[('NFATC4', 0.5292494672402557), ('HNRNPU', 0.6382431485898947), ('MARCKS', 0.9462188153439732), ('FNBP1L', 0.635604266423501), ('ZNF703', 0.8329414663819682), ('AGRN', 1.2092712119138382), ('CCDC136', 2.157563246822371), ('ZCCHC24', 0.8808520064103292), ('CHST11', 0.5929952258238538), ('RPRD2', 2.1587502859516507), ('STT3B', 0.7797911124907848), ('MMP2', 0.4281736145613833), ('SMAP2', 2.54660381…	3746
FLI1	cisbp__M5402	0.054696918446820876	3.184007280232604	0.0	1.0	gene is annotated for similar motif cisbp__M5434 ('ENSG00000235187[gene ID: "ENSG00000235187" species: "Homo sapiens" TF status: "inferred" TF family: "Ets" DBDs: "Ets"]; ENSMUSG00000044690[gene ID: "ENSMUSG00000044690" species: "Mus musculus" TF status: "inferred" TF family: "Ets" DBDs: "Ets"]; Erf[gene ID: "ENSMUSG00000040857" species: "Mus musculus" TF status: "inferred" TF family: "Ets" DBDs:…	frozenset({'weight>75.0%', 'hg19-500bp-upstream-7species.mc9nr', 'activating'})	[('LRRC41', 0.4324971245331271), ('PACSIN2', 0.7383945504874301), ('PPP2CB', 0.5992609174834173), ('RHOT2', 0.4398956282228825), ('COMMD10', 0.7639094256724073), ('INSIG2', 2.0640858449921544), ('UAP1', 2.4530347887101582), ('NAIF1', 2.999702195354243), ('FLI1', 1.0), ('AXIN1', 2.842001181478912), ('CCDC125', 0.4736347201061914), ('NUP214', 11.024643345744094), ('USP16', 2.0388958563090007), ('SM…	1855
FOXC1	taipale_cyt_meth__FOXL2_NAYRTMAACAN_FL_meth	0.07318305738413458	3.01248622841681	0.000121	0.30315	motif similar to transfac_pro__M07714 ('I$CROC_02: Croc'; q-value = 0.000121) which is annotated for orthologous gene FBgn0014143 in D. melanogaster (identity = 30%)	frozenset({'weight>75.0%', 'hg19-500bp-upstream-7species.mc9nr', 'activating'})	[('DIXDC1', 0.4831703023664225), ('FOXO3', 0.5464344306385064), ('DDX5', 0.4632864884158523), ('SCRN1', 0.4642280606657319), ('CDKN1C', 0.5333864537520706), ('CITED2', 0.7222234860266622), ('CLK4', 0.4436903318262713), ('STAT5B', 0.5978042268444212), ('TPT1', 0.4860439830834598), ('MRPS14', 1.7082377344934254)]	379
FOXO4	cisbp__M5453	0.06758897454852678	3.1164923111671783	2.8000000000000003e-05	1.0	gene is annotated for similar motif cisbp__M5469 ('FOXO4[gene ID: "ENSG00000184481" species: "Homo sapiens" TF status: "direct" TF family: "Forkhead" DBDs: "Fork_head"]'; q-value = 2.83e-05)	frozenset({'weight>75.0%', 'hg19-500bp-upstream-7species.mc9nr', 'activating'})	[('BNC2', 0.4983337522009166), ('DMD', 1.3570330201924772), ('ACTB', 2.5400418538456737), ('MTF2', 0.56269701240151), ('OMD', 0.4338105860117157), ('JMJD1C', 0.446326087777198), ('CLUL1', 1.119553497648512)]	219
FOXO4	taipale__FOXJ2_DBD_RTAAACAATAAAYA_repr	0.06679691625303623	3.053435120940116	2.8000000000000003e-05	1.0	gene is annotated for similar motif cisbp__M5469 ('FOXO4[gene ID: "ENSG00000184481" species: "Homo sapiens" TF status: "direct" TF family: "Forkhead" DBDs: "Fork_head"]'; q-value = 2.83e-05)	frozenset({'weight>75.0%', 'hg19-500bp-upstream-7species.mc9nr', 'activating'})	[('DMD', 1.3570330201924772), ('MTF2', 0.56269701240151), ('OMD', 0.4338105860117157), ('BNC2', 0.4983337522009166), ('JMJD1C', 0.446326087777198), ('ACTB', 2.5400418538456737), ('CLUL1', 1.119553497648512)]	210
FOXO4	cisbp__M5457	0.07382863378744675	3.6132428430670362	0.0008900000000000001	1.0	gene is annotated for similar motif jaspar__MA0848.1 ('FOXO4'; q-value = 0.00089)	frozenset({'weight>75.0%', 'hg19-500bp-upstream-7species.mc9nr', 'activating'})	[('OMD', 0.4338105860117157), ('MTF2', 0.56269701240151), ('DMD', 1.3570330201924772), ('JMJD1C', 0.446326087777198), ('BNC2', 0.4983337522009166), ('ACTB', 2.5400418538456737), ('CLUL1', 1.119553497648512), ('FKBP9', 0.7484831319825241)]	376
FOXO4	taipale__FOXJ3_DBD_RTAAACARTAAACA	0.07733129158306051	3.892095750960046	0.0008900000000000001	1.0	gene is annotated for similar motif jaspar__MA0848.1 ('FOXO4'; q-value = 0.00089)	frozenset({'weight>75.0%', 'hg19-500bp-upstream-7species.mc9nr', 'activating'})	[('OMD', 0.4338105860117157), ('MTF2', 0.56269701240151), ('DMD', 1.3570330201924772), ('JMJD1C', 0.446326087777198), ('BNC2', 0.4983337522009166), ('FKBP9', 0.7484831319825241), ('CLUL1', 1.119553497648512), ('ACTB', 2.5400418538456737), ('EYA2', 0.8406170121251036)]	493
GABPA	transfac_pro__M07417	0.06818764718226118	3.2681293037277532	0.000151	1.0	motif similar to factorbook__GABP ('GABP'; q-value = 0.000151) which is directly annotated	frozenset({'weight>75.0%', 'hg19-500bp-upstream-7species.mc9nr', 'activating'})	[('CRADD', 0.4574120574280359), ('PRKAG2', 0.5658601478257975), ('INCENP', 0.7763326314012525), ('VPS52', 1.103158154082336), ('COL6A3', 1.2762521196455217), ('SF1', 1.0781821793256623), ('TGIF1', 1.1822661400109657), ('ULK4', 0.8608935657635699), ('ZNF213', 1.5305819843598818), ('FRYL', 0.4998871861439538), ('HNRNPD', 0.6513241605502412), ('CCDC51', 0.5298660968287069), ('PRKACB', 0.524960323023…	616
GABPA	dbcorrdb__RELA__ENCSR000EAQ_1__m2	0.0716733894471776	3.5687415197092207	6e-06	1.0	gene is annotated for similar motif dbcorrdb__GABPA__ENCSR000BLO_1__m1 ('GABPA (ENCSR000BLO-1, motif 1)'; q-value = 6.34e-06)	frozenset({'weight>75.0%', 'hg19-500bp-upstream-7species.mc9nr', 'activating'})	[('CRADD', 0.4574120574280359), ('HNRNPD', 0.6513241605502412), ('IRF1', 0.4290644207310404), ('PRKAG2', 0.5658601478257975), ('COL6A3', 1.2762521196455217), ('INCENP', 0.7763326314012525), ('DCAF6', 1.570203095570729), ('ULK4', 0.8608935657635699), ('SF1', 1.0781821793256623), ('CCDC51', 0.5298660968287069), ('LEF1', 0.6383155029957135), ('LTC4S', 1.0113102057900345), ('FXR2', 0.4747636257482529…	801
GABPA	transfac_pro__M01876	0.06532560796474621	3.0213055611744086	0.000168	1.0	gene is annotated for similar motif hocomoco__GABPA_HUMAN.H11MO.0.A ('GABPA_HUMAN'; q-value = 0.000168)	frozenset({'weight>75.0%', 'hg19-500bp-upstream-7species.mc9nr', 'activating'})	[('CRADD', 0.4574120574280359), ('VPS52', 1.103158154082336), ('PRKAG2', 0.5658601478257975), ('HNRNPD', 0.6513241605502412), ('ZNF213', 1.5305819843598818), ('ZBTB20', 0.7782267960551067), ('IRF1', 0.4290644207310404), ('SF1', 1.0781821793256623), ('COL6A3', 1.2762521196455217), ('TGIF1', 1.1822661400109657), ('ULK4', 0.8608935657635699)]	383
GABPA	hocomoco__ETS1_HUMAN.H11MO.0.A	0.07337545757653477	3.7155287556065244	3e-06	1.0	gene is annotated for similar motif transfac_pro__M08881 ('V$ETSLIKE_Q4: ETSLIKE'; q-value = 3.38e-06)	frozenset({'weight>75.0%', 'hg19-500bp-upstream-7species.mc9nr', 'activating'})	[('CRADD', 0.4574120574280359), ('CCDC51', 0.5298660968287069), ('PRKAG2', 0.5658601478257975), ('HNRNPD', 0.6513241605502412), ('CANX', 0.6783641557460257), ('SF1', 1.0781821793256623), ('ULK4', 0.8608935657635699), ('MORC3', 0.4552148816484751), ('INCENP', 0.7763326314012525), ('LTC4S', 1.0113102057900345), ('VPS52', 1.103158154082336), ('LEF1', 0.6383155029957135), ('ZNF213', 1.530581984359881…	443
GABPA	dbcorrdb__ELF1__ENCSR000BMD_1__m1	0.06906782624915479	3.3440364017431405	0.0	1.0	gene is annotated for similar motif dbcorrdb__GABPA__ENCSR000BIW_1__m1 ('GABPA (ENCSR000BIW-1, motif 1)'; q-value = 4.77e-09)	frozenset({'weight>75.0%', 'hg19-500bp-upstream-7species.mc9nr', 'activating'})	[('VPS52', 1.103158154082336), ('CRADD', 0.4574120574280359), ('INCENP', 0.7763326314012525), ('ULK4', 0.8608935657635699), ('MORC3', 0.4552148816484751), ('HNRNPD', 0.6513241605502412), ('CCDC51', 0.5298660968287069), ('ZNF213', 1.5305819843598818), ('SF1', 1.0781821793256623), ('PRKAG2', 0.5658601478257975)]	285
GABPA	dbcorrdb__ELF1__ENCSR000BMZ_1__m1	0.0683566881951083	3.2827074881148146	0.0	1.0	gene is annotated for similar motif dbcorrdb__GABPA__ENCSR000BLO_1__m1 ('GABPA (ENCSR000BLO-1, motif 1)'; q-value = 2.08e-09)	frozenset({'weight>75.0%', 'hg19-500bp-upstream-7species.mc9nr', 'activating'})	[('VPS52', 1.103158154082336), ('CRADD', 0.4574120574280359), ('INCENP', 0.7763326314012525), ('ULK4', 0.8608935657635699), ('MORC3', 0.4552148816484751), ('HNRNPD', 0.6513241605502412), ('CCDC51', 0.5298660968287069), ('SF1', 1.0781821793256623), ('PRKAG2', 0.5658601478257975)]	268
GABPA	hocomoco__FLI1_HUMAN.H11MO.1.A	0.06947585628016507	3.3792251226774255	0.00023199999999999997	1.0	gene is annotated for similar motif hocomoco__GABPA_HUMAN.H11MO.0.A ('GABPA_HUMAN'; q-value = 0.000232)	frozenset({'weight>75.0%', 'hg19-500bp-upstream-7species.mc9nr', 'activating'})	[('CRADD', 0.4574120574280359), ('LEF1', 0.6383155029957135), ('PRKACB', 0.5249603230234914), ('PRKAG2', 0.5658601478257975), ('SF1', 1.0781821793256623), ('LTC4S', 1.0113102057900345), ('INCENP', 0.7763326314012525), ('CANX', 0.6783641557460257), ('HNRNPD', 0.6513241605502412), ('CCDC51', 0.5298660968287069), ('TRAF3IP2', 0.4977305717451749), ('ZNF213', 1.5305819843598818), ('CSRNP3', 0.43533626…	2963
GABPA	hocomoco__ELF1_HUMAN.H11MO.0.A	0.06790202616055399	3.243497199073754	1.4999999999999999e-05	1.0	motif similar to transfac_pro__M04698 ('V$GABPA_07: GABP-alpha'; q-value = 1.53e-05) which is directly annotated	frozenset({'weight>75.0%', 'hg19-500bp-upstream-7species.mc9nr', 'activating'})	[('CRADD', 0.4574120574280359), ('MORC3', 0.4552148816484751), ('VPS52', 1.103158154082336), ('INCENP', 0.7763326314012525), ('ULK4', 0.8608935657635699), ('HNRNPD', 0.6513241605502412), ('PRKAG2', 0.5658601478257975), ('SF1', 1.0781821793256623)]	190
GABPA	hocomoco__ERG_HUMAN.H11MO.0.A	0.0661883000303108	3.0957045711497546	0.00011499999999999999	1.0	motif similar to transfac_pro__M08881 ('V$ETSLIKE_Q4: ETSLIKE'; q-value = 0.000115) which is directly annotated	frozenset({'weight>75.0%', 'hg19-500bp-upstream-7species.mc9nr', 'activating'})	[('CRADD', 0.4574120574280359), ('LEF1', 0.6383155029957135), ('PRKAG2', 0.5658601478257975), ('LTC4S', 1.0113102057900345), ('INCENP', 0.7763326314012525), ('CANX', 0.6783641557460257), ('SF1', 1.0781821793256623), ('HNRNPD', 0.6513241605502412), ('CSRNP3', 0.4353362628758711), ('PRKACB', 0.5249603230234914), ('CCDC51', 0.5298660968287069), ('ZNF213', 1.5305819843598818), ('CPXM1', 0.45890014397…	1632
GABPA	hocomoco__ELF5_HUMAN.H11MO.0.A	0.06975564830142927	3.403354531318079	0.000168	1.0	gene is annotated for similar motif hocomoco__GABPA_HUMAN.H11MO.0.A ('GABPA_HUMAN'; q-value = 0.000168)	frozenset({'weight>75.0%', 'hg19-500bp-upstream-7species.mc9nr', 'activating'})	[('CRADD', 0.4574120574280359), ('SF1', 1.0781821793256623), ('INCENP', 0.7763326314012525), ('PRKAG2', 0.5658601478257975), ('LEF1', 0.6383155029957135), ('HNRNPD', 0.6513241605502412), ('SEZ6L2', 0.611674189796978), ('ZNF213', 1.5305819843598818), ('COL6A3', 1.2762521196455217), ('IRF1', 0.4290644207310404), ('FRYL', 0.4998871861439538), ('MORC3', 0.4552148816484751), ('CSRNP3', 0.4353362628758…	679
GABPA	hocomoco__ETV2_HUMAN.H11MO.0.B	0.0697906223040873	3.4063707073981604	0.00020099999999999998	1.0	gene is annotated for similar motif hocomoco__GABPA_HUMAN.H11MO.0.A ('GABPA_HUMAN'; q-value = 0.000201)	frozenset({'weight>75.0%', 'hg19-500bp-upstream-7species.mc9nr', 'activating'})	[('CRADD', 0.4574120574280359), ('SF1', 1.0781821793256623), ('COL6A3', 1.2762521196455217), ('PRKACB', 0.5249603230234914), ('PRKAG2', 0.5658601478257975), ('CANX', 0.6783641557460257), ('INCENP', 0.7763326314012525), ('HNRNPD', 0.6513241605502412), ('TRAF3IP2', 0.4977305717451749), ('CSRNP3', 0.4353362628758711), ('LTC4S', 1.0113102057900345), ('LEF1', 0.6383155029957135), ('SEMA6C', 0.61597322…	3492
GABPA	dbcorrdb__ELF1__ENCSR000BMB_1__m1	0.06664296206486511	3.1349148601908157	0.0	1.0	motif similar to dbcorrdb__GABPA__ENCSR000BLO_1__m1 ('GABPA (ENCSR000BLO-1, motif 1)'; q-value = 1.91e-16) which is directly annotated	frozenset({'weight>75.0%', 'hg19-500bp-upstream-7species.mc9nr', 'activating'})	[('VPS52', 1.103158154082336), ('MORC3', 0.4552148816484751), ('INCENP', 0.7763326314012525), ('ULK4', 0.8608935657635699), ('CRADD', 0.4574120574280359), ('HNRNPD', 0.6513241605502412), ('CCDC51', 0.5298660968287069), ('ZNF213', 1.5305819843598818), ('SF1', 1.0781821793256623)]	239
GABPA	hocomoco__FLI1_MOUSE.H11MO.0.A	0.06508078994614004	3.0001923286138377	0.0	1.0	gene is annotated for similar motif dbcorrdb__GABPA__ENCSR000BJK_1__m1 ('GABPA (ENCSR000BJK-1, motif 1)'; q-value = 7.83e-11)	frozenset({'weight>75.0%', 'hg19-500bp-upstream-7species.mc9nr', 'activating'})	[('ULK4', 0.8608935657635699), ('MORC3', 0.4552148816484751), ('VPS52', 1.103158154082336), ('ZNF213', 1.5305819843598818), ('CRADD', 0.4574120574280359), ('CCDC51', 0.5298660968287069), ('HNRNPD', 0.6513241605502412), ('INCENP', 0.7763326314012525)]	237
GABPA	hocomoco__ETS1_MOUSE.H11MO.0.A	0.0718366014595817	3.582817008082934	1e-06	1.0	gene is annotated for similar motif hocomoco__GABPA_HUMAN.H11MO.0.A ('GABPA_HUMAN'; q-value = 6.18e-07)	frozenset({'weight>75.0%', 'hg19-500bp-upstream-7species.mc9nr', 'activating'})	[('CRADD', 0.4574120574280359), ('ULK4', 0.8608935657635699), ('HNRNPD', 0.6513241605502412), ('PRKAG2', 0.5658601478257975), ('SF1', 1.0781821793256623), ('CCDC51', 0.5298660968287069), ('CANX', 0.6783641557460257), ('MORC3', 0.4552148816484751), ('INCENP', 0.7763326314012525), ('ZNF213', 1.5305819843598818), ('COL6A3', 1.2762521196455217), ('VPS52', 1.103158154082336), ('LTC4S', 1.0113102057900…	3305
GMEB1	cisbp__M1554	0.05919779305512983	3.145949003408238	1.8e-05	1.0	motif similar to cisbp__M1545 ('GMEB1[gene ID: "ENSG00000162419" species: "Homo sapiens" TF status: "direct" TF family: "SAND" DBDs: "SAND"]'; q-value = 1.79e-05) which is directly annotated	frozenset({'weight>75.0%', 'hg19-500bp-upstream-7species.mc9nr', 'activating'})	[('PER2', 2.7008097055058817), ('ZNF131', 0.9157876818486314), ('RNF166', 0.6732403409717731), ('PICALM', 1.499305352553808), ('XRCC6', 2.6712858110826008), ('ATP9B', 0.8844664934057231), ('CHPF', 2.2216789404700523), ('SLC10A7', 0.6057978728718968), ('CWC25', 0.9346621053603106), ('LMF2', 1.4791842201434635), ('PRPF40A', 0.5078107233859779), ('PPP1R15B', 0.65293104904337), ('PPP1R3F', 1.29610975…	2813
GMEB1	cisbp__M1548	0.06104129263913824	3.3207399514195988	4.6e-05	1.0	motif similar to cisbp__M1545 ('GMEB1[gene ID: "ENSG00000162419" species: "Homo sapiens" TF status: "direct" TF family: "SAND" DBDs: "SAND"]'; q-value = 4.64e-05) which is directly annotated	frozenset({'weight>75.0%', 'hg19-500bp-upstream-7species.mc9nr', 'activating'})	[('PER2', 2.7008097055058817), ('ZNF131', 0.9157876818486314), ('XRCC6', 2.6712858110826008), ('PICALM', 1.499305352553808), ('RNF166', 0.6732403409717731), ('CHPF', 2.2216789404700523), ('SLC10A7', 0.6057978728718968), ('CEP78', 2.7095117098019603), ('PRPF40A', 0.5078107233859779), ('PPP1R15B', 0.65293104904337), ('MECOM', 0.7493346239156979), ('MED6', 2.1611721979949565), ('PPP1R3F', 1.29610975…	1613
GMEB1	cisbp__M1550	0.06323947979156631	3.529160511756185	0.0	0.9501780000000001	motif is annotated for orthologous gene ENSMUSG00000028901 in M. musculus (identity = 95%)	frozenset({'weight>75.0%', 'hg19-500bp-upstream-7species.mc9nr', 'activating'})	[('PER2', 2.7008097055058817), ('ZNF131', 0.9157876818486314), ('XRCC6', 2.6712858110826008), ('RNF166', 0.6732403409717731), ('PICALM', 1.499305352553808), ('ATP9B', 0.8844664934057231), ('CHPF', 2.2216789404700523), ('SLC10A7', 0.6057978728718968), ('CWC25', 0.9346621053603106), ('PRPF40A', 0.5078107233859779), ('PPP1R3F', 1.2961097527317171), ('CEP78', 2.7095117098019603), ('PPP1R15B', 0.65293…	2440
GMEB1	cisbp__M1547	0.05960064807111267	3.18414560012331	0.000437	0.9501780000000001	motif similar to cisbp__M1550 ('Gmeb1[gene ID: "ENSMUSG00000028901" species: "Mus musculus" TF status: "direct" TF family: "SAND" DBDs: "SAND"]'; q-value = 0.000437) which is annotated for orthologous gene ENSMUSG00000028901 in M. musculus (identity = 95%)	frozenset({'weight>75.0%', 'hg19-500bp-upstream-7species.mc9nr', 'activating'})	[('ZNF131', 0.9157876818486314), ('PER2', 2.7008097055058817), ('XRCC6', 2.6712858110826008), ('PICALM', 1.499305352553808), ('RNF166', 0.6732403409717731), ('PRPF40A', 0.5078107233859779), ('CHPF', 2.2216789404700523), ('PPP1R3F', 1.2961097527317171), ('CEP78', 2.7095117098019603), ('CWC25', 0.9346621053603106), ('PPP1R15B', 0.65293104904337), ('WDR54', 1.320294773347784), ('VDAC2', 1.0498390207…	2738
GMEB1	cisbp__M5493	0.059482418881639444	3.1729357293482345	0.000312	0.9319370000000001	gene is orthologous to ENSMUSG00000028901 in M. musculus (identity = 93%) which is annotated for similar motif cisbp__M1550 ('Gmeb1[gene ID: "ENSMUSG00000028901" species: "Mus musculus" TF status: "direct" TF family: "SAND" DBDs: "SAND"]'; q-value = 0.000312)	frozenset({'weight>75.0%', 'hg19-500bp-upstream-7species.mc9nr', 'activating'})	[('PICALM', 1.499305352553808), ('PER2', 2.7008097055058817), ('XRCC6', 2.6712858110826008), ('ZNF131', 0.9157876818486314), ('PRPF40A', 0.5078107233859779), ('RNF166', 0.6732403409717731), ('PPP1R3F', 1.2961097527317171), ('VDAC2', 1.049839020718954), ('CHPF', 2.2216789404700523), ('PDAP1', 2.3115630995291894), ('WDR19', 1.3239531761554677), ('IMMT', 0.9732044177623724), ('WDR54', 1.320294773347…	2777
GMEB1	cisbp__M1545	0.05810307833778517	3.0421539036390217	0.0	1.0	gene is directly annotated	frozenset({'weight>75.0%', 'hg19-500bp-upstream-7species.mc9nr', 'activating'})	[('PER2', 2.7008097055058817), ('ZNF131', 0.9157876818486314), ('RNF166', 0.6732403409717731), ('PICALM', 1.499305352553808), ('XRCC6', 2.6712858110826008), ('ATP9B', 0.8844664934057231), ('SLC10A7', 0.6057978728718968), ('CHPF', 2.2216789404700523), ('PPP1R15B', 0.65293104904337), ('GTF2F2', 0.4554017132465853), ('MECOM', 0.7493346239156979), ('PRPF40A', 0.5078107233859779), ('PPP1R3F', 1.296109…	2803
GMEB1	cisbp__M1543	0.05777466392258177	3.0110153737082563	3.1e-05	1.0	motif similar to cisbp__M1545 ('GMEB1[gene ID: "ENSG00000162419" species: "Homo sapiens" TF status: "direct" TF family: "SAND" DBDs: "SAND"]'; q-value = 3.08e-05) which is directly annotated	frozenset({'weight>75.0%', 'hg19-500bp-upstream-7species.mc9nr', 'activating'})	[('ZNF131', 0.9157876818486314), ('XRCC6', 2.6712858110826008), ('PER2', 2.7008097055058817), ('RNF166', 0.6732403409717731), ('PICALM', 1.499305352553808), ('CHPF', 2.2216789404700523), ('ATP9B', 0.8844664934057231), ('PRPF40A', 0.5078107233859779), ('PPP1R3F', 1.2961097527317171), ('PDAP1', 2.3115630995291894), ('CEP78', 2.7095117098019603), ('LMF2', 1.4791842201434635), ('VDAC2', 1.04983902071…	2847
GMEB1	jaspar__MA0615.1	0.06481586898454263	3.678625455423857	0.0	0.9501780000000001	motif is annotated for orthologous gene ENSMUSG00000028901 in M. musculus (identity = 95%)	frozenset({'weight>75.0%', 'hg19-500bp-upstream-7species.mc9nr', 'activating'})	[('PER2', 2.7008097055058817), ('CHPF', 2.2216789404700523), ('ZNF131', 0.9157876818486314), ('XRCC6', 2.6712858110826008), ('CDADC1', 4.764375271499595), ('MECOM', 0.7493346239156979), ('RNF166', 0.6732403409717731), ('ATP9B', 0.8844664934057231), ('JOSD2', 1.5556585026666618), ('TMF1', 2.2448863689141145), ('LMF2', 1.4791842201434635), ('RALGAPB', 0.5509872327992421), ('THRA', 0.534614330513145…	2004
GMEB1	cisbp__M1546	0.06270088015063274	3.478093322669731	7.000000000000001e-06	1.0	motif similar to cisbp__M1545 ('GMEB1[gene ID: "ENSG00000162419" species: "Homo sapiens" TF status: "direct" TF family: "SAND" DBDs: "SAND"]'; q-value = 7.29e-06) which is directly annotated	frozenset({'weight>75.0%', 'hg19-500bp-upstream-7species.mc9nr', 'activating'})	[('PER2', 2.7008097055058817), ('ZNF131', 0.9157876818486314), ('XRCC6', 2.6712858110826008), ('PICALM', 1.499305352553808), ('RNF166', 0.6732403409717731), ('ATP9B', 0.8844664934057231), ('CHPF', 2.2216789404700523), ('CWC25', 0.9346621053603106), ('SLC10A7', 0.6057978728718968), ('CEP78', 2.7095117098019603), ('PPP1R15B', 0.65293104904337), ('MECOM', 0.7493346239156979), ('PPP1R3F', 1.296109752…	2713
GMEB1	taipale__GMEB2_DBD_TTACGYAM	0.05978456014362657	3.201583176884538	0.000312	0.9319370000000001	gene is orthologous to ENSMUSG00000028901 in M. musculus (identity = 93%) which is annotated for similar motif cisbp__M1550 ('Gmeb1[gene ID: "ENSMUSG00000028901" species: "Mus musculus" TF status: "direct" TF family: "SAND" DBDs: "SAND"]'; q-value = 0.000312)	frozenset({'weight>75.0%', 'hg19-500bp-upstream-7species.mc9nr', 'activating'})	[('PICALM', 1.499305352553808), ('PER2', 2.7008097055058817), ('ZNF131', 0.9157876818486314), ('XRCC6', 2.6712858110826008), ('PRPF40A', 0.5078107233859779), ('RNF166', 0.6732403409717731), ('PPP1R3F', 1.2961097527317171), ('VDAC2', 1.049839020718954), ('CHPF', 2.2216789404700523), ('PDAP1', 2.3115630995291894), ('WDR19', 1.3239531761554677), ('IMMT', 0.9732044177623724), ('WDR54', 1.320294773347…	4814
GOT1	hdpi__GOT1	0.08387249754412113	3.3892720942063774	0.0	1.0	gene is directly annotated	frozenset({'weight>75.0%', 'hg19-500bp-upstream-7species.mc9nr', 'activating'})	[('LMTK2', 0.7968703920450713), ('WLS', 0.6164248164996611), ('EBF1', 0.6018974497106694), ('AIG1', 0.8707548696877485), ('SEH1L', 0.9058257919850148), ('INO80', 0.8216550424515788), ('CRLF3', 0.8826151903237701), ('YES1', 0.4847832368097853), ('KLHL18', 0.6171744085181194), ('ALS2', 0.8822488570179319), ('RRP7A', 0.8862645482384839), ('TAF8', 0.5123201786508398), ('WASF1', 0.6952771070753534), (…	1311
HES7	taipale_tf_pairs__ETV2_HES7_RSCGGAANNNNNNCACGTGNN_CAP_repr	0.1020217001014753	3.2193290143150635	0.0	1.0	gene is directly annotated	frozenset({'weight>75.0%', 'hg19-500bp-upstream-7species.mc9nr', 'activating'})	[('SNF8', 1.3352120700958867), ('HNRNPAB', 1.9733963627898692), ('TERF1', 0.5646414747010424), ('IQGAP1', 0.4632932088014491), ('STK25', 1.3898211287121127), ('ZFP36', 0.5040664063282579), ('TSNAX', 2.19099456544038), ('PDK2', 1.3099251477277762), ('SMURF2', 1.2756952317102326)]	3225
HES7	taipale_tf_pairs__ETV2_HES7_NNCACGTGNNNNNCGGAWRY_CAP_repr	0.10795410194364219	3.452038481933972	0.0	1.0	gene is directly annotated	frozenset({'weight>75.0%', 'hg19-500bp-upstream-7species.mc9nr', 'activating'})	[('HES7', 1.0), ('KLF13', 0.7349027766061546), ('BCL7C', 1.5928538111492658), ('TSNAX', 2.19099456544038), ('MAP2K2', 2.1008278702011154), ('IQGAP1', 0.4632932088014491), ('ZFP36', 0.5040664063282579), ('ATP9A', 1.8718417584269682), ('ABCB8', 4.428169958498836), ('SNF8', 1.3352120700958867), ('PDK2', 1.3099251477277762)]	4959
HES7	taipale_cyt_meth__HES5_GGCACGTGYY_eDBD	0.11361330106939349	3.6740310661756936	0.000109	1.0	gene is annotated for similar motif taipale_cyt_meth__HES7_GGCACGTGYN_eDBD ('HES7 [bHLH]'; q-value = 0.000109)	frozenset({'weight>75.0%', 'hg19-500bp-upstream-7species.mc9nr', 'activating'})	[('PDK2', 1.3099251477277762), ('CISD1', 0.6774605274158996), ('NFE2L2', 0.7249587364545373), ('ESYT1', 1.409217552056495), ('BCL7C', 1.5928538111492658), ('KLF13', 0.7349027766061546), ('STK25', 1.3898211287121127), ('HES7', 1.0), ('SNF8', 1.3352120700958867), ('ATP9A', 1.8718417584269682), ('ZFP36', 0.5040664063282579), ('MAP2K2', 2.1008278702011154), ('TUBGCP2', 0.8289260357370623), ('HNRNPAB'…	4643
HOXD9	transfac_pro__M07377	0.11619165170556553	3.4032756722683173	0.000688	1.0	motif similar to taipale_cyt_meth__HOXD9_GYAATAAAAN_eDBD ('HOXD9 [Homeodomain]'; q-value = 0.000688) which is directly annotated	frozenset({'weight>75.0%', 'hg19-500bp-upstream-7species.mc9nr', 'activating'})	[('RHOBTB1', 0.7397897549947822), ('CTNND1', 1.1587083250985362), ('RGS2', 1.2489488948706806), ('LRP4', 0.4925844556217841), ('LGR5', 0.4636635316192576), ('NUP62', 0.8468232325546764)]	846
JUN	taipale_cyt_meth__JDP2_NRTGAYGTCAYN_FL_meth	0.05572091509443867	3.362560979877004	0.000124	1.0	motif similar to taipale_cyt_meth__JUN_NATGACGTCAYN_FL ('JUN [bZIP]'; q-value = 0.000124) which is directly annotated	frozenset({'weight>75.0%', 'hg19-500bp-upstream-7species.mc9nr', 'activating'})	[('JUND', 0.4825723179995497), ('JUN', 1.0), ('RPS29', 0.6886874231348517), ('RAB30', 0.45971932603940596), ('S1PR2', 0.6699415928419952), ('CSNK1D', 0.4382971160037125), ('XRN2', 0.4720558227441937), ('NR4A2', 0.42089984850402623), ('ALS2', 0.7637432742068034), ('ESM1', 0.9592110627589626), ('AKAP12', 0.4899130309577054), ('LTN1', 0.5278669059218412), ('PSMD3', 0.549553694373898), ('CBFA2T2', 0.…	1110
JUN	taipale_cyt_meth__XBP1_NRTGACGTCAYN_FL	0.055282581078669145	3.310794006081677	3e-06	1.0	motif similar to taipale_cyt_meth__JUN_NATGACGTCAYN_FL ('JUN [bZIP]'; q-value = 3.41e-06) which is directly annotated	frozenset({'weight>75.0%', 'hg19-500bp-upstream-7species.mc9nr', 'activating'})	[('RPS29', 0.6886874231348517), ('S1PR2', 0.6699415928419952), ('JUND', 0.4825723179995497), ('NR4A2', 0.42089984850402623), ('CSNK1D', 0.4382971160037125), ('JUN', 1.0), ('UBE2B', 0.7317692322294509), ('ALS2', 0.7637432742068034), ('PSMD3', 0.549553694373898), ('XRN2', 0.4720558227441937), ('TPT1', 0.4433197243921286), ('LTN1', 0.5278669059218412), ('RAB30', 0.45971932603940596), ('ESM1', 0.9592…	1457
JUN	taipale_cyt_meth__ATF2_NRTGAYGTMAYN_FL	0.05443478534757	3.2106698591601748	0.00044400000000000006	1.0	motif similar to taipale_cyt_meth__JUN_NATGACGTCAYN_FL ('JUN [bZIP]'; q-value = 0.000444) which is directly annotated	frozenset({'weight>75.0%', 'hg19-500bp-upstream-7species.mc9nr', 'activating'})	[('JUND', 0.4825723179995497), ('S1PR2', 0.6699415928419952), ('JUN', 1.0), ('RPS29', 0.6886874231348517), ('CSNK1D', 0.4382971160037125), ('LTN1', 0.5278669059218412), ('TPT1', 0.4433197243921286), ('NR4A2', 0.42089984850402623), ('XRN2', 0.4720558227441937), ('UBE2B', 0.7317692322294509), ('SSR4', 0.7319099890979667), ('ALS2', 0.7637432742068034), ('PSMD3', 0.549553694373898), ('RAB30', 0.45971…	1580
JUN	transfac_pro__M01186	0.053623736180667105	3.114885458544868	0.000166	1.0	motif similar to taipale_cyt_meth__JUN_NATGACGTCAYN_FL ('JUN [bZIP]'; q-value = 0.000166) which is directly annotated	frozenset({'weight>75.0%', 'hg19-500bp-upstream-7species.mc9nr', 'activating'})	[('TPT1', 0.4433197243921286), ('JUND', 0.4825723179995497), ('RPS29', 0.6886874231348517), ('SSR4', 0.7319099890979667), ('ALS2', 0.7637432742068034), ('CSNK1D', 0.4382971160037125), ('S1PR2', 0.6699415928419952), ('NR4A2', 0.42089984850402623), ('CACYBP', 1.0425009240458338), ('UBE2B', 0.7317692322294509), ('JUN', 1.0), ('EGR1', 0.5258058726883046), ('FOS', 9.72739235811409), ('RPS9', 0.6301469…	1568
JUN	elemento__TGACGTCA	0.05793095845538442	3.6235657220067403	2.6000000000000002e-05	1.0	gene is annotated for similar motif taipale_cyt_meth__JUN_NATGACGTCAYN_FL ('JUN [bZIP]'; q-value = 2.6e-05)	frozenset({'weight>75.0%', 'hg19-500bp-upstream-7species.mc9nr', 'activating'})	[('JUND', 0.4825723179995497), ('S1PR2', 0.6699415928419952), ('NR4A2', 0.42089984850402623), ('CSNK1D', 0.4382971160037125), ('RPS29', 0.6886874231348517), ('SLAIN2', 0.9106282981155732), ('XRN2', 0.4720558227441937), ('ALS2', 0.7637432742068034), ('SORT1', 0.8770051678647462), ('PSMD3', 0.549553694373898), ('PTPN21', 0.7406398388128179), ('UBE2B', 0.7317692322294509), ('PQLC1', 0.92851039473834…	680
JUN	taipale_cyt_meth__JUNB_NATGACGTCAYN_eDBD_repr	0.05344000335968587	3.093186727013893	0.0	1.0	gene is annotated for similar motif taipale_cyt_meth__JUN_NATGACGTCAYN_FL ('JUN [bZIP]'; q-value = 1.5e-08)	frozenset({'weight>75.0%', 'hg19-500bp-upstream-7species.mc9nr', 'activating'})	[('ALS2', 0.7637432742068034), ('RPS29', 0.6886874231348517), ('JUND', 0.4825723179995497), ('RAB30', 0.45971932603940596), ('JUN', 1.0), ('PSMD3', 0.549553694373898), ('CSNK1D', 0.4382971160037125), ('S1PR2', 0.6699415928419952), ('NR4A2', 0.42089984850402623), ('ESM1', 0.9592110627589626), ('RASSF1', 0.8162344508469584), ('XRN2', 0.4720558227441937), ('RPS9', 0.6301469084382475), ('FAM177A1', 0…	661
JUN	dbcorrdb__ATF1__ENCSR000DNZ_1__m1	0.05294129998845108	3.0342901700012446	1e-06	1.0	motif similar to taipale_cyt_meth__JUN_NATGACGTCAYN_FL ('JUN [bZIP]'; q-value = 9.74e-07) which is directly annotated	frozenset({'weight>75.0%', 'hg19-500bp-upstream-7species.mc9nr', 'activating'})	[('LTN1', 0.5278669059218412), ('RPS29', 0.6886874231348517), ('JUND', 0.4825723179995497), ('ALS2', 0.7637432742068034), ('NR4A2', 0.42089984850402623), ('RAB30', 0.45971932603940596), ('TPT1', 0.4433197243921286), ('S1PR2', 0.6699415928419952), ('CACYBP', 1.0425009240458338), ('PSMD3', 0.549553694373898), ('RPS9', 0.6301469084382475), ('XRN2', 0.4720558227441937), ('PDAP1', 0.4969337507208212),…	1372
JUN	taipale_cyt_meth__CREB3L4_NRTGACGTCAYN_eDBD	0.05418543366195261	3.181221580653851	1e-05	1.0	gene is annotated for similar motif dbcorrdb__JUN__ENCSR000EGH_1__m2 ('JUN (ENCSR000EGH-1, motif 2)'; q-value = 9.9e-06)	frozenset({'weight>75.0%', 'hg19-500bp-upstream-7species.mc9nr', 'activating'})	[('JUND', 0.4825723179995497), ('RPS29', 0.6886874231348517), ('CSNK1D', 0.4382971160037125), ('UBE2B', 0.7317692322294509), ('S1PR2', 0.6699415928419952), ('NR4A2', 0.42089984850402623), ('LTN1', 0.5278669059218412), ('ALS2', 0.7637432742068034), ('SSR4', 0.7319099890979667), ('XRN2', 0.4720558227441937), ('TPT1', 0.4433197243921286), ('RAB30', 0.45971932603940596), ('PSMD3', 0.549553694373898),…	2264
JUN	cisbp__M4557	0.061209276932606804	4.010733088895148	0.0	1.0	gene is directly annotated	frozenset({'weight>75.0%', 'hg19-500bp-upstream-7species.mc9nr', 'activating'})	[('RAB30', 0.45971932603940596), ('JUN', 1.0), ('ALS2', 0.7637432742068034), ('RPS29', 0.6886874231348517), ('CSNK1D', 0.4382971160037125), ('JUND', 0.4825723179995497), ('RASSF1', 0.8162344508469584), ('RIN2', 0.6570643228843063), ('PCGF2', 0.7741296712393735), ('LTN1', 0.5278669059218412), ('S1PR2', 0.6699415928419952), ('PSMD3', 0.549553694373898), ('UBE2B', 0.7317692322294509), ('XRN2', 0.472…	626
JUN	transfac_pro__M04681	0.05590202316083446	3.383949729528966	2.7000000000000002e-05	1.0	motif similar to taipale_cyt_meth__JUN_NATGACGTCAYN_FL ('JUN [bZIP]'; q-value = 2.68e-05) which is directly annotated	frozenset({'weight>75.0%', 'hg19-500bp-upstream-7species.mc9nr', 'activating'})	[('JUND', 0.4825723179995497), ('RPS29', 0.6886874231348517), ('NR4A2', 0.42089984850402623), ('CSNK1D', 0.4382971160037125), ('S1PR2', 0.6699415928419952), ('XRN2', 0.4720558227441937), ('ALS2', 0.7637432742068034), ('RAB30', 0.45971932603940596), ('JUN', 1.0), ('PSMD3', 0.549553694373898), ('CBFA2T2', 0.4474780136215705), ('SLAIN2', 0.9106282981155732), ('ESM1', 0.9592110627589626), ('UBE2B', 0…	1039
JUN	cisbp__M2289	0.05757399183176373	3.5814081864608447	0.0	1.0	gene is directly annotated	frozenset({'weight>75.0%', 'hg19-500bp-upstream-7species.mc9nr', 'activating'})	[('JUN', 1.0), ('RAB30', 0.45971932603940596), ('ALS2', 0.7637432742068034), ('ESM1', 0.9592110627589626), ('RPS29', 0.6886874231348517), ('PCGF2', 0.7741296712393735), ('RASSF1', 0.8162344508469584), ('PDAP1', 0.4969337507208212), ('RIN2', 0.6570643228843063), ('CSNK1D', 0.4382971160037125), ('LTN1', 0.5278669059218412), ('PSMD3', 0.549553694373898), ('XRN2', 0.4720558227441937), ('CBFA2T2', 0.4…	980
JUN	dbcorrdb__JUN__ENCSR000EGH_1__m2	0.058004451583776914	3.63224521461913	0.0	1.0	gene is directly annotated	frozenset({'weight>75.0%', 'hg19-500bp-upstream-7species.mc9nr', 'activating'})	[('RPS29', 0.6886874231348517), ('JUN', 1.0), ('LTN1', 0.5278669059218412), ('ALS2', 0.7637432742068034), ('JUND', 0.4825723179995497), ('RIN2', 0.6570643228843063), ('RASSF1', 0.8162344508469584), ('RAB30', 0.45971932603940596), ('RPS13', 1.0757910180926964), ('SLAIN2', 0.9106282981155732), ('ESM1', 0.9592110627589626), ('XRN2', 0.4720558227441937), ('PSMD3', 0.549553694373898), ('CBFA2T2', 0.44…	369
JUN	taipale_cyt_meth__JUN_NATGACGTCAYN_FL	0.057151406343506884	3.531501103939601	0.0	1.0	gene is directly annotated	frozenset({'weight>75.0%', 'hg19-500bp-upstream-7species.mc9nr', 'activating'})	[('ALS2', 0.7637432742068034), ('RPS29', 0.6886874231348517), ('JUN', 1.0), ('RAB30', 0.45971932603940596), ('JUND', 0.4825723179995497), ('CSNK1D', 0.4382971160037125), ('S1PR2', 0.6699415928419952), ('PSMD3', 0.549553694373898), ('NR4A2', 0.42089984850402623), ('ESM1', 0.9592110627589626), ('RASSF1', 0.8162344508469584), ('XRN2', 0.4720558227441937), ('RPS9', 0.6301469084382475), ('LTN1', 0.527…	496
JUN	cisbp__M4571	0.05568679328482787	3.3585312154498235	0.0	1.0	motif similar to dbcorrdb__JUN__ENCSR000EEK_1__m1 ('JUN (ENCSR000EEK-1, motif 1)'; q-value = 1.95e-07) which is directly annotated	frozenset({'weight>75.0%', 'hg19-500bp-upstream-7species.mc9nr', 'activating'})	[('JUN', 1.0), ('RPS29', 0.6886874231348517), ('PDAP1', 0.4969337507208212), ('LTN1', 0.5278669059218412), ('ALS2', 0.7637432742068034), ('CACYBP', 1.0425009240458338), ('RAB30', 0.45971932603940596), ('JUND', 0.4825723179995497), ('RASSF1', 0.8162344508469584), ('ESM1', 0.9592110627589626), ('MIF', 0.582095092496813), ('XRN2', 0.4720558227441937), ('UBE2B', 0.7317692322294509), ('NR4A2', 0.42089…	338
JUN	homer__ATGACGTCATCN_JunD	0.059731540101000555	3.836213291010301	5e-06	1.0	gene is annotated for similar motif dbcorrdb__JUN__ENCSR000EGH_1__m2 ('JUN (ENCSR000EGH-1, motif 2)'; q-value = 5.37e-06)	frozenset({'weight>75.0%', 'hg19-500bp-upstream-7species.mc9nr', 'activating'})	[('RAB30', 0.45971932603940596), ('RPS29', 0.6886874231348517), ('ALS2', 0.7637432742068034), ('JUND', 0.4825723179995497), ('S1PR2', 0.6699415928419952), ('CSNK1D', 0.4382971160037125), ('JUN', 1.0), ('PSMD3', 0.549553694373898), ('NR4A2', 0.42089984850402623), ('ESM1', 0.9592110627589626), ('LTN1', 0.5278669059218412), ('CBFA2T2', 0.4474780136215705), ('XRN2', 0.4720558227441937), ('RASSF1', 0.…	839
JUN	taipale__CREB3_full_NNRTGACGTCAYCN	0.05289667916049849	3.0290204780580074	1e-06	1.0	motif similar to taipale_cyt_meth__JUN_NATGACGTCAYN_FL ('JUN [bZIP]'; q-value = 5.56e-07) which is directly annotated	frozenset({'weight>75.0%', 'hg19-500bp-upstream-7species.mc9nr', 'activating'})	[('RPS29', 0.6886874231348517), ('ALS2', 0.7637432742068034), ('JUND', 0.4825723179995497), ('S1PR2', 0.6699415928419952), ('NR4A2', 0.42089984850402623), ('RPS9', 0.6301469084382475), ('PSMD3', 0.549553694373898), ('RAB30', 0.45971932603940596), ('CACYBP', 1.0425009240458338), ('LTN1', 0.5278669059218412), ('JUN', 1.0), ('MIF', 0.582095092496813), ('PQLC1', 0.9285103947383431), ('XRN2', 0.472055…	701
JUN	transfac_public__M00039	0.05621961846567346	3.4214575368896525	0.000496	1.0	gene is annotated for similar motif transfac_pro__M08943 ('V$FOSJUN_03: C-FOS:C-JUN'; q-value = 0.000496)	frozenset({'weight>75.0%', 'hg19-500bp-upstream-7species.mc9nr', 'activating'})	[('JUND', 0.4825723179995497), ('S1PR2', 0.6699415928419952), ('NR4A2', 0.42089984850402623), ('CSNK1D', 0.4382971160037125), ('RPS29', 0.6886874231348517), ('XRN2', 0.4720558227441937), ('SSR4', 0.7319099890979667), ('TPT1', 0.4433197243921286), ('JUN', 1.0), ('HOMER2', 1.3583044286974697), ('EGR1', 0.5258058726883046), ('ALS2', 0.7637432742068034), ('LTN1', 0.5278669059218412), ('SLAIN2', 0.910…	832
JUN	transfac_pro__M00916	0.06053996451331801	3.931687709746595	0.000664	1.0	motif similar to taipale_cyt_meth__JUN_NATGACGTCAYN_FL ('JUN [bZIP]'; q-value = 0.000664) which is directly annotated	frozenset({'weight>75.0%', 'hg19-500bp-upstream-7species.mc9nr', 'activating'})	[('JUND', 0.4825723179995497), ('SSR4', 0.7319099890979667), ('NR4A2', 0.42089984850402623), ('RPS29', 0.6886874231348517), ('JUN', 1.0), ('TPT1', 0.4433197243921286), ('CACYBP', 1.0425009240458338), ('ALS2', 0.7637432742068034), ('S1PR2', 0.6699415928419952), ('CSNK1D', 0.4382971160037125), ('UBE2B', 0.7317692322294509), ('RPS9', 0.6301469084382475), ('PSMD3', 0.549553694373898), ('XRN2', 0.4720…	1009
JUN	transfac_pro__M09526	0.05430092286371224	3.1948607833304643	1e-06	1.0	motif similar to taipale_cyt_meth__JUN_NATGACGTCAYN_FL ('JUN [bZIP]'; q-value = 1.07e-06) which is directly annotated	frozenset({'weight>75.0%', 'hg19-500bp-upstream-7species.mc9nr', 'activating'})	[('ALS2', 0.7637432742068034), ('RPS29', 0.6886874231348517), ('RAB30', 0.45971932603940596), ('CBFA2T2', 0.4474780136215705), ('NR4A2', 0.42089984850402623), ('JUND', 0.4825723179995497), ('ESM1', 0.9592110627589626), ('S1PR2', 0.6699415928419952), ('PSMD3', 0.549553694373898), ('JUN', 1.0), ('CSNK1D', 0.4382971160037125), ('RPS9', 0.6301469084382475), ('XRN2', 0.4720558227441937), ('LTN1', 0.52…	917
JUN	cisbp__M5590	0.05483374804455783	3.2577871047702933	0.0	1.0	gene is annotated for similar motif taipale_cyt_meth__JUN_NATGACGTCAYN_FL ('JUN [bZIP]'; q-value = 3.14e-07)	frozenset({'weight>75.0%', 'hg19-500bp-upstream-7species.mc9nr', 'activating'})	[('RPS29', 0.6886874231348517), ('ALS2', 0.7637432742068034), ('RAB30', 0.45971932603940596), ('JUND', 0.4825723179995497), ('S1PR2', 0.6699415928419952), ('JUN', 1.0), ('NR4A2', 0.42089984850402623), ('CSNK1D', 0.4382971160037125), ('ESM1', 0.9592110627589626), ('PSMD3', 0.549553694373898), ('XRN2', 0.4720558227441937), ('LTN1', 0.5278669059218412), ('RPS9', 0.6301469084382475), ('RASSF1', 0.816…	509
JUN	taipale_cyt_meth__ATF7_NRTGAYGTCAYN_eDBD_meth	0.05350299746973658	3.1006262921102272	1.1e-05	1.0	gene is annotated for similar motif transfac_pro__M08943 ('V$FOSJUN_03: C-FOS:C-JUN'; q-value = 1.06e-05)	frozenset({'weight>75.0%', 'hg19-500bp-upstream-7species.mc9nr', 'activating'})	[('RAB30', 0.45971932603940596), ('JUN', 1.0), ('ALS2', 0.7637432742068034), ('RPS29', 0.6886874231348517), ('JUND', 0.4825723179995497), ('S1PR2', 0.6699415928419952), ('CSNK1D', 0.4382971160037125), ('ESM1', 0.9592110627589626), ('LTN1', 0.5278669059218412), ('PSMD3', 0.549553694373898), ('RASSF1', 0.8162344508469584), ('XRN2', 0.4720558227441937), ('CBFA2T2', 0.4474780136215705), ('PCGF2', 0.7…	852
JUN	taipale_cyt_meth__XBP1_NRTGAYGTCAYN_FL_meth	0.05956618056211744	3.8166844326324236	4e-06	1.0	motif similar to taipale_cyt_meth__JUN_NATGACGTCAYN_FL ('JUN [bZIP]'; q-value = 4.09e-06) which is directly annotated	frozenset({'weight>75.0%', 'hg19-500bp-upstream-7species.mc9nr', 'activating'})	[('JUND', 0.4825723179995497), ('JUN', 1.0), ('RAB30', 0.45971932603940596), ('RPS29', 0.6886874231348517), ('S1PR2', 0.6699415928419952), ('ESM1', 0.9592110627589626), ('PSMD3', 0.549553694373898), ('NR4A2', 0.42089984850402623), ('ALS2', 0.7637432742068034), ('AKAP12', 0.4899130309577054), ('CSNK1D', 0.4382971160037125), ('RPS9', 0.6301469084382475), ('CBFA2T2', 0.4474780136215705), ('LTN1', 0.…	766
JUN	hocomoco__ATF2_HUMAN.H11MO.2.C	0.05674194462817726	3.483143930813426	3.8e-05	1.0	gene is annotated for similar motif dbcorrdb__JUN__ENCSR000EGH_1__m2 ('JUN (ENCSR000EGH-1, motif 2)'; q-value = 3.78e-05)	frozenset({'weight>75.0%', 'hg19-500bp-upstream-7species.mc9nr', 'activating'})	[('RPS29', 0.6886874231348517), ('CSNK1D', 0.4382971160037125), ('NR4A2', 0.42089984850402623), ('S1PR2', 0.6699415928419952), ('JUND', 0.4825723179995497), ('XRN2', 0.4720558227441937), ('JUN', 1.0), ('ALS2', 0.7637432742068034), ('RAB30', 0.45971932603940596), ('UBE2B', 0.7317692322294509), ('PCGF2', 0.7741296712393735), ('PSMD3', 0.549553694373898), ('ESM1', 0.9592110627589626), ('FAM177A1', 0…	985
JUN	cisbp__M0283	0.05641647505958193	3.444706177815698	2.6000000000000002e-05	1.0	gene is annotated for similar motif taipale_cyt_meth__JUN_NATGACGTCAYN_FL ('JUN [bZIP]'; q-value = 2.6e-05)	frozenset({'weight>75.0%', 'hg19-500bp-upstream-7species.mc9nr', 'activating'})	[('JUND', 0.4825723179995497), ('NR4A2', 0.42089984850402623), ('CSNK1D', 0.4382971160037125), ('RPS29', 0.6886874231348517), ('S1PR2', 0.6699415928419952), ('SLAIN2', 0.9106282981155732), ('XRN2', 0.4720558227441937), ('ALS2', 0.7637432742068034), ('SORT1', 0.8770051678647462), ('PSMD3', 0.549553694373898), ('PTPN21', 0.7406398388128179), ('MIF', 0.582095092496813), ('CBFA2T2', 0.447478013621570…	644
JUN	taipale_tf_pairs__JUN_ATGACGTCAT_HT	0.05323002299285017	3.068388176692778	0.0	1.0	gene is directly annotated	frozenset({'weight>75.0%', 'hg19-500bp-upstream-7species.mc9nr', 'activating'})	[('RPS29', 0.6886874231348517), ('ALS2', 0.7637432742068034), ('S1PR2', 0.6699415928419952), ('JUND', 0.4825723179995497), ('RAB30', 0.45971932603940596), ('NR4A2', 0.42089984850402623), ('CSNK1D', 0.4382971160037125), ('JUN', 1.0), ('XRN2', 0.4720558227441937), ('PSMD3', 0.549553694373898), ('ESM1', 0.9592110627589626), ('UBE2B', 0.7317692322294509), ('NCAPH2', 0.4215689416541404), ('FAM177A1', …	1311
JUN	transfac_pro__M01187	0.061280145306413854	4.019102599628526	2.8000000000000003e-05	1.0	gene is annotated for similar motif dbcorrdb__JUN__ENCSR000EGH_1__m2 ('JUN (ENCSR000EGH-1, motif 2)'; q-value = 2.82e-05)	frozenset({'weight>75.0%', 'hg19-500bp-upstream-7species.mc9nr', 'activating'})	[('RPS29', 0.6886874231348517), ('TPT1', 0.4433197243921286), ('JUND', 0.4825723179995497), ('CSNK1D', 0.4382971160037125), ('ALS2', 0.7637432742068034), ('JUN', 1.0), ('CACYBP', 1.0425009240458338), ('S1PR2', 0.6699415928419952), ('SSR4', 0.7319099890979667), ('EGR1', 0.5258058726883046), ('NR4A2', 0.42089984850402623), ('LTN1', 0.5278669059218412), ('PSMD3', 0.549553694373898), ('ESM1', 0.95921…	652
JUN	transfac_pro__M08915	0.054025323632240385	3.1623126860340007	1e-06	1.0	motif similar to cisbp__M4557 ('JUN[gene ID: "ENSG00000177606" species: "Homo sapiens" TF status: "direct" TF family: "bZIP" DBDs: "bZIP_1"]'; q-value = 5.94e-07) which is directly annotated	frozenset({'weight>75.0%', 'hg19-500bp-upstream-7species.mc9nr', 'activating'})	[('JUND', 0.4825723179995497), ('RPS29', 0.6886874231348517), ('JUN', 1.0), ('RAB30', 0.45971932603940596), ('ALS2', 0.7637432742068034), ('S1PR2', 0.6699415928419952), ('NR4A2', 0.42089984850402623), ('XRN2', 0.4720558227441937), ('CSNK1D', 0.4382971160037125), ('LTN1', 0.5278669059218412), ('PSMD3', 0.549553694373898), ('UBE2B', 0.7317692322294509), ('RASSF1', 0.8162344508469584), ('ESM1', 0.95…	1002
JUN	flyfactorsurvey__Atf-2_SANGER_5_FBgn0050420	0.05457914684976955	3.2277188625059416	1.9e-05	1.0	gene is annotated for similar motif transfac_pro__M08943 ('V$FOSJUN_03: C-FOS:C-JUN'; q-value = 1.92e-05)	frozenset({'weight>75.0%', 'hg19-500bp-upstream-7species.mc9nr', 'activating'})	[('JUND', 0.4825723179995497), ('ALS2', 0.7637432742068034), ('JUN', 1.0), ('UBE2B', 0.7317692322294509), ('RPS29', 0.6886874231348517), ('RAB30', 0.45971932603940596), ('RASSF1', 0.8162344508469584), ('PSMD3', 0.549553694373898), ('RPS9', 0.6301469084382475), ('CSNK1D', 0.4382971160037125), ('NCAPH2', 0.4215689416541404), ('S1PR2', 0.6699415928419952), ('LTN1', 0.5278669059218412), ('PCGF2', 0.7…	915
JUN	taipale_cyt_meth__JUND_NRTGACGTCATN_eDBD	0.05490724117295033	3.266466597382684	1.3000000000000001e-05	1.0	motif similar to taipale_cyt_meth__JUN_NATGACGTCAYN_FL ('JUN [bZIP]'; q-value = 1.27e-05) which is directly annotated	frozenset({'weight>75.0%', 'hg19-500bp-upstream-7species.mc9nr', 'activating'})	[('JUND', 0.4825723179995497), ('RPS29', 0.6886874231348517), ('JUN', 1.0), ('S1PR2', 0.6699415928419952), ('NR4A2', 0.42089984850402623), ('ALS2', 0.7637432742068034), ('RAB30', 0.45971932603940596), ('PSMD3', 0.549553694373898), ('CSNK1D', 0.4382971160037125), ('XRN2', 0.4720558227441937), ('ESM1', 0.9592110627589626), ('UBE2B', 0.7317692322294509), ('LTN1', 0.5278669059218412), ('CBFA2T2', 0.4…	1354
JUN	taipale_cyt_meth__BATF3_NRTGAYGTCAYN_eDBD_meth	0.05368673029071782	3.122325023641203	0.0	1.0	motif similar to taipale_cyt_meth__JUN_NATGACGTCAYN_FL ('JUN [bZIP]'; q-value = 2.96e-07) which is directly annotated	frozenset({'weight>75.0%', 'hg19-500bp-upstream-7species.mc9nr', 'activating'})	[('RAB30', 0.45971932603940596), ('RPS29', 0.6886874231348517), ('ALS2', 0.7637432742068034), ('ESM1', 0.9592110627589626), ('JUND', 0.4825723179995497), ('CSNK1D', 0.4382971160037125), ('S1PR2', 0.6699415928419952), ('PSMD3', 0.549553694373898), ('CBFA2T2', 0.4474780136215705), ('JUN', 1.0), ('LTN1', 0.5278669059218412), ('NR4A2', 0.42089984850402623), ('UBE2B', 0.7317692322294509), ('XRN2', 0.4…	1050
JUN	transfac_pro__M01820	0.0631384715529098	4.238569769970392	8.3e-05	1.0	gene is annotated for similar motif dbcorrdb__JUN__ENCSR000EGH_1__m2 ('JUN (ENCSR000EGH-1, motif 2)'; q-value = 8.32e-05)	frozenset({'weight>75.0%', 'hg19-500bp-upstream-7species.mc9nr', 'activating'})	[('JUN', 1.0), ('SSR4', 0.7319099890979667), ('JUND', 0.4825723179995497), ('S1PR2', 0.6699415928419952), ('TPT1', 0.4433197243921286), ('RPS29', 0.6886874231348517), ('CSNK1D', 0.4382971160037125), ('NR4A2', 0.42089984850402623), ('AKAP12', 0.4899130309577054), ('LTN1', 0.5278669059218412), ('MIF', 0.582095092496813), ('GNG4', 1.6255353762342433), ('ALS2', 0.7637432742068034), ('RPS9', 0.6301469…	963
JUN	homer__ATGACGTCATCC_c-Jun-CRE	0.06133788990729367	4.025922200966832	1e-06	1.0	gene is annotated for similar motif cisbp__M4557 ('JUN[gene ID: "ENSG00000177606" species: "Homo sapiens" TF status: "direct" TF family: "bZIP" DBDs: "bZIP_1"]'; q-value = 1.11e-06)	frozenset({'weight>75.0%', 'hg19-500bp-upstream-7species.mc9nr', 'activating'})	[('JUND', 0.4825723179995497), ('RAB30', 0.45971932603940596), ('JUN', 1.0), ('RPS29', 0.6886874231348517), ('ALS2', 0.7637432742068034), ('ESM1', 0.9592110627589626), ('RASSF1', 0.8162344508469584), ('S1PR2', 0.6699415928419952), ('PSMD3', 0.549553694373898), ('LTN1', 0.5278669059218412), ('PCGF2', 0.7741296712393735), ('CSNK1D', 0.4382971160037125), ('CBFA2T2', 0.4474780136215705), ('RIN2', 0.6…	428
JUN	taipale_cyt_meth__BATF3_NRTGAYGTCAYN_eDBD	0.05327989332997365	3.0742778323940425	0.0	1.0	motif similar to taipale_cyt_meth__JUN_NATGACGTCAYN_FL ('JUN [bZIP]'; q-value = 8.1e-08) which is directly annotated	frozenset({'weight>75.0%', 'hg19-500bp-upstream-7species.mc9nr', 'activating'})	[('RPS29', 0.6886874231348517), ('JUND', 0.4825723179995497), ('ALS2', 0.7637432742068034), ('RAB30', 0.45971932603940596), ('S1PR2', 0.6699415928419952), ('ESM1', 0.9592110627589626), ('NR4A2', 0.42089984850402623), ('CSNK1D', 0.4382971160037125), ('PSMD3', 0.549553694373898), ('JUN', 1.0), ('LTN1', 0.5278669059218412), ('CBFA2T2', 0.4474780136215705), ('RPS9', 0.6301469084382475), ('XRN2', 0.47…	1131
JUN	hocomoco__ATF2_HUMAN.H11MO.0.B	0.0627920039476309	4.197652161940553	3e-06	1.0	motif similar to cisbp__M4557 ('JUN[gene ID: "ENSG00000177606" species: "Homo sapiens" TF status: "direct" TF family: "bZIP" DBDs: "bZIP_1"]'; q-value = 3.08e-06) which is directly annotated	frozenset({'weight>75.0%', 'hg19-500bp-upstream-7species.mc9nr', 'activating'})	[('JUN', 1.0), ('JUND', 0.4825723179995497), ('RAB30', 0.45971932603940596), ('RPS29', 0.6886874231348517), ('ALS2', 0.7637432742068034), ('CSNK1D', 0.4382971160037125), ('LTN1', 0.5278669059218412), ('ESM1', 0.9592110627589626), ('S1PR2', 0.6699415928419952), ('RASSF1', 0.8162344508469584), ('PCGF2', 0.7741296712393735), ('CBFA2T2', 0.4474780136215705), ('RIN2', 0.6570643228843063), ('AKAP12', 0…	940
JUN	stark__TGACGTCAT	0.05322477348367927	3.0677682129347494	5e-06	1.0	gene is annotated for similar motif taipale_cyt_meth__JUN_NATGACGTCAYN_FL ('JUN [bZIP]'; q-value = 5.35e-06)	frozenset({'weight>75.0%', 'hg19-500bp-upstream-7species.mc9nr', 'activating'})	[('JUND', 0.4825723179995497), ('ALS2', 0.7637432742068034), ('RPS29', 0.6886874231348517), ('PSMD3', 0.549553694373898), ('RAB30', 0.45971932603940596), ('JUN', 1.0), ('NR4A2', 0.42089984850402623), ('S1PR2', 0.6699415928419952), ('UBE2B', 0.7317692322294509), ('RASSF1', 0.8162344508469584), ('CSNK1D', 0.4382971160037125), ('PCGF2', 0.7741296712393735), ('XRN2', 0.4720558227441937), ('RPS9', 0.6…	483
JUN	transfac_pro__M08941	0.058049072411729505	3.6375149065623673	0.0	1.0	motif similar to taipale_cyt_meth__JUN_NATGACGTCAYN_FL ('JUN [bZIP]'; q-value = 2.84e-07) which is directly annotated	frozenset({'weight>75.0%', 'hg19-500bp-upstream-7species.mc9nr', 'activating'})	[('JUN', 1.0), ('RPS29', 0.6886874231348517), ('ALS2', 0.7637432742068034), ('JUND', 0.4825723179995497), ('RAB30', 0.45971932603940596), ('S1PR2', 0.6699415928419952), ('CSNK1D', 0.4382971160037125), ('UBE2B', 0.7317692322294509), ('XRN2', 0.4720558227441937), ('LTN1', 0.5278669059218412), ('PSMD3', 0.549553694373898), ('ESM1', 0.9592110627589626), ('NR4A2', 0.42089984850402623), ('RASSF1', 0.81…	698
JUN	transfac_public__M00041	0.05389408590296807	3.1468135920833036	0.0	1.0	gene is directly annotated	frozenset({'weight>75.0%', 'hg19-500bp-upstream-7species.mc9nr', 'activating'})	[('S1PR2', 0.6699415928419952), ('JUND', 0.4825723179995497), ('NR4A2', 0.42089984850402623), ('CSNK1D', 0.4382971160037125), ('RPS29', 0.6886874231348517), ('CBFA2T2', 0.4474780136215705), ('SLAIN2', 0.9106282981155732), ('ALS2', 0.7637432742068034), ('XRN2', 0.4720558227441937), ('EGR1', 0.5258058726883046), ('RPS9', 0.6301469084382475), ('PSMD3', 0.549553694373898), ('RAB30', 0.459719326039405…	1256
JUN	cisbp__M5998	0.05512509580354237	3.292195093340841	8e-06	1.0	gene is annotated for similar motif cisbp__M4557 ('JUN[gene ID: "ENSG00000177606" species: "Homo sapiens" TF status: "direct" TF family: "bZIP" DBDs: "bZIP_1"]'; q-value = 7.55e-06)	frozenset({'weight>75.0%', 'hg19-500bp-upstream-7species.mc9nr', 'activating'})	[('ALS2', 0.7637432742068034), ('RPS29', 0.6886874231348517), ('RAB30', 0.45971932603940596), ('JUND', 0.4825723179995497), ('CSNK1D', 0.4382971160037125), ('S1PR2', 0.6699415928419952), ('JUN', 1.0), ('LTN1', 0.5278669059218412), ('XRN2', 0.4720558227441937), ('NR4A2', 0.42089984850402623), ('PSMD3', 0.549553694373898), ('ESM1', 0.9592110627589626), ('FAM177A1', 0.7776891670899942), ('NCAPH2', 0…	998
JUN	jaspar__MA1070.1	0.054245803017417875	3.188351163871172	5e-05	1.0	motif similar to taipale_cyt_meth__JUN_NATGACGTCAYN_FL ('JUN [bZIP]'; q-value = 4.95e-05) which is directly annotated	frozenset({'weight>75.0%', 'hg19-500bp-upstream-7species.mc9nr', 'activating'})	[('S1PR2', 0.6699415928419952), ('JUND', 0.4825723179995497), ('RPS29', 0.6886874231348517), ('LTN1', 0.5278669059218412), ('CSNK1D', 0.4382971160037125), ('NR4A2', 0.42089984850402623), ('TPT1', 0.4433197243921286), ('SSR4', 0.7319099890979667), ('XRN2', 0.4720558227441937), ('JUN', 1.0), ('ALS2', 0.7637432742068034), ('UBE2B', 0.7317692322294509), ('MIF', 0.582095092496813), ('PQLC1', 0.9285103…	1353
JUN	transfac_pro__M01586	0.054526651758060624	3.2215192249256632	2e-06	1.0	gene is annotated for similar motif taipale_cyt_meth__JUN_NATGACGTCAYN_FL ('JUN [bZIP]'; q-value = 1.74e-06)	frozenset({'weight>75.0%', 'hg19-500bp-upstream-7species.mc9nr', 'activating'})	[('RPS29', 0.6886874231348517), ('ALS2', 0.7637432742068034), ('ESM1', 0.9592110627589626), ('RPS9', 0.6301469084382475), ('RAB30', 0.45971932603940596), ('CACYBP', 1.0425009240458338), ('CLDN4', 0.4228711213733942), ('SORT1', 0.8770051678647462), ('JUND', 0.4825723179995497), ('JUN', 1.0), ('CBFA2T2', 0.4474780136215705), ('RIN2', 0.6570643228843063), ('PSMD3', 0.549553694373898), ('NR4A2', 0.42…	1125
JUN	taipale_cyt_meth__CREM_NRTGACGTCAYN_eDBD	0.052697197812004576	3.005461855252948	0.000181	1.0	motif similar to swissregulon__hs__JUN.p2 ('hs__JUN.p2'; q-value = 0.000181) which is directly annotated	frozenset({'weight>75.0%', 'hg19-500bp-upstream-7species.mc9nr', 'activating'})	[('JUND', 0.4825723179995497), ('S1PR2', 0.6699415928419952), ('RPS29', 0.6886874231348517), ('NR4A2', 0.42089984850402623), ('UBE2B', 0.7317692322294509), ('TPT1', 0.4433197243921286), ('CSNK1D', 0.4382971160037125), ('JUN', 1.0), ('XRN2', 0.4720558227441937), ('PSMD3', 0.549553694373898), ('ALS2', 0.7637432742068034), ('LTN1', 0.5278669059218412), ('SSR4', 0.7319099890979667), ('EGR1', 0.525805…	1533
JUN	cisbp__M0275	0.05297279704347643	3.0380099525494115	0.000109	1.0	gene is annotated for similar motif transfac_pro__M08943 ('V$FOSJUN_03: C-FOS:C-JUN'; q-value = 0.000109)	frozenset({'weight>75.0%', 'hg19-500bp-upstream-7species.mc9nr', 'activating'})	[('TPT1', 0.4433197243921286), ('JUND', 0.4825723179995497), ('EGR1', 0.5258058726883046), ('SSR4', 0.7319099890979667), ('RPS29', 0.6886874231348517), ('S1PR2', 0.6699415928419952), ('CSNK1D', 0.4382971160037125), ('ALS2', 0.7637432742068034), ('XRN2', 0.4720558227441937), ('NCAPH2', 0.4215689416541404), ('NR4A2', 0.42089984850402623), ('LTN1', 0.5278669059218412), ('UBE2B', 0.7317692322294509),…	436
JUN	cisbp__M5952	0.05742700557497874	3.5640492012360645	1e-06	1.0	gene is annotated for similar motif taipale_cyt_meth__JUN_NATGACGTCAYN_FL ('JUN [bZIP]'; q-value = 9.09e-07)	frozenset({'weight>75.0%', 'hg19-500bp-upstream-7species.mc9nr', 'activating'})	[('ALS2', 0.7637432742068034), ('RPS29', 0.6886874231348517), ('JUND', 0.4825723179995497), ('JUN', 1.0), ('UBE2B', 0.7317692322294509), ('NR4A2', 0.42089984850402623), ('CSNK1D', 0.4382971160037125), ('S1PR2', 0.6699415928419952), ('RAB30', 0.45971932603940596), ('ESM1', 0.9592110627589626), ('SSR4', 0.7319099890979667), ('PSMD3', 0.549553694373898), ('RPS9', 0.6301469084382475), ('LTN1', 0.5278…	988
JUN	hocomoco__CREM_HUMAN.H11MO.0.C	0.06069744978844478	3.9502866224874302	0.00043099999999999996	1.0	gene is annotated for similar motif dbcorrdb__JUN__ENCSR000EGH_1__m2 ('JUN (ENCSR000EGH-1, motif 2)'; q-value = 0.000431)	frozenset({'weight>75.0%', 'hg19-500bp-upstream-7species.mc9nr', 'activating'})	[('JUND', 0.4825723179995497), ('S1PR2', 0.6699415928419952), ('RPS29', 0.6886874231348517), ('RAB30', 0.45971932603940596), ('NR4A2', 0.42089984850402623), ('ALS2', 0.7637432742068034), ('CSNK1D', 0.4382971160037125), ('SSR4', 0.7319099890979667), ('EGR1', 0.5258058726883046), ('JUN', 1.0), ('CBFA2T2', 0.4474780136215705), ('PCGF2', 0.7741296712393735), ('LTN1', 0.5278669059218412), ('XRN2', 0.4…	1049
JUN	cisbp__M2293	0.056146125337280965	3.4127780442772626	0.0	1.0	motif similar to cisbp__M2289 ('JUN[gene ID: "ENSG00000177606" species: "Homo sapiens" TF status: "direct" TF family: "bZIP" DBDs: "bZIP_1"]'; q-value = 6.75e-12) which is directly annotated	frozenset({'weight>75.0%', 'hg19-500bp-upstream-7species.mc9nr', 'activating'})	[('RAB30', 0.45971932603940596), ('JUN', 1.0), ('RPS29', 0.6886874231348517), ('ALS2', 0.7637432742068034), ('RASSF1', 0.8162344508469584), ('PCGF2', 0.7741296712393735), ('CSNK1D', 0.4382971160037125), ('RIN2', 0.6570643228843063), ('PDAP1', 0.4969337507208212), ('ZBTB20', 1.701140101869686), ('ESM1', 0.9592110627589626), ('JUND', 0.4825723179995497), ('LTN1', 0.5278669059218412), ('UBE2B', 0.73…	421
JUN	taipale_cyt_meth__FOS_NRTGAYGTCAYN_eDBD_meth	0.05490461641836488	3.2661566155036694	4e-06	1.0	gene is annotated for similar motif cisbp__M4557 ('JUN[gene ID: "ENSG00000177606" species: "Homo sapiens" TF status: "direct" TF family: "bZIP" DBDs: "bZIP_1"]'; q-value = 3.59e-06)	frozenset({'weight>75.0%', 'hg19-500bp-upstream-7species.mc9nr', 'activating'})	[('RAB30', 0.45971932603940596), ('ESM1', 0.9592110627589626), ('ALS2', 0.7637432742068034), ('RPS29', 0.6886874231348517), ('JUN', 1.0), ('JUND', 0.4825723179995497), ('PSMD3', 0.549553694373898), ('LTN1', 0.5278669059218412), ('S1PR2', 0.6699415928419952), ('UBE2B', 0.7317692322294509), ('CSNK1D', 0.4382971160037125), ('CBFA2T2', 0.4474780136215705), ('CACYBP', 1.0425009240458338), ('RASSF1', 0…	801
JUN	homer__NRRTGACGTCAT_Atf2	0.06276313164719098	4.194242361271399	4e-06	1.0	gene is annotated for similar motif dbcorrdb__JUN__ENCSR000EGH_1__m2 ('JUN (ENCSR000EGH-1, motif 2)'; q-value = 3.7e-06)	frozenset({'weight>75.0%', 'hg19-500bp-upstream-7species.mc9nr', 'activating'})	[('JUND', 0.4825723179995497), ('JUN', 1.0), ('S1PR2', 0.6699415928419952), ('RAB30', 0.45971932603940596), ('RPS29', 0.6886874231348517), ('ALS2', 0.7637432742068034), ('LTN1', 0.5278669059218412), ('NR4A2', 0.42089984850402623), ('AKAP12', 0.4899130309577054), ('RASSF1', 0.8162344508469584), ('XRN2', 0.4720558227441937), ('CSNK1D', 0.4382971160037125), ('ESM1', 0.9592110627589626), ('PSMD3', 0.…	972
JUN	swissregulon__hs__JUN.p2	0.05411981479731645	3.1734720336785025	0.0	1.0	gene is directly annotated	frozenset({'weight>75.0%', 'hg19-500bp-upstream-7species.mc9nr', 'activating'})	[('JUND', 0.4825723179995497), ('S1PR2', 0.6699415928419952), ('NR4A2', 0.42089984850402623), ('CSNK1D', 0.4382971160037125), ('RPS29', 0.6886874231348517), ('CBFA2T2', 0.4474780136215705), ('RAB30', 0.45971932603940596), ('LTN1', 0.5278669059218412), ('SLAIN2', 0.9106282981155732), ('ALS2', 0.7637432742068034), ('ESM1', 0.9592110627589626), ('XRN2', 0.4720558227441937), ('PSMD3', 0.5495536943738…	782
JUN	transfac_pro__M00513	0.059668545990949846	3.8287737259139676	0.000657	1.0	motif similar to swissregulon__hs__JUN.p2 ('hs__JUN.p2'; q-value = 0.000657) which is directly annotated	frozenset({'weight>75.0%', 'hg19-500bp-upstream-7species.mc9nr', 'activating'})	[('JUND', 0.4825723179995497), ('SLAIN2', 0.9106282981155732), ('S1PR2', 0.6699415928419952), ('RPS29', 0.6886874231348517), ('LTN1', 0.5278669059218412), ('JUN', 1.0), ('UBE2B', 0.7317692322294509), ('NR4A2', 0.42089984850402623), ('SSR4', 0.7319099890979667), ('RAB30', 0.45971932603940596), ('ALS2', 0.7637432742068034), ('HSPA1A', 17.71678476108595), ('PTPN21', 0.7406398388128179), ('ESM1', 0.9…	914
JUN	dbcorrdb__ATF2__ENCSR000BQU_1__m1	0.060096380988377586	3.8793007721932393	1e-06	1.0	motif similar to cisbp__M4557 ('JUN[gene ID: "ENSG00000177606" species: "Homo sapiens" TF status: "direct" TF family: "bZIP" DBDs: "bZIP_1"]'; q-value = 5.66e-07) which is directly annotated	frozenset({'weight>75.0%', 'hg19-500bp-upstream-7species.mc9nr', 'activating'})	[('JUND', 0.4825723179995497), ('RAB30', 0.45971932603940596), ('JUN', 1.0), ('RPS29', 0.6886874231348517), ('ALS2', 0.7637432742068034), ('NR4A2', 0.42089984850402623), ('LTN1', 0.5278669059218412), ('S1PR2', 0.6699415928419952), ('PCGF2', 0.7741296712393735), ('ESM1', 0.9592110627589626), ('PSMD3', 0.549553694373898), ('RASSF1', 0.8162344508469584), ('CBFA2T2', 0.4474780136215705), ('RIN2', 0.6…	495
JUN	taipale_cyt_meth__ATF2_NRTGAYGTMAYN_FL_meth	0.05749787394878579	3.5724187119694406	0.000105	1.0	motif similar to taipale_cyt_meth__JUN_NATGACGTCAYN_FL ('JUN [bZIP]'; q-value = 0.000105) which is directly annotated	frozenset({'weight>75.0%', 'hg19-500bp-upstream-7species.mc9nr', 'activating'})	[('JUN', 1.0), ('JUND', 0.4825723179995497), ('RAB30', 0.45971932603940596), ('RPS29', 0.6886874231348517), ('S1PR2', 0.6699415928419952), ('CSNK1D', 0.4382971160037125), ('ALS2', 0.7637432742068034), ('LTN1', 0.5278669059218412), ('XRN2', 0.4720558227441937), ('NR4A2', 0.42089984850402623), ('ESM1', 0.9592110627589626), ('PSMD3', 0.549553694373898), ('PCGF2', 0.7741296712393735), ('UBE2B', 0.731…	1262
JUN	taipale_cyt_meth__CREB5_NRTGAYGTCAYN_eDBD_meth	0.056287862084895064	3.4295170657440153	1.3000000000000001e-05	1.0	motif similar to taipale_cyt_meth__JUN_NATGACGTCAYN_FL ('JUN [bZIP]'; q-value = 1.3e-05) which is directly annotated	frozenset({'weight>75.0%', 'hg19-500bp-upstream-7species.mc9nr', 'activating'})	[('RAB30', 0.45971932603940596), ('JUN', 1.0), ('JUND', 0.4825723179995497), ('RPS29', 0.6886874231348517), ('ALS2', 0.7637432742068034), ('S1PR2', 0.6699415928419952), ('CSNK1D', 0.4382971160037125), ('ESM1', 0.9592110627589626), ('XRN2', 0.4720558227441937), ('CBFA2T2', 0.4474780136215705), ('PSMD3', 0.549553694373898), ('LTN1', 0.5278669059218412), ('NR4A2', 0.42089984850402623), ('PCGF2', 0.7…	1201
JUN	taipale_cyt_meth__ATF2_NRTGAYGTCAYN_eDBD_meth	0.05494136298256113	3.270496361809865	2e-06	1.0	motif similar to taipale_cyt_meth__JUN_NATGACGTCAYN_FL ('JUN [bZIP]'; q-value = 1.84e-06) which is directly annotated	frozenset({'weight>75.0%', 'hg19-500bp-upstream-7species.mc9nr', 'activating'})	[('JUN', 1.0), ('RAB30', 0.45971932603940596), ('JUND', 0.4825723179995497), ('RPS29', 0.6886874231348517), ('ALS2', 0.7637432742068034), ('S1PR2', 0.6699415928419952), ('CSNK1D', 0.4382971160037125), ('ESM1', 0.9592110627589626), ('PSMD3', 0.549553694373898), ('XRN2', 0.4720558227441937), ('NR4A2', 0.42089984850402623), ('CBFA2T2', 0.4474780136215705), ('PCGF2', 0.7741296712393735), ('LTN1', 0.5…	1098
JUN	jaspar__MA0488.1	0.05788896238201728	3.618606011942517	0.0	1.0	gene is directly annotated	frozenset({'weight>75.0%', 'hg19-500bp-upstream-7species.mc9nr', 'activating'})	[('JUN', 1.0), ('RAB30', 0.45971932603940596), ('ALS2', 0.7637432742068034), ('ESM1', 0.9592110627589626), ('RPS29', 0.6886874231348517), ('PCGF2', 0.7741296712393735), ('RASSF1', 0.8162344508469584), ('LTN1', 0.5278669059218412), ('PSMD3', 0.549553694373898), ('CSNK1D', 0.4382971160037125), ('PDAP1', 0.4969337507208212), ('XRN2', 0.4720558227441937), ('CBFA2T2', 0.4474780136215705), ('UBE2B', 0.…	1087
JUN	transfac_pro__M07684	0.05637185423162934	3.4394364858724606	0.0	0.280967	gene is orthologous to FBgn0001291 in D. melanogaster (identity = 28%) which is directly annotated for motif	frozenset({'weight>75.0%', 'hg19-500bp-upstream-7species.mc9nr', 'activating'})	[('ALS2', 0.7637432742068034), ('RPS29', 0.6886874231348517), ('JUN', 1.0), ('RAB30', 0.45971932603940596), ('JUND', 0.4825723179995497), ('CSNK1D', 0.4382971160037125), ('S1PR2', 0.6699415928419952), ('PSMD3', 0.549553694373898), ('XRN2', 0.4720558227441937), ('ESM1', 0.9592110627589626), ('RASSF1', 0.8162344508469584), ('NR4A2', 0.42089984850402623), ('RPS9', 0.6301469084382475), ('UBE2B', 0.73…	515
JUN	taipale_cyt_meth__FOSL1_NRTGAYGTCAYN_FL	0.05762386216888721	3.5872978421621093	0.0	1.0	motif similar to taipale_cyt_meth__JUN_NATGACGTCAYN_FL ('JUN [bZIP]'; q-value = 5.87e-08) which is directly annotated	frozenset({'weight>75.0%', 'hg19-500bp-upstream-7species.mc9nr', 'activating'})	[('RPS29', 0.6886874231348517), ('ALS2', 0.7637432742068034), ('RAB30', 0.45971932603940596), ('JUND', 0.4825723179995497), ('S1PR2', 0.6699415928419952), ('CSNK1D', 0.4382971160037125), ('JUN', 1.0), ('ESM1', 0.9592110627589626), ('PSMD3', 0.549553694373898), ('UBE2B', 0.7317692322294509), ('LTN1', 0.5278669059218412), ('NR4A2', 0.42089984850402623), ('XRN2', 0.4720558227441937), ('RPS9', 0.6301…	546
JUN	cisbp__M0259	0.05475500540699445	3.2484876483998755	5.2000000000000004e-05	1.0	motif similar to taipale_cyt_meth__JUN_NATGACGTCAYN_FL ('JUN [bZIP]'; q-value = 5.2e-05) which is directly annotated	frozenset({'weight>75.0%', 'hg19-500bp-upstream-7species.mc9nr', 'activating'})	[('S1PR2', 0.6699415928419952), ('JUND', 0.4825723179995497), ('RPS29', 0.6886874231348517), ('LTN1', 0.5278669059218412), ('CSNK1D', 0.4382971160037125), ('NR4A2', 0.42089984850402623), ('TPT1', 0.4433197243921286), ('JUN', 1.0), ('XRN2', 0.4720558227441937), ('SSR4', 0.7319099890979667), ('ALS2', 0.7637432742068034), ('UBE2B', 0.7317692322294509), ('MIF', 0.582095092496813), ('PQLC1', 0.9285103…	1400
JUN	transfac_pro__M07312	0.06177884867764864	4.077999156641173	0.000299	1.0	gene is annotated for similar motif taipale_cyt_meth__JUN_NATGACGTCAYN_FL ('JUN [bZIP]'; q-value = 0.000299)	frozenset({'weight>75.0%', 'hg19-500bp-upstream-7species.mc9nr', 'activating'})	[('JUND', 0.4825723179995497), ('S1PR2', 0.6699415928419952), ('EGR1', 0.5258058726883046), ('RPS29', 0.6886874231348517), ('JUN', 1.0), ('NR4A2', 0.42089984850402623), ('CSNK1D', 0.4382971160037125), ('XRN2', 0.4720558227441937), ('LTN1', 0.5278669059218412), ('TPT1', 0.4433197243921286), ('ALS2', 0.7637432742068034), ('PSMD3', 0.549553694373898), ('PQLC1', 0.9285103947383431), ('RPS9', 0.630146…	922
JUN	transfac_pro__M08943	0.060490094176194525	3.925798054045329	0.0	1.0	gene is directly annotated	frozenset({'weight>75.0%', 'hg19-500bp-upstream-7species.mc9nr', 'activating'})	[('JUN', 1.0), ('RAB30', 0.45971932603940596), ('LTN1', 0.5278669059218412), ('RPS29', 0.6886874231348517), ('S1PR2', 0.6699415928419952), ('PSMD3', 0.549553694373898), ('JUND', 0.4825723179995497), ('ALS2', 0.7637432742068034), ('PDAP1', 0.4969337507208212), ('PCGF2', 0.7741296712393735), ('RASSF1', 0.8162344508469584), ('RIN2', 0.6570643228843063), ('PQLC1', 0.9285103947383431), ('CSNK1D', 0.43…	564
JUN	transfac_pro__M08937	0.054880993627095864	3.263366778592544	1e-06	1.0	motif similar to taipale_cyt_meth__JUN_NATGACGTCAYN_FL ('JUN [bZIP]'; q-value = 7.64e-07) which is directly annotated	frozenset({'weight>75.0%', 'hg19-500bp-upstream-7species.mc9nr', 'activating'})	[('JUN', 1.0), ('JUND', 0.4825723179995497), ('ALS2', 0.7637432742068034), ('RPS29', 0.6886874231348517), ('RAB30', 0.45971932603940596), ('S1PR2', 0.6699415928419952), ('PSMD3', 0.549553694373898), ('CSNK1D', 0.4382971160037125), ('LTN1', 0.5278669059218412), ('XRN2', 0.4720558227441937), ('UBE2B', 0.7317692322294509), ('RASSF1', 0.8162344508469584), ('ESM1', 0.9592110627589626), ('NR4A2', 0.420…	1515
JUN	cisbp__M0273	0.05471563408821275	3.243837920214666	4.3e-05	1.0	motif similar to taipale_cyt_meth__JUN_NATGACGTCAYN_FL ('JUN [bZIP]'; q-value = 4.26e-05) which is directly annotated	frozenset({'weight>75.0%', 'hg19-500bp-upstream-7species.mc9nr', 'activating'})	[('TPT1', 0.4433197243921286), ('JUND', 0.4825723179995497), ('S1PR2', 0.6699415928419952), ('UBE2B', 0.7317692322294509), ('SSR4', 0.7319099890979667), ('RPS29', 0.6886874231348517), ('CSNK1D', 0.4382971160037125), ('HOMER2', 1.3583044286974697), ('LTN1', 0.5278669059218412), ('JUN', 1.0), ('NR4A2', 0.42089984850402623), ('XRN2', 0.4720558227441937), ('NCAPH2', 0.4215689416541404), ('EGR1', 0.52…	1188
JUN	hocomoco__CREB1_HUMAN.H11MO.0.A	0.05616974812854998	3.415567881188388	7.099999999999999e-05	1.0	motif similar to taipale_cyt_meth__JUN_NATGACGTCAYN_FL ('JUN [bZIP]'; q-value = 7.09e-05) which is directly annotated	frozenset({'weight>75.0%', 'hg19-500bp-upstream-7species.mc9nr', 'activating'})	[('JUND', 0.4825723179995497), ('CSNK1D', 0.4382971160037125), ('RPS29', 0.6886874231348517), ('S1PR2', 0.6699415928419952), ('TPT1', 0.4433197243921286), ('XRN2', 0.4720558227441937), ('JUN', 1.0), ('ALS2', 0.7637432742068034), ('LTN1', 0.5278669059218412), ('NR4A2', 0.42089984850402623), ('UBE2B', 0.7317692322294509), ('CACYBP', 1.0425009240458338), ('GNG4', 1.6255353762342433), ('COX8A', 1.145…	1043
JUN	transfac_pro__M07667	0.05435866746459206	3.2016803846687707	0.000109	1.0	gene is annotated for similar motif transfac_pro__M08943 ('V$FOSJUN_03: C-FOS:C-JUN'; q-value = 0.000109)	frozenset({'weight>75.0%', 'hg19-500bp-upstream-7species.mc9nr', 'activating'})	[('RPS29', 0.6886874231348517), ('JUND', 0.4825723179995497), ('ALS2', 0.7637432742068034), ('JUN', 1.0), ('S1PR2', 0.6699415928419952), ('PSMD3', 0.549553694373898), ('CSNK1D', 0.4382971160037125), ('XRN2', 0.4720558227441937), ('RAB30', 0.45971932603940596), ('NCAPH2', 0.4215689416541404), ('UBE2B', 0.7317692322294509), ('NR4A2', 0.42089984850402623), ('TPT1', 0.4433197243921286), ('RPS9', 0.63…	849
JUN	transfac_pro__M07572	0.0526814492844919	3.0036019639788645	5e-06	1.0	motif similar to taipale_cyt_meth__JUN_NATGACGTCAYN_FL ('JUN [bZIP]'; q-value = 4.57e-06) which is directly annotated	frozenset({'weight>75.0%', 'hg19-500bp-upstream-7species.mc9nr', 'activating'})	[('RPS29', 0.6886874231348517), ('S1PR2', 0.6699415928419952), ('JUND', 0.4825723179995497), ('NR4A2', 0.42089984850402623), ('RAB30', 0.45971932603940596), ('ALS2', 0.7637432742068034), ('CSNK1D', 0.4382971160037125), ('XRN2', 0.4720558227441937), ('LTN1', 0.5278669059218412), ('JUN', 1.0), ('PSMD3', 0.549553694373898), ('ESM1', 0.9592110627589626), ('UBE2B', 0.7317692322294509), ('CBFA2T2', 0.4…	1127
JUN	jaspar__MA0492.1	0.05663432969017397	3.470434673773855	0.0	1.0	motif similar to cisbp__M2289 ('JUN[gene ID: "ENSG00000177606" species: "Homo sapiens" TF status: "direct" TF family: "bZIP" DBDs: "bZIP_1"]'; q-value = 1.83e-11) which is directly annotated	frozenset({'weight>75.0%', 'hg19-500bp-upstream-7species.mc9nr', 'activating'})	[('RAB30', 0.45971932603940596), ('JUN', 1.0), ('RPS29', 0.6886874231348517), ('ALS2', 0.7637432742068034), ('RASSF1', 0.8162344508469584), ('PCGF2', 0.7741296712393735), ('CSNK1D', 0.4382971160037125), ('ZBTB20', 1.701140101869686), ('RIN2', 0.6570643228843063), ('PDAP1', 0.4969337507208212), ('ESM1', 0.9592110627589626), ('LTN1', 0.5278669059218412), ('UBE2B', 0.7317692322294509), ('PSMD3', 0.5…	345
JUN	cisbp__M5323	0.0527838147133243	3.015691257260408	0.0	1.0	motif similar to taipale_cyt_meth__JUN_NATGACGTCAYN_FL ('JUN [bZIP]'; q-value = 4.78e-07) which is directly annotated	frozenset({'weight>75.0%', 'hg19-500bp-upstream-7species.mc9nr', 'activating'})	[('RPS29', 0.6886874231348517), ('ALS2', 0.7637432742068034), ('JUND', 0.4825723179995497), ('S1PR2', 0.6699415928419952), ('NR4A2', 0.42089984850402623), ('RPS9', 0.6301469084382475), ('PSMD3', 0.549553694373898), ('RAB30', 0.45971932603940596), ('CACYBP', 1.0425009240458338), ('LTN1', 0.5278669059218412), ('MIF', 0.582095092496813), ('JUN', 1.0), ('PQLC1', 0.9285103947383431), ('XRN2', 0.472055…	668
JUN	transfac_pro__M08921	0.0563351076674331	3.435096739566266	0.0	1.0	motif similar to transfac_pro__M08943 ('V$FOSJUN_03: C-FOS:C-JUN'; q-value = 4.56e-08) which is directly annotated	frozenset({'weight>75.0%', 'hg19-500bp-upstream-7species.mc9nr', 'activating'})	[('JUN', 1.0), ('JUND', 0.4825723179995497), ('RPS29', 0.6886874231348517), ('ALS2', 0.7637432742068034), ('UBE2B', 0.7317692322294509), ('RAB30', 0.45971932603940596), ('S1PR2', 0.6699415928419952), ('XRN2', 0.4720558227441937), ('LTN1', 0.5278669059218412), ('CSNK1D', 0.4382971160037125), ('NR4A2', 0.42089984850402623), ('PSMD3', 0.549553694373898), ('RASSF1', 0.8162344508469584), ('PCGF2', 0.7…	1250
JUN	taipale__XBP1_DBD_GATGACGTCATC	0.05803857339338772	3.636274979046312	1e-06	1.0	gene is annotated for similar motif taipale_cyt_meth__JUN_NATGACGTCAYN_FL ('JUN [bZIP]'; q-value = 9.09e-07)	frozenset({'weight>75.0%', 'hg19-500bp-upstream-7species.mc9nr', 'activating'})	[('ALS2', 0.7637432742068034), ('RPS29', 0.6886874231348517), ('JUND', 0.4825723179995497), ('JUN', 1.0), ('NR4A2', 0.42089984850402623), ('UBE2B', 0.7317692322294509), ('CSNK1D', 0.4382971160037125), ('SSR4', 0.7319099890979667), ('S1PR2', 0.6699415928419952), ('PSMD3', 0.549553694373898), ('RPS9', 0.6301469084382475), ('RAB30', 0.45971932603940596), ('RASSF1', 0.8162344508469584), ('ESM1', 0.95…	1232
JUN	taipale_cyt_meth__CREB5_NRTGAYGTCAYN_eDBD	0.055172341386080404	3.2977747671630917	2.2e-05	1.0	motif similar to taipale_cyt_meth__JUN_NATGACGTCAYN_FL ('JUN [bZIP]'; q-value = 2.24e-05) which is directly annotated	frozenset({'weight>75.0%', 'hg19-500bp-upstream-7species.mc9nr', 'activating'})	[('JUND', 0.4825723179995497), ('JUN', 1.0), ('RPS29', 0.6886874231348517), ('S1PR2', 0.6699415928419952), ('CSNK1D', 0.4382971160037125), ('LTN1', 0.5278669059218412), ('NR4A2', 0.42089984850402623), ('XRN2', 0.4720558227441937), ('RAB30', 0.45971932603940596), ('ALS2', 0.7637432742068034), ('UBE2B', 0.7317692322294509), ('PSMD3', 0.549553694373898), ('TPT1', 0.4433197243921286), ('HOMER2', 1.35…	1653
JUN	cisbp__M6039	0.054098816760632884	3.1709921786463915	0.0	1.0	motif similar to taipale_cyt_meth__JUN_NATGACGTCAYN_FL ('JUN [bZIP]'; q-value = 3.84e-08) which is directly annotated	frozenset({'weight>75.0%', 'hg19-500bp-upstream-7species.mc9nr', 'activating'})	[('ALS2', 0.7637432742068034), ('RPS29', 0.6886874231348517), ('RAB30', 0.45971932603940596), ('JUND', 0.4825723179995497), ('CSNK1D', 0.4382971160037125), ('S1PR2', 0.6699415928419952), ('JUN', 1.0), ('NR4A2', 0.42089984850402623), ('PSMD3', 0.549553694373898), ('ESM1', 0.9592110627589626), ('LTN1', 0.5278669059218412), ('RASSF1', 0.8162344508469584), ('XRN2', 0.4720558227441937), ('RPS9', 0.630…	491
JUN	cisbp__M0269	0.05460539439562401	3.2308186812960806	0.00031600000000000004	1.0	motif similar to taipale_cyt_meth__JUN_NATGACGTCAYN_FL ('JUN [bZIP]'; q-value = 0.000316) which is directly annotated	frozenset({'weight>75.0%', 'hg19-500bp-upstream-7species.mc9nr', 'activating'})	[('UBE2B', 0.7317692322294509), ('S1PR2', 0.6699415928419952), ('JUND', 0.4825723179995497), ('TPT1', 0.4433197243921286), ('LTN1', 0.5278669059218412), ('RPS29', 0.6886874231348517), ('CSNK1D', 0.4382971160037125), ('EGR1', 0.5258058726883046), ('NR4A2', 0.42089984850402623), ('SSR4', 0.7319099890979667), ('XRN2', 0.4720558227441937), ('JUN', 1.0), ('NCAPH2', 0.4215689416541404), ('GNG4', 1.6255…	614
JUN	cisbp__M0300	0.05504372841139354	3.2825856550914088	6.4e-05	1.0	motif similar to transfac_pro__M08943 ('V$FOSJUN_03: C-FOS:C-JUN'; q-value = 6.41e-05) which is directly annotated	frozenset({'weight>75.0%', 'hg19-500bp-upstream-7species.mc9nr', 'activating'})	[('JUND', 0.4825723179995497), ('JUN', 1.0), ('TPT1', 0.4433197243921286), ('S1PR2', 0.6699415928419952), ('UBE2B', 0.7317692322294509), ('RPS29', 0.6886874231348517), ('LTN1', 0.5278669059218412), ('HOMER2', 1.3583044286974697), ('CSNK1D', 0.4382971160037125), ('XRN2', 0.4720558227441937), ('NCAPH2', 0.4215689416541404), ('ALS2', 0.7637432742068034), ('RAB30', 0.45971932603940596), ('NR4A2', 0.4…	969
JUN	cisbp__M0309	0.05451090323054794	3.219659333651579	1.1e-05	1.0	motif similar to transfac_pro__M08943 ('V$FOSJUN_03: C-FOS:C-JUN'; q-value = 1.09e-05) which is directly annotated	frozenset({'weight>75.0%', 'hg19-500bp-upstream-7species.mc9nr', 'activating'})	[('JUND', 0.4825723179995497), ('S1PR2', 0.6699415928419952), ('UBE2B', 0.7317692322294509), ('RPS29', 0.6886874231348517), ('LTN1', 0.5278669059218412), ('CSNK1D', 0.4382971160037125), ('HOMER2', 1.3583044286974697), ('ALS2', 0.7637432742068034), ('TPT1', 0.4433197243921286), ('JUN', 1.0), ('NCAPH2', 0.4215689416541404), ('XRN2', 0.4720558227441937), ('RAB30', 0.45971932603940596), ('NR4A2', 0.4…	952
JUN	transfac_pro__M00917	0.06066070322424853	3.945946876181235	0.000586	1.0	gene is annotated for similar motif dbcorrdb__JUN__ENCSR000EGH_1__m2 ('JUN (ENCSR000EGH-1, motif 2)'; q-value = 0.000586)	frozenset({'weight>75.0%', 'hg19-500bp-upstream-7species.mc9nr', 'activating'})	[('JUND', 0.4825723179995497), ('TPT1', 0.4433197243921286), ('S1PR2', 0.6699415928419952), ('NR4A2', 0.42089984850402623), ('RPS29', 0.6886874231348517), ('JUN', 1.0), ('CSNK1D', 0.4382971160037125), ('SSR4', 0.7319099890979667), ('UBE2B', 0.7317692322294509), ('ALS2', 0.7637432742068034), ('XRN2', 0.4720558227441937), ('LTN1', 0.5278669059218412), ('GNG4', 1.6255353762342433), ('CBFA2T2', 0.447…	1041
JUN	taipale_cyt_meth__JDP2_NRTGAYGTCAYN_eDBD_meth	0.054017449368484044	3.1613827403969585	1e-06	1.0	motif similar to taipale_cyt_meth__JUN_NATGACGTCAYN_FL ('JUN [bZIP]'; q-value = 7.04e-07) which is directly annotated	frozenset({'weight>75.0%', 'hg19-500bp-upstream-7species.mc9nr', 'activating'})	[('RAB30', 0.45971932603940596), ('RPS29', 0.6886874231348517), ('ALS2', 0.7637432742068034), ('S1PR2', 0.6699415928419952), ('ESM1', 0.9592110627589626), ('CSNK1D', 0.4382971160037125), ('JUN', 1.0), ('PSMD3', 0.549553694373898), ('NR4A2', 0.42089984850402623), ('JUND', 0.4825723179995497), ('CBFA2T2', 0.4474780136215705), ('UBE2B', 0.7317692322294509), ('XRN2', 0.4720558227441937), ('RIN2', 0.6…	882
JUN	hocomoco__ATF7_MOUSE.H11MO.0.D	0.06148225140949321	4.0429712043125985	3e-06	1.0	motif similar to cisbp__M4557 ('JUN[gene ID: "ENSG00000177606" species: "Homo sapiens" TF status: "direct" TF family: "bZIP" DBDs: "bZIP_1"]'; q-value = 3.07e-06) which is directly annotated	frozenset({'weight>75.0%', 'hg19-500bp-upstream-7species.mc9nr', 'activating'})	[('JUN', 1.0), ('JUND', 0.4825723179995497), ('RAB30', 0.45971932603940596), ('RPS29', 0.6886874231348517), ('S1PR2', 0.6699415928419952), ('ALS2', 0.7637432742068034), ('LTN1', 0.5278669059218412), ('AKAP12', 0.4899130309577054), ('PCGF2', 0.7741296712393735), ('CSNK1D', 0.4382971160037125), ('UBE2B', 0.7317692322294509), ('RASSF1', 0.8162344508469584), ('RIN2', 0.6570643228843063), ('XRN2', 0.4…	1088
JUN	cisbp__M5588	0.055206463195691204	3.301804531590273	0.0	1.0	motif similar to taipale_cyt_meth__JUN_NATGACGTCAYN_FL ('JUN [bZIP]'; q-value = 1.24e-08) which is directly annotated	frozenset({'weight>75.0%', 'hg19-500bp-upstream-7species.mc9nr', 'activating'})	[('ALS2', 0.7637432742068034), ('RPS29', 0.6886874231348517), ('RAB30', 0.45971932603940596), ('JUND', 0.4825723179995497), ('JUN', 1.0), ('CSNK1D', 0.4382971160037125), ('S1PR2', 0.6699415928419952), ('ESM1', 0.9592110627589626), ('NR4A2', 0.42089984850402623), ('PSMD3', 0.549553694373898), ('RASSF1', 0.8162344508469584), ('LTN1', 0.5278669059218412), ('RPS9', 0.6301469084382475), ('XRN2', 0.472…	675
JUN	cisbp__M6181	0.05834566967988493	3.672542858890942	0.000586	1.0	gene is annotated for similar motif dbcorrdb__JUN__ENCSR000EGH_1__m2 ('JUN (ENCSR000EGH-1, motif 2)'; q-value = 0.000586)	frozenset({'weight>75.0%', 'hg19-500bp-upstream-7species.mc9nr', 'activating'})	[('JUND', 0.4825723179995497), ('RPS29', 0.6886874231348517), ('S1PR2', 0.6699415928419952), ('RAB30', 0.45971932603940596), ('NR4A2', 0.42089984850402623), ('ALS2', 0.7637432742068034), ('CSNK1D', 0.4382971160037125), ('EGR1', 0.5258058726883046), ('CBFA2T2', 0.4474780136215705), ('JUN', 1.0), ('PCGF2', 0.7741296712393735), ('SSR4', 0.7319099890979667), ('PSMD3', 0.549553694373898), ('CLDN4', 0.…	1007
JUN	taipale_cyt_meth__ATF6B_NRTGAYGTCAYN_eDBD	0.054568647831427765	3.226478934989886	1e-06	1.0	motif similar to taipale_cyt_meth__JUN_NATGACGTCAYN_FL ('JUN [bZIP]'; q-value = 5.26e-07) which is directly annotated	frozenset({'weight>75.0%', 'hg19-500bp-upstream-7species.mc9nr', 'activating'})	[('RPS29', 0.6886874231348517), ('CSNK1D', 0.4382971160037125), ('ALS2', 0.7637432742068034), ('NR4A2', 0.42089984850402623), ('JUND', 0.4825723179995497), ('S1PR2', 0.6699415928419952), ('XRN2', 0.4720558227441937), ('PSMD3', 0.549553694373898), ('MIF', 0.582095092496813), ('EIF1', 0.8573619397049429), ('UBE2B', 0.7317692322294509), ('RAB30', 0.45971932603940596), ('PQLC1', 0.9285103947383431), …	1073
JUN	transfac_pro__M03544	0.05615662435562275	3.414017971793318	0.000776	1.0	motif similar to swissregulon__hs__JUN.p2 ('hs__JUN.p2'; q-value = 0.000776) which is directly annotated	frozenset({'weight>75.0%', 'hg19-500bp-upstream-7species.mc9nr', 'activating'})	[('JUND', 0.4825723179995497), ('S1PR2', 0.6699415928419952), ('SSR4', 0.7319099890979667), ('EGR1', 0.5258058726883046), ('TPT1', 0.4433197243921286), ('RPS29', 0.6886874231348517), ('CSNK1D', 0.4382971160037125), ('NR4A2', 0.42089984850402623), ('LTN1', 0.5278669059218412), ('XRN2', 0.4720558227441937), ('PQLC1', 0.9285103947383431), ('UBE2B', 0.7317692322294509), ('RPS9', 0.6301469084382475), …	1181
JUN	taipale_cyt_meth__FOSL1_NRTGAYGTCAYN_FL_meth	0.055390196016672444	3.323503263121249	0.0	1.0	motif similar to taipale_cyt_meth__JUN_NATGACGTCAYN_FL ('JUN [bZIP]'; q-value = 1.43e-07) which is directly annotated	frozenset({'weight>75.0%', 'hg19-500bp-upstream-7species.mc9nr', 'activating'})	[('JUND', 0.4825723179995497), ('JUN', 1.0), ('ALS2', 0.7637432742068034), ('RPS29', 0.6886874231348517), ('RAB30', 0.45971932603940596), ('UBE2B', 0.7317692322294509), ('LTN1', 0.5278669059218412), ('CSNK1D', 0.4382971160037125), ('S1PR2', 0.6699415928419952), ('PSMD3', 0.549553694373898), ('CACYBP', 1.0425009240458338), ('RASSF1', 0.8162344508469584), ('PDAP1', 0.4969337507208212), ('RPS9', 0.6…	652
JUN	jaspar__MA0018.2	0.06155574453788571	4.051650696924989	0.000167	1.0	gene is annotated for similar motif dbcorrdb__JUN__ENCSR000EGH_1__m2 ('JUN (ENCSR000EGH-1, motif 2)'; q-value = 0.000167)	frozenset({'weight>75.0%', 'hg19-500bp-upstream-7species.mc9nr', 'activating'})	[('S1PR2', 0.6699415928419952), ('JUND', 0.4825723179995497), ('UBE2B', 0.7317692322294509), ('NR4A2', 0.42089984850402623), ('RPS29', 0.6886874231348517), ('CSNK1D', 0.4382971160037125), ('JUN', 1.0), ('EIF1', 0.8573619397049429), ('SSR4', 0.7319099890979667), ('XRN2', 0.4720558227441937), ('LTN1', 0.5278669059218412), ('SLAIN2', 0.9106282981155732), ('SORT1', 0.8770051678647462), ('ALS2', 0.763…	863
JUN	transfac_pro__M08932	0.0542589267903451	3.189901073266241	2e-06	1.0	motif similar to taipale_cyt_meth__JUN_NATGACGTCAYN_FL ('JUN [bZIP]'; q-value = 2.25e-06) which is directly annotated	frozenset({'weight>75.0%', 'hg19-500bp-upstream-7species.mc9nr', 'activating'})	[('RPS29', 0.6886874231348517), ('ALS2', 0.7637432742068034), ('JUND', 0.4825723179995497), ('RAB30', 0.45971932603940596), ('JUN', 1.0), ('S1PR2', 0.6699415928419952), ('LTN1', 0.5278669059218412), ('PSMD3', 0.549553694373898), ('XRN2', 0.4720558227441937), ('NR4A2', 0.42089984850402623), ('UBE2B', 0.7317692322294509), ('CACYBP', 1.0425009240458338), ('RASSF1', 0.8162344508469584), ('NCAPH2', 0.…	1258
JUN	homer__NGRTGACGTCAY_Atf7	0.06241403928732663	4.153014771362546	2.6000000000000002e-05	1.0	motif similar to taipale_cyt_meth__JUN_NATGACGTCAYN_FL ('JUN [bZIP]'; q-value = 2.57e-05) which is directly annotated	frozenset({'weight>75.0%', 'hg19-500bp-upstream-7species.mc9nr', 'activating'})	[('JUND', 0.4825723179995497), ('JUN', 1.0), ('S1PR2', 0.6699415928419952), ('RPS29', 0.6886874231348517), ('RAB30', 0.45971932603940596), ('ALS2', 0.7637432742068034), ('CSNK1D', 0.4382971160037125), ('XRN2', 0.4720558227441937), ('NR4A2', 0.42089984850402623), ('LTN1', 0.5278669059218412), ('UBE2B', 0.7317692322294509), ('AKAP12', 0.4899130309577054), ('RASSF1', 0.8162344508469584), ('ESM1', 0.…	813
JUN	cisbp__M0265	0.0531749031465558	3.061878557233485	1.1e-05	1.0	gene is annotated for similar motif taipale_cyt_meth__JUN_NATGACGTCAYN_FL ('JUN [bZIP]'; q-value = 1.1e-05)	frozenset({'weight>75.0%', 'hg19-500bp-upstream-7species.mc9nr', 'activating'})	[('JUND', 0.4825723179995497), ('S1PR2', 0.6699415928419952), ('RPS29', 0.6886874231348517), ('CSNK1D', 0.4382971160037125), ('NR4A2', 0.42089984850402623), ('ALS2', 0.7637432742068034), ('TPT1', 0.4433197243921286), ('SSR4', 0.7319099890979667), ('NCAPH2', 0.4215689416541404), ('EGR1', 0.5258058726883046), ('XRN2', 0.4720558227441937), ('JUN', 1.0), ('PSMD3', 0.549553694373898), ('LTN1', 0.52786…	1556
JUN	taipale_cyt_meth__FOS_NRTGACGTCAYN_eDBD	0.053849465075015486	3.141543900140067	0.0	1.0	motif similar to taipale_cyt_meth__JUN_NATGACGTCAYN_FL ('JUN [bZIP]'; q-value = 1.42e-07) which is directly annotated	frozenset({'weight>75.0%', 'hg19-500bp-upstream-7species.mc9nr', 'activating'})	[('RPS29', 0.6886874231348517), ('ALS2', 0.7637432742068034), ('RAB30', 0.45971932603940596), ('S1PR2', 0.6699415928419952), ('JUND', 0.4825723179995497), ('CSNK1D', 0.4382971160037125), ('JUN', 1.0), ('PSMD3', 0.549553694373898), ('ESM1', 0.9592110627589626), ('RPS9', 0.6301469084382475), ('NR4A2', 0.42089984850402623), ('UBE2B', 0.7317692322294509), ('XRN2', 0.4720558227441937), ('RASSF1', 0.81…	3862
JUN	cisbp__M3083	0.05624061650235703	3.4239373919217644	0.000496	1.0	gene is annotated for similar motif transfac_pro__M08943 ('V$FOSJUN_03: C-FOS:C-JUN'; q-value = 0.000496)	frozenset({'weight>75.0%', 'hg19-500bp-upstream-7species.mc9nr', 'activating'})	[('JUND', 0.4825723179995497), ('CSNK1D', 0.4382971160037125), ('NR4A2', 0.42089984850402623), ('RPS29', 0.6886874231348517), ('S1PR2', 0.6699415928419952), ('XRN2', 0.4720558227441937), ('SSR4', 0.7319099890979667), ('TPT1', 0.4433197243921286), ('EGR1', 0.5258058726883046), ('JUN', 1.0), ('ALS2', 0.7637432742068034), ('HOMER2', 1.3583044286974697), ('SLAIN2', 0.9106282981155732), ('PSMD3', 0.54…	947
JUN	homer__GATGACGTCA_Atf1	0.059453316114943255	3.803355211834824	3e-06	1.0	motif similar to taipale_cyt_meth__JUN_NATGACGTCAYN_FL ('JUN [bZIP]'; q-value = 2.55e-06) which is directly annotated	frozenset({'weight>75.0%', 'hg19-500bp-upstream-7species.mc9nr', 'activating'})	[('JUND', 0.4825723179995497), ('JUN', 1.0), ('S1PR2', 0.6699415928419952), ('RPS29', 0.6886874231348517), ('UBE2B', 0.7317692322294509), ('CSNK1D', 0.4382971160037125), ('NR4A2', 0.42089984850402623), ('ALS2', 0.7637432742068034), ('XRN2', 0.4720558227441937), ('RAB30', 0.45971932603940596), ('LTN1', 0.5278669059218412), ('HOMER2', 1.3583044286974697), ('ESM1', 0.9592110627589626), ('CBFA2T2', 0…	1014
JUN	taipale_cyt_meth__FOSB_NRTGAYGTCAYN_eDBD_meth	0.05395970476760423	3.154563139058652	1e-06	1.0	motif similar to taipale_cyt_meth__JUN_NATGACGTCAYN_FL ('JUN [bZIP]'; q-value = 7.74e-07) which is directly annotated	frozenset({'weight>75.0%', 'hg19-500bp-upstream-7species.mc9nr', 'activating'})	[('RAB30', 0.45971932603940596), ('ALS2', 0.7637432742068034), ('RPS29', 0.6886874231348517), ('JUN', 1.0), ('JUND', 0.4825723179995497), ('ESM1', 0.9592110627589626), ('S1PR2', 0.6699415928419952), ('CSNK1D', 0.4382971160037125), ('PSMD3', 0.549553694373898), ('RASSF1', 0.8162344508469584), ('CBFA2T2', 0.4474780136215705), ('LTN1', 0.5278669059218412), ('RPS9', 0.6301469084382475), ('XRN2', 0.47…	609
JUN	transfac_pro__M08939	0.05460801915020946	3.2311286631750953	0.0	1.0	motif similar to factorbook__v-JUN ('v-JUN'; q-value = 1.15e-07) which is directly annotated	frozenset({'weight>75.0%', 'hg19-500bp-upstream-7species.mc9nr', 'activating'})	[('JUN', 1.0), ('JUND', 0.4825723179995497), ('RPS29', 0.6886874231348517), ('UBE2B', 0.7317692322294509), ('ALS2', 0.7637432742068034), ('RAB30', 0.45971932603940596), ('S1PR2', 0.6699415928419952), ('XRN2', 0.4720558227441937), ('LTN1', 0.5278669059218412), ('CSNK1D', 0.4382971160037125), ('PSMD3', 0.549553694373898), ('NR4A2', 0.42089984850402623), ('RASSF1', 0.8162344508469584), ('PDAP1', 0.4…	1394
JUN	transfac_pro__M08924	0.05583377954161286	3.3758902006746037	0.0	1.0	motif similar to transfac_pro__M08943 ('V$FOSJUN_03: C-FOS:C-JUN'; q-value = 1.97e-09) which is directly annotated	frozenset({'weight>75.0%', 'hg19-500bp-upstream-7species.mc9nr', 'activating'})	[('RPS29', 0.6886874231348517), ('ALS2', 0.7637432742068034), ('JUN', 1.0), ('JUND', 0.4825723179995497), ('RAB30', 0.45971932603940596), ('CSNK1D', 0.4382971160037125), ('S1PR2', 0.6699415928419952), ('LTN1', 0.5278669059218412), ('XRN2', 0.4720558227441937), ('PSMD3', 0.549553694373898), ('ESM1', 0.9592110627589626), ('RASSF1', 0.8162344508469584), ('NR4A2', 0.42089984850402623), ('UBE2B', 0.73…	1033
JUN	transfac_pro__M08945	0.05795720600123888	3.6266655407968793	6.6e-05	1.0	gene is annotated for similar motif cisbp__M4557 ('JUN[gene ID: "ENSG00000177606" species: "Homo sapiens" TF status: "direct" TF family: "bZIP" DBDs: "bZIP_1"]'; q-value = 6.6e-05)	frozenset({'weight>75.0%', 'hg19-500bp-upstream-7species.mc9nr', 'activating'})	[('JUND', 0.4825723179995497), ('RPS29', 0.6886874231348517), ('JUN', 1.0), ('ALS2', 0.7637432742068034), ('CSNK1D', 0.4382971160037125), ('S1PR2', 0.6699415928419952), ('RAB30', 0.45971932603940596), ('LTN1', 0.5278669059218412), ('NR4A2', 0.42089984850402623), ('PSMD3', 0.549553694373898), ('UBE2B', 0.7317692322294509), ('RASSF1', 0.8162344508469584), ('XRN2', 0.4720558227441937), ('NCAPH2', 0.…	868
JUN	factorbook__v-JUN	0.06082868751771709	3.9657857164381274	0.0	1.0	gene is directly annotated	frozenset({'weight>75.0%', 'hg19-500bp-upstream-7species.mc9nr', 'activating'})	[('RAB30', 0.45971932603940596), ('JUN', 1.0), ('RPS29', 0.6886874231348517), ('ALS2', 0.7637432742068034), ('CSNK1D', 0.4382971160037125), ('RASSF1', 0.8162344508469584), ('PCGF2', 0.7741296712393735), ('S1PR2', 0.6699415928419952), ('JUND', 0.4825723179995497), ('RIN2', 0.6570643228843063), ('XRN2', 0.4720558227441937), ('LTN1', 0.5278669059218412), ('UBE2B', 0.7317692322294509), ('PSMD3', 0.54…	413
JUN	dbcorrdb__JUN__ENCSR000EZT_1__m2	0.05441378731088643	3.2081900041280638	0.0	1.0	gene is directly annotated	frozenset({'weight>75.0%', 'hg19-500bp-upstream-7species.mc9nr', 'activating'})	[('JUN', 1.0), ('RAB30', 0.45971932603940596), ('NDUFS2', 0.5532951346249216), ('ESM1', 0.9592110627589626), ('RASSF1', 0.8162344508469584), ('LTN1', 0.5278669059218412), ('ALS2', 0.7637432742068034), ('RPS29', 0.6886874231348517), ('YAP1', 0.5112659508134735), ('ZBTB20', 1.701140101869686), ('PDAP1', 0.4969337507208212), ('CLDN4', 0.4228711213733942), ('CBFA2T2', 0.4474780136215705), ('GLRX', 0.…	349
JUN	transfac_pro__M08935	0.05408569298770565	3.1694422692513213	8e-06	1.0	gene is annotated for similar motif cisbp__M4557 ('JUN[gene ID: "ENSG00000177606" species: "Homo sapiens" TF status: "direct" TF family: "bZIP" DBDs: "bZIP_1"]'; q-value = 7.55e-06)	frozenset({'weight>75.0%', 'hg19-500bp-upstream-7species.mc9nr', 'activating'})	[('JUND', 0.4825723179995497), ('JUN', 1.0), ('ALS2', 0.7637432742068034), ('RAB30', 0.45971932603940596), ('RPS29', 0.6886874231348517), ('S1PR2', 0.6699415928419952), ('LTN1', 0.5278669059218412), ('RASSF1', 0.8162344508469584), ('PSMD3', 0.549553694373898), ('UBE2B', 0.7317692322294509), ('CSNK1D', 0.4382971160037125), ('XRN2', 0.4720558227441937), ('PDAP1', 0.4969337507208212), ('NR4A2', 0.42…	1505
JUN	transfac_pro__M08927	0.054132938570243684	3.175021943073572	2e-06	1.0	motif similar to taipale_cyt_meth__JUN_NATGACGTCAYN_FL ('JUN [bZIP]'; q-value = 1.62e-06) which is directly annotated	frozenset({'weight>75.0%', 'hg19-500bp-upstream-7species.mc9nr', 'activating'})	[('JUND', 0.4825723179995497), ('JUN', 1.0), ('UBE2B', 0.7317692322294509), ('RPS29', 0.6886874231348517), ('ALS2', 0.7637432742068034), ('S1PR2', 0.6699415928419952), ('RAB30', 0.45971932603940596), ('XRN2', 0.4720558227441937), ('LTN1', 0.5278669059218412), ('PSMD3', 0.549553694373898), ('CSNK1D', 0.4382971160037125), ('NR4A2', 0.42089984850402623), ('HOMER2', 1.3583044286974697), ('RASSF1', 0.…	1547
JUN	taipale_cyt_meth__ATF3_NRTGAYGTCAYN_FL_meth	0.05551355948218842	3.338072411434904	8e-06	1.0	gene is annotated for similar motif cisbp__M4557 ('JUN[gene ID: "ENSG00000177606" species: "Homo sapiens" TF status: "direct" TF family: "bZIP" DBDs: "bZIP_1"]'; q-value = 8.32e-06)	frozenset({'weight>75.0%', 'hg19-500bp-upstream-7species.mc9nr', 'activating'})	[('RAB30', 0.45971932603940596), ('RPS29', 0.6886874231348517), ('ESM1', 0.9592110627589626), ('ALS2', 0.7637432742068034), ('JUN', 1.0), ('CSNK1D', 0.4382971160037125), ('S1PR2', 0.6699415928419952), ('CBFA2T2', 0.4474780136215705), ('JUND', 0.4825723179995497), ('PSMD3', 0.549553694373898), ('RASSF1', 0.8162344508469584), ('LTN1', 0.5278669059218412), ('RIN2', 0.6570643228843063), ('NR4A2', 0.4…	1022
JUN	cisbp__M4624	0.059558306298361105	3.8157544869953814	3e-06	1.0	gene is annotated for similar motif cisbp__M4557 ('JUN[gene ID: "ENSG00000177606" species: "Homo sapiens" TF status: "direct" TF family: "bZIP" DBDs: "bZIP_1"]'; q-value = 3.1e-06)	frozenset({'weight>75.0%', 'hg19-500bp-upstream-7species.mc9nr', 'activating'})	[('RPS29', 0.6886874231348517), ('ALS2', 0.7637432742068034), ('CSNK1D', 0.4382971160037125), ('RAB30', 0.45971932603940596), ('JUND', 0.4825723179995497), ('S1PR2', 0.6699415928419952), ('JUN', 1.0), ('NR4A2', 0.42089984850402623), ('XRN2', 0.4720558227441937), ('LTN1', 0.5278669059218412), ('PSMD3', 0.549553694373898), ('SLAIN2', 0.9106282981155732), ('UBE2B', 0.7317692322294509), ('RASSF1', 0.…	545
JUN	transfac_pro__M02048	0.05723277373565572	3.541110542189033	5e-06	1.0	gene is annotated for similar motif transfac_pro__M08943 ('V$FOSJUN_03: C-FOS:C-JUN'; q-value = 5.09e-06)	frozenset({'weight>75.0%', 'hg19-500bp-upstream-7species.mc9nr', 'activating'})	[('JUND', 0.4825723179995497), ('ALS2', 0.7637432742068034), ('JUN', 1.0), ('RPS29', 0.6886874231348517), ('RAB30', 0.45971932603940596), ('RASSF1', 0.8162344508469584), ('UBE2B', 0.7317692322294509), ('PSMD3', 0.549553694373898), ('PCGF2', 0.7741296712393735), ('SORT1', 0.8770051678647462), ('S1PR2', 0.6699415928419952), ('CSNK1D', 0.4382971160037125), ('RIN2', 0.6570643228843063), ('LTN1', 0.52…	205
JUN	taipale_cyt_meth__BATF3_NRTGAYGTCAYN_FL_meth	0.05433766942790849	3.1992005296366592	0.0	1.0	motif similar to taipale_cyt_meth__JUN_NATGACGTCAYN_FL ('JUN [bZIP]'; q-value = 2.03e-07) which is directly annotated	frozenset({'weight>75.0%', 'hg19-500bp-upstream-7species.mc9nr', 'activating'})	[('RPS29', 0.6886874231348517), ('RAB30', 0.45971932603940596), ('JUND', 0.4825723179995497), ('ALS2', 0.7637432742068034), ('S1PR2', 0.6699415928419952), ('CSNK1D', 0.4382971160037125), ('ESM1', 0.9592110627589626), ('PSMD3', 0.549553694373898), ('NR4A2', 0.42089984850402623), ('JUN', 1.0), ('CBFA2T2', 0.4474780136215705), ('LTN1', 0.5278669059218412), ('XRN2', 0.4720558227441937), ('UBE2B', 0.7…	1088
JUN	transfac_pro__M01862	0.06339044799311265	4.268328030355731	0.000446	1.0	motif similar to taipale_cyt_meth__JUN_NATGACGTCAYN_FL ('JUN [bZIP]'; q-value = 0.000446) which is directly annotated	frozenset({'weight>75.0%', 'hg19-500bp-upstream-7species.mc9nr', 'activating'})	[('JUN', 1.0), ('JUND', 0.4825723179995497), ('TPT1', 0.4433197243921286), ('S1PR2', 0.6699415928419952), ('ALS2', 0.7637432742068034), ('NR4A2', 0.42089984850402623), ('RPS29', 0.6886874231348517), ('RIN2', 0.6570643228843063), ('LTN1', 0.5278669059218412), ('EGR1', 0.5258058726883046), ('RAB30', 0.45971932603940596), ('CSNK1D', 0.4382971160037125), ('XRN2', 0.4720558227441937), ('UBE2B', 0.7317…	870
JUN	cisbp__M6180	0.056038510399277666	3.4000687872376907	0.00041600000000000003	1.0	gene is annotated for similar motif dbcorrdb__JUN__ENCSR000EGH_1__m2 ('JUN (ENCSR000EGH-1, motif 2)'; q-value = 0.000416)	frozenset({'weight>75.0%', 'hg19-500bp-upstream-7species.mc9nr', 'activating'})	[('JUND', 0.4825723179995497), ('S1PR2', 0.6699415928419952), ('RPS29', 0.6886874231348517), ('EGR1', 0.5258058726883046), ('CSNK1D', 0.4382971160037125), ('NR4A2', 0.42089984850402623), ('TPT1', 0.4433197243921286), ('JUN', 1.0), ('XRN2', 0.4720558227441937), ('SSR4', 0.7319099890979667), ('LTN1', 0.5278669059218412), ('ALS2', 0.7637432742068034), ('PQLC1', 0.9285103947383431), ('UBE2B', 0.73176…	1948
JUN	taipale_cyt_meth__ATF2_NRTGAYGTCAYN_eDBD	0.053744474891597636	3.1291446249795096	7.000000000000001e-06	1.0	motif similar to taipale_cyt_meth__JUN_NATGACGTCAYN_FL ('JUN [bZIP]'; q-value = 7.24e-06) which is directly annotated	frozenset({'weight>75.0%', 'hg19-500bp-upstream-7species.mc9nr', 'activating'})	[('JUND', 0.4825723179995497), ('RPS29', 0.6886874231348517), ('S1PR2', 0.6699415928419952), ('CSNK1D', 0.4382971160037125), ('JUN', 1.0), ('LTN1', 0.5278669059218412), ('NR4A2', 0.42089984850402623), ('XRN2', 0.4720558227441937), ('ALS2', 0.7637432742068034), ('UBE2B', 0.7317692322294509), ('PSMD3', 0.549553694373898), ('TPT1', 0.4433197243921286), ('RAB30', 0.45971932603940596), ('HOMER2', 1.35…	1476
JUND	taipale_cyt_meth__JDP2_NRTGAYGTCAYN_FL_meth	0.05490498573056786	3.2358304628534555	4e-06	1.0	motif similar to taipale_cyt_meth__JUND_NRTGACGTCATN_eDBD ('JUND [bZIP]'; q-value = 3.51e-06) which is directly annotated	frozenset({'weight>75.0%', 'hg19-500bp-upstream-7species.mc9nr', 'activating'})	[('UBE2H', 1.727703842333592), ('FOSB', 0.9097374983962498), ('JUND', 1.0), ('JUN', 1.9092285136925582), ('YTHDC2', 0.5330588513507264), ('CYCS', 0.4571958713922977), ('RPS29', 0.8256822605620501), ('MAP1B', 1.357098420095029), ('TBC1D25', 2.392619081774945), ('OXSR1', 0.8345863805165763), ('TMEM198', 0.4264409889290506), ('RPRD1A', 3.537248136253552), ('ACTR1B', 2.6820431628791352), ('RHOJ', 0.6…	1763
JUND	taipale_cyt_meth__XBP1_NRTGACGTCAYN_FL	0.06152696456549654	4.104499635945393	0.0	1.0	motif similar to taipale_cyt_meth__JUND_NRTGACGTCATN_eDBD ('JUND [bZIP]'; q-value = 1.87e-08) which is directly annotated	frozenset({'weight>75.0%', 'hg19-500bp-upstream-7species.mc9nr', 'activating'})	[('UBE2H', 1.727703842333592), ('FOSB', 0.9097374983962498), ('YTHDC2', 0.5330588513507264), ('RPS29', 0.8256822605620501), ('JUND', 1.0), ('CYCS', 0.4571958713922977), ('OXSR1', 0.8345863805165763), ('TMEM198', 0.4264409889290506), ('YY1', 0.6315107747460381), ('CXCL16', 0.8272636553769092), ('SNAP25', 1.2772149188967132), ('JUN', 1.9092285136925582), ('RPRD1A', 3.537248136253552), ('WNT10A', 1.…	2160
JUND	taipale__JDP2_full_NATGACGTCAYN	0.05517112793169919	3.270742915995434	2e-06	1.0	gene is annotated for similar motif taipale_cyt_meth__JUND_NRTGACGTCATN_eDBD ('JUND [bZIP]'; q-value = 1.68e-06)	frozenset({'weight>75.0%', 'hg19-500bp-upstream-7species.mc9nr', 'activating'})	[('UBE2H', 1.727703842333592), ('RPS29', 0.8256822605620501), ('YTHDC2', 0.5330588513507264), ('OXSR1', 0.8345863805165763), ('FOSB', 0.9097374983962498), ('TMEM198', 0.4264409889290506), ('RHOJ', 0.6908905838019606), ('TBC1D25', 2.392619081774945), ('MAP1B', 1.357098420095029), ('CXCL16', 0.8272636553769092), ('RPRD1A', 3.537248136253552), ('JUND', 1.0), ('YY1', 0.6315107747460381), ('ACTR1B', 2…	1000
JUND	cisbp__M0341	0.05979929570052537	3.8778645587694998	0.00024900000000000004	1.0	motif similar to transfac_pro__M08935 ('V$JUND_07: JUND'; q-value = 0.000249) which is directly annotated	frozenset({'weight>75.0%', 'hg19-500bp-upstream-7species.mc9nr', 'activating'})	[('FOSB', 0.9097374983962498), ('JUND', 1.0), ('JUN', 1.9092285136925582), ('EIF5', 0.785614072453223), ('RPL9', 1.7461038027143196), ('UBE2H', 1.727703842333592), ('CDKN1C', 3.5210094394100198), ('LBH', 1.3352395083359614), ('DLEU2', 0.4508528477034184), ('MAP1B', 1.357098420095029), ('ARHGAP12', 0.6300347932639737), ('YTHDC2', 0.5330588513507264), ('SIRT1', 0.5208254629419096), ('BTG1', 2.03275…	3770
JUND	taipale_cyt_meth__ATF2_NRTGAYGTMAYN_FL	0.060178210020780144	3.927570424259774	1e-06	1.0	motif similar to taipale_cyt_meth__JUND_NRTGACGTCATN_eDBD ('JUND [bZIP]'; q-value = 8.35e-07) which is directly annotated	frozenset({'weight>75.0%', 'hg19-500bp-upstream-7species.mc9nr', 'activating'})	[('UBE2H', 1.727703842333592), ('FOSB', 0.9097374983962498), ('CYCS', 0.4571958713922977), ('JUND', 1.0), ('YTHDC2', 0.5330588513507264), ('JUN', 1.9092285136925582), ('RPS29', 0.8256822605620501), ('RPRD1A', 3.537248136253552), ('TMEM198', 0.4264409889290506), ('RPL9', 1.7461038027143196), ('OXSR1', 0.8345863805165763), ('CXCL16', 0.8272636553769092), ('SNAP25', 1.2772149188967132), ('YY1', 0.63…	2783
JUND	transfac_pro__M01186	0.05595301462428841	3.3733105749436194	0.000161	1.0	motif similar to cisbp__M4624 ('JUND[gene ID: "ENSG00000130522" species: "Homo sapiens" TF status: "direct" TF family: "bZIP" DBDs: "bZIP_1"]'; q-value = 0.000161) which is directly annotated	frozenset({'weight>75.0%', 'hg19-500bp-upstream-7species.mc9nr', 'activating'})	[('UBE2H', 1.727703842333592), ('JUND', 1.0), ('DHDDS', 0.4583950836798142), ('YTHDC2', 0.5330588513507264), ('RPS29', 0.8256822605620501), ('FOSB', 0.9097374983962498), ('OXSR1', 0.8345863805165763), ('TMEM198', 0.4264409889290506), ('SNAP25', 1.2772149188967132), ('YY1', 0.6315107747460381), ('PWP1', 0.4409256736632097), ('CCNI', 0.931278552054216), ('CLTB', 3.5640378578180574), ('RPRD1A', 3.53…	1649
JUND	transfac_public__M00178	0.06251184107250796	4.23369543712051	0.000135	1.0	motif similar to taipale_cyt_meth__JUND_NRTGACGTCATN_eDBD ('JUND [bZIP]'; q-value = 0.000135) which is directly annotated	frozenset({'weight>75.0%', 'hg19-500bp-upstream-7species.mc9nr', 'activating'})	[('UBE2H', 1.727703842333592), ('FOSB', 0.9097374983962498), ('YTHDC2', 0.5330588513507264), ('TMEM198', 0.4264409889290506), ('BTG1', 2.0327530124319204), ('OXSR1', 0.8345863805165763), ('CYCS', 0.4571958713922977), ('SNAP25', 1.2772149188967132), ('YY1', 0.6315107747460381), ('RPS29', 0.8256822605620501), ('JUND', 1.0), ('RPRD1A', 3.537248136253552), ('CXCL16', 0.8272636553769092), ('GUK1', 0.4…	1629
[truncated: 7,457 more rows]
