# Supplementary material for: Atlas of human dental pulp cells at multiple spatial and temporal levels based on single-cell sequencing analysis
Source: Front Physiol. 2022 Oct 4;13:993478. doi: 10.3389/fphys.2022.993478 (PMC9578252; doi:10.3389/fphys.2022.993478)
Supplement: Supplementary file 8 [file DataSheet2.CSV]

		Enrichment	Enrichment	Enrichment	Enrichment	Enrichment	Enrichment	Enrichment	Enrichment
		AUC	NES	MotifSimilarityQvalue	OrthologousIdentity	Annotation	Context	TargetGenes	RankAtMax
TF	MotifID
AHRR	flyfactorsurvey__ss_tgo_SANGER_10_FBgn0003513	0.09758378216636744	3.931547456958648	0.0	0.24756599999999998	gene is orthologous to FBgn0003513 in D. melanogaster (identity = 24%) which is directly annotated for motif	frozenset({'weight>75.0%', 'activating', 'hg19-500bp-upstream-7species.mc9nr'})	[('NR4A3', 4.085385332248471), ('TIPRL', 4.704680947622268), ('LIMCH1', 0.5575684846337404), ('BRAF', 1.6554040629958904), ('ATP11B', 0.7964115413898644), ('NME1', 1.0424440008760123), ('PER2', 0.8897059817686098), ('ZFX', 0.965344821843974), ('FGL2', 0.7009571847037799), ('COL12A1', 1.1907895558829935), ('ATG3', 0.5586558191713683), ('NECAP1', 1.2947907757129435), ('PIKFYVE', 1.400880768827297),…	706
ARNTL2	dbcorrdb__ATF3__ENCSR000BKC_1__m1	0.08628067025733094	3.5188549890793523	0.00020099999999999998	0.486683	motif similar to transfac_pro__M07637 ('I$CYC_01: cyc'; q-value = 0.000201) which is annotated for orthologous gene FBgn0023094 in D. melanogaster (identity = 48%)	frozenset({'weight>75.0%', 'activating', 'hg19-500bp-upstream-7species.mc9nr'})	[('BAX', 0.4684963986958766), ('RNF166', 0.5750735574317003), ('RC3H2', 0.620625924780816), ('HECA', 0.6147331025271793), ('GPR176', 0.5569523975115684)]	247
ARNTL2	transfac_pro__M00985	0.07888988629563136	3.0889137866733023	0.000968	0.486683	motif similar to transfac_pro__M07637 ('I$CYC_01: cyc'; q-value = 0.000968) which is annotated for orthologous gene FBgn0023094 in D. melanogaster (identity = 48%)	frozenset({'weight>75.0%', 'activating', 'hg19-500bp-upstream-7species.mc9nr'})	[('BAX', 0.4684963986958766), ('RC3H2', 0.620625924780816), ('GPR176', 0.5569523975115684), ('SNX5', 0.5830438578099579), ('BMP2K', 2.920630493708208), ('C1orf43', 0.4510805830299454), ('SPIN1', 1.8231785467589223)]	667
ARNTL2	taipale__BHLHB3_full_NKCACGTGMN_repr	0.0773638539796529	3.00014050196598	2e-05	0.486683	motif similar to cisbp__M5231 ('ARNTL2[gene ID: "ENSG00000029153" species: "Homo sapiens" TF status: "inferred" TF family: "bHLH" DBDs: "HLH"]; cyc[gene ID: "FBgn0023094" species: "Drosophila melanogaster" TF status: "direct" TF family: "bHLH" DBDs: "HLH"]'; q-value = 2.01e-05) which is annotated for orthologous gene FBgn0023094 in D. melanogaster (identity = 48%)	frozenset({'weight>75.0%', 'activating', 'hg19-500bp-upstream-7species.mc9nr'})	[('BAX', 0.4684963986958766), ('RC3H2', 0.620625924780816), ('GPR176', 0.5569523975115684), ('C1orf43', 0.4510805830299454), ('SNX5', 0.5830438578099579), ('BMP2K', 2.920630493708208)]	521
ARNTL2	dbcorrdb__ATF3__ENCSR000DOG_1__m1	0.1003740275284261	4.338702383141092	0.000978	0.486683	motif similar to transfac_pro__M07637 ('I$CYC_01: cyc'; q-value = 0.000978) which is annotated for orthologous gene FBgn0023094 in D. melanogaster (identity = 48%)	frozenset({'weight>75.0%', 'activating', 'hg19-500bp-upstream-7species.mc9nr'})	[('HECA', 0.6147331025271793), ('RNF166', 0.5750735574317003), ('BAX', 0.4684963986958766), ('BMP2K', 2.920630493708208), ('RC3H2', 0.620625924780816), ('GPR176', 0.5569523975115684), ('PMVK', 1.039742014446858), ('SNX5', 0.5830438578099579), ('ZCCHC17', 4.763816486177309), ('C1orf43', 0.4510805830299454)]	974
ARNTL2	transfac_pro__M00371	0.08496409335727109	3.4422662728612705	0.000942	0.486683	motif similar to transfac_pro__M07637 ('I$CYC_01: cyc'; q-value = 0.000942) which is annotated for orthologous gene FBgn0023094 in D. melanogaster (identity = 48%)	frozenset({'weight>75.0%', 'activating', 'hg19-500bp-upstream-7species.mc9nr'})	[('BAX', 0.4684963986958766), ('HECA', 0.6147331025271793), ('RNF166', 0.5750735574317003), ('GPR176', 0.5569523975115684), ('BMP2K', 2.920630493708208), ('RC3H2', 0.620625924780816), ('PMVK', 1.039742014446858), ('HTATSF1', 0.9579038736456524), ('SNX5', 0.5830438578099579), ('SPIN1', 1.8231785467589223)]	1242
ARNTL2	dbcorrdb__ATF3__ENCSR000BJY_1__m1	0.09447935368043088	3.9957938128010433	0.00014099999999999998	0.486683	motif similar to transfac_pro__M07637 ('I$CYC_01: cyc'; q-value = 0.000141) which is annotated for orthologous gene FBgn0023094 in D. melanogaster (identity = 48%)	frozenset({'weight>75.0%', 'activating', 'hg19-500bp-upstream-7species.mc9nr'})	[('BAX', 0.4684963986958766), ('RC3H2', 0.620625924780816), ('HECA', 0.6147331025271793), ('RNF166', 0.5750735574317003), ('GPR176', 0.5569523975115684), ('BMP2K', 2.920630493708208), ('SNX5', 0.5830438578099579)]	464
ARNTL2	cisbp__M4500	0.07743865948533812	3.004492133569281	0.00022	0.486683	motif similar to transfac_pro__M07637 ('I$CYC_01: cyc'; q-value = 0.00022) which is annotated for orthologous gene FBgn0023094 in D. melanogaster (identity = 48%)	frozenset({'weight>75.0%', 'activating', 'hg19-500bp-upstream-7species.mc9nr'})	[('BAX', 0.4684963986958766), ('RC3H2', 0.620625924780816), ('HECA', 0.6147331025271793), ('GPR176', 0.5569523975115684)]	207
ARNTL2	dbcorrdb__ATF3__ENCSR000BKE_1__m1	0.07769299820466787	3.019287681020501	0.000466	0.486683	motif similar to transfac_pro__M07637 ('I$CYC_01: cyc'; q-value = 0.000466) which is annotated for orthologous gene FBgn0023094 in D. melanogaster (identity = 48%)	frozenset({'weight>75.0%', 'activating', 'hg19-500bp-upstream-7species.mc9nr'})	[('BAX', 0.4684963986958766), ('RC3H2', 0.620625924780816), ('RNF166', 0.5750735574317003), ('HECA', 0.6147331025271793)]	190
ATF3	taipale_cyt_meth__ATF2_NRTGAYGTMAYN_FL	0.057054508020080434	3.110859290696265	1e-06	1.0	motif similar to transfac_pro__M00981 ('V$CREBATF_Q6: CREB, ATF'; q-value = 5.3e-07) which is directly annotated	frozenset({'weight>75.0%', 'activating', 'hg19-500bp-upstream-7species.mc9nr'})	[('BRAF', 2.5270653434160266), ('UBE2H', 0.8706540435280209), ('FOSB', 44.690941908159886), ('DUSP1', 7.1902181228021576), ('RAD23A', 0.5623617885723151), ('NR4A3', 17.747499142516073), ('CYCS', 23.89142210708887), ('JUND', 46.13518957192152), ('RELB', 0.5504049356220891), ('JUN', 32.163923851309555), ('FILIP1L', 25.783174327624092), ('GAS5', 7.092525920904796), ('NUP98', 0.5363860951709841), ('F…	1800
ATF3	transfac_public__M00178	0.059160689978077725	3.402900082424384	0.00011999999999999999	1.0	motif similar to transfac_pro__M00981 ('V$CREBATF_Q6: CREB, ATF'; q-value = 0.00012) which is directly annotated	frozenset({'weight>75.0%', 'activating', 'hg19-500bp-upstream-7species.mc9nr'})	[('BRAF', 2.5270653434160266), ('UBE2H', 0.8706540435280209), ('FOSB', 44.690941908159886), ('NR4A3', 17.747499142516073), ('DUSP1', 7.1902181228021576), ('RAD23A', 0.5623617885723151), ('RAB6A', 1.7991395255884306), ('BTG1', 8.799985476653177), ('PRR3', 0.4983231882831373), ('EGR3', 15.731985478396664), ('NR4A2', 23.85492767236529), ('FILIP1L', 25.783174327624092), ('CYCS', 23.89142210708887), (…	1323
ATF3	elemento__TGACGTCA	0.05869635321221818	3.3385156752675402	1.4999999999999999e-05	1.0	gene is annotated for similar motif taipale_cyt_meth__ATF3_NRTGAYGTCAYN_eDBD ('ATF3 [bZIP]'; q-value = 1.54e-05)	frozenset({'weight>75.0%', 'activating', 'hg19-500bp-upstream-7species.mc9nr'})	[('UBE2H', 0.8706540435280209), ('BRAF', 2.5270653434160266), ('DUSP1', 7.1902181228021576), ('RAD23A', 0.5623617885723151), ('CREM', 0.5166111956007751), ('NR4A3', 17.747499142516073), ('PRR3', 0.4983231882831373), ('JUND', 46.13518957192152), ('DUSP8', 0.7137219349751368), ('GEM', 14.666736666660276), ('GAS5', 7.092525920904796), ('NR4A2', 23.85492767236529), ('PMEPA1', 0.6955872622045878), ('T…	650
ATF3	transfac_pro__M02091	0.05645838953436092	3.02820218033965	0.000828	1.0	gene is annotated for similar motif transfac_pro__M00981 ('V$CREBATF_Q6: CREB, ATF'; q-value = 0.000828)	frozenset({'weight>75.0%', 'activating', 'hg19-500bp-upstream-7species.mc9nr'})	[('BRAF', 2.5270653434160266), ('NR4A3', 17.747499142516073), ('UBE2H', 0.8706540435280209), ('DUSP1', 7.1902181228021576), ('EGR3', 15.731985478396664), ('FILIP1L', 25.783174327624092), ('RELB', 0.5504049356220891), ('RAD23A', 0.5623617885723151), ('CALM2', 2.5455596578944446), ('PICALM', 3.507171609548735), ('CYCS', 23.89142210708887), ('JUND', 46.13518957192152), ('NUP98', 0.5363860951709841),…	584
ATF3	cisbp__M4307	0.056289398858305195	3.004770125648178	0.00044699999999999997	1.0	gene is annotated for similar motif transfac_pro__M00981 ('V$CREBATF_Q6: CREB, ATF'; q-value = 0.000447)	frozenset({'weight>75.0%', 'activating', 'hg19-500bp-upstream-7species.mc9nr'})	[('UBE2H', 0.8706540435280209), ('BRAF', 2.5270653434160266), ('NR4A3', 17.747499142516073), ('DUSP1', 7.1902181228021576), ('JUND', 46.13518957192152), ('FILIP1L', 25.783174327624092), ('EGR3', 15.731985478396664), ('RELB', 0.5504049356220891), ('CREM', 0.5166111956007751), ('EGR1', 64.23645644168181), ('PRR3', 0.4983231882831373), ('GAS5', 7.092525920904796), ('RAD23A', 0.5623617885723151), ('N…	479
ATF3	transfac_pro__M00514	0.05646149028071057	3.0286321262972917	7.000000000000001e-06	1.0	motif similar to transfac_pro__M07313 ('V$ATF3_Q6_02: ATF-3'; q-value = 7.19e-06) which is directly annotated	frozenset({'weight>75.0%', 'activating', 'hg19-500bp-upstream-7species.mc9nr'})	[('BRAF', 2.5270653434160266), ('UBE2H', 0.8706540435280209), ('NR4A3', 17.747499142516073), ('JUN', 32.163923851309555), ('HNRNPA2B1', 2.0514143527458595), ('GAS5', 7.092525920904796), ('NR4A2', 23.85492767236529), ('DUSP8', 0.7137219349751368), ('RAD23A', 0.5623617885723151), ('RELB', 0.5504049356220891), ('LTBP1', 1.3060985837822616), ('FOSB', 44.690941908159886), ('FN1', 0.5731180816188138), …	919
ATF3	transfac_public__M00039	0.05769016102175794	3.1989982120128118	5.2000000000000004e-05	1.0	gene is annotated for similar motif transfac_pro__M00981 ('V$CREBATF_Q6: CREB, ATF'; q-value = 5.19e-05)	frozenset({'weight>75.0%', 'activating', 'hg19-500bp-upstream-7species.mc9nr'})	[('BRAF', 2.5270653434160266), ('UBE2H', 0.8706540435280209), ('NR4A3', 17.747499142516073), ('DUSP1', 7.1902181228021576), ('FOSB', 44.690941908159886), ('RAD23A', 0.5623617885723151), ('JUND', 46.13518957192152), ('CREM', 0.5166111956007751), ('PRR3', 0.4983231882831373), ('DUSP8', 0.7137219349751368), ('RAB6A', 1.7991395255884306), ('RELB', 0.5504049356220891), ('FILIP1L', 25.783174327624092),…	934
ATF3	transfac_pro__M00981	0.05641963020499034	3.022827855869129	0.0	1.0	gene is directly annotated	frozenset({'weight>75.0%', 'activating', 'hg19-500bp-upstream-7species.mc9nr'})	[('BRAF', 2.5270653434160266), ('NR4A3', 17.747499142516073), ('UBE2H', 0.8706540435280209), ('FOSB', 44.690941908159886), ('DUSP1', 7.1902181228021576), ('RAD23A', 0.5623617885723151), ('JUND', 46.13518957192152), ('PRR3', 0.4983231882831373), ('CREM', 0.5166111956007751), ('RELB', 0.5504049356220891), ('SIK1', 1.789045722002883), ('EGR3', 15.731985478396664), ('NUP98', 0.5363860951709841), ('FI…	1800
ATF3	cisbp__M0283	0.058714182503728646	3.3409878645239797	1.4999999999999999e-05	1.0	gene is annotated for similar motif taipale_cyt_meth__ATF3_NRTGAYGTCAYN_eDBD ('ATF3 [bZIP]'; q-value = 1.54e-05)	frozenset({'weight>75.0%', 'activating', 'hg19-500bp-upstream-7species.mc9nr'})	[('UBE2H', 0.8706540435280209), ('BRAF', 2.5270653434160266), ('DUSP1', 7.1902181228021576), ('RAD23A', 0.5623617885723151), ('CREM', 0.5166111956007751), ('PRR3', 0.4983231882831373), ('DUSP8', 0.7137219349751368), ('GEM', 14.666736666660276), ('JUND', 46.13518957192152), ('GAS5', 7.092525920904796), ('PMEPA1', 0.6955872622045878), ('NR4A2', 23.85492767236529), ('TMEM147', 0.52067601209075), ('U…	606
ATF3	jaspar__MA0967.1	0.05651652852841679	3.036263667045432	4.2e-05	1.0	gene is annotated for similar motif taipale_cyt_meth__ATF3_NRTGAYGTCAYN_eDBD ('ATF3 [bZIP]'; q-value = 4.22e-05)	frozenset({'weight>75.0%', 'activating', 'hg19-500bp-upstream-7species.mc9nr'})	[('UBE2H', 0.8706540435280209), ('BRAF', 2.5270653434160266), ('RAD23A', 0.5623617885723151), ('CREM', 0.5166111956007751), ('DUSP1', 7.1902181228021576), ('NR4A3', 17.747499142516073), ('PRR3', 0.4983231882831373), ('JUND', 46.13518957192152), ('DUSP8', 0.7137219349751368), ('RELB', 0.5504049356220891), ('GEM', 14.666736666660276), ('CYCS', 23.89142210708887), ('GAS5', 7.092525920904796), ('NR4A…	680
ATF3	taipale_cyt_meth__CREB1_NRTGACGTCAYN_FL	0.05658009382858454	3.045077559177086	6.7e-05	1.0	gene is annotated for similar motif transfac_pro__M00981 ('V$CREBATF_Q6: CREB, ATF'; q-value = 6.68e-05)	frozenset({'weight>75.0%', 'activating', 'hg19-500bp-upstream-7species.mc9nr'})	[('BRAF', 2.5270653434160266), ('UBE2H', 0.8706540435280209), ('RAD23A', 0.5623617885723151), ('FOSB', 44.690941908159886), ('DUSP1', 7.1902181228021576), ('NUP98', 0.5363860951709841), ('NR4A3', 17.747499142516073), ('JUND', 46.13518957192152), ('CYCS', 23.89142210708887), ('RELB', 0.5504049356220891), ('GAS5', 7.092525920904796), ('ARL4D', 0.9713024716192876), ('FILIP1L', 25.783174327624092), (…	608
ATF3	yetfasco__YIL036W_585	0.056273895126556964	3.0026203958599695	0.000412	1.0	gene is annotated for similar motif transfac_pro__M00981 ('V$CREBATF_Q6: CREB, ATF'; q-value = 0.000412)	frozenset({'weight>75.0%', 'activating', 'hg19-500bp-upstream-7species.mc9nr'})	[('UBE2H', 0.8706540435280209), ('BRAF', 2.5270653434160266), ('NR4A3', 17.747499142516073), ('DUSP1', 7.1902181228021576), ('JUND', 46.13518957192152), ('FILIP1L', 25.783174327624092), ('EGR3', 15.731985478396664), ('RELB', 0.5504049356220891), ('CREM', 0.5166111956007751), ('EGR1', 64.23645644168181), ('PRR3', 0.4983231882831373), ('GAS5', 7.092525920904796), ('RAD23A', 0.5623617885723151), ('N…	480
ATF3	transfac_pro__M01861	0.05859480376926726	3.324434945154775	0.000197	1.0	gene is annotated for similar motif dbcorrdb__ATF3__ENCSR000DOG_1__m1 ('ATF3 (ENCSR000DOG-1, motif 1)'; q-value = 0.000197)	frozenset({'weight>75.0%', 'activating', 'hg19-500bp-upstream-7species.mc9nr'})	[('BRAF', 2.5270653434160266), ('NR4A3', 17.747499142516073), ('UBE2H', 0.8706540435280209), ('DUSP1', 7.1902181228021576), ('RELB', 0.5504049356220891), ('FOSB', 44.690941908159886), ('RAD23A', 0.5623617885723151), ('PRR3', 0.4983231882831373), ('EGR1', 64.23645644168181), ('PICALM', 3.507171609548735), ('JUND', 46.13518957192152), ('SIK1', 1.789045722002883), ('DUSP8', 0.7137219349751368), ('AR…	1634
ATF3	taipale_cyt_meth__CREM_NRTGACGTCAYN_eDBD	0.0573599315355206	3.153208967523972	1.8e-05	1.0	motif similar to taipale_cyt_meth__ATF3_NRTGAYGTCAYN_eDBD ('ATF3 [bZIP]'; q-value = 1.78e-05) which is directly annotated	frozenset({'weight>75.0%', 'activating', 'hg19-500bp-upstream-7species.mc9nr'})	[('BRAF', 2.5270653434160266), ('UBE2H', 0.8706540435280209), ('DUSP1', 7.1902181228021576), ('RAD23A', 0.5623617885723151), ('NR4A3', 17.747499142516073), ('FOSB', 44.690941908159886), ('JUND', 46.13518957192152), ('PICALM', 3.507171609548735), ('RELB', 0.5504049356220891), ('GAS5', 7.092525920904796), ('FILIP1L', 25.783174327624092), ('NUP98', 0.5363860951709841), ('NR4A2', 23.85492767236529), …	2506
ATF3	transfac_pro__M07682	0.056659162860500524	3.0560411810969494	0.0	1.0	motif similar to taipale_cyt_meth__ATF3_NRTGACGTCAYN_FL ('ATF3 [bZIP]'; q-value = 1.02e-07) which is directly annotated	frozenset({'weight>75.0%', 'activating', 'hg19-500bp-upstream-7species.mc9nr'})	[('BRAF', 2.5270653434160266), ('UBE2H', 0.8706540435280209), ('DUSP1', 7.1902181228021576), ('RAD23A', 0.5623617885723151), ('NUP98', 0.5363860951709841), ('RELB', 0.5504049356220891), ('GAS5', 7.092525920904796), ('DUSP8', 0.7137219349751368), ('ARL4D', 0.9713024716192876), ('FOSB', 44.690941908159886), ('CREM', 0.5166111956007751), ('JUND', 46.13518957192152), ('PRR3', 0.4983231882831373), ('F…	1023
ATF3	transfac_pro__M00513	0.057074662871353134	3.113653939420936	0.0	1.0	gene is directly annotated	frozenset({'weight>75.0%', 'activating', 'hg19-500bp-upstream-7species.mc9nr'})	[('UBE2H', 0.8706540435280209), ('BRAF', 2.5270653434160266), ('DUSP1', 7.1902181228021576), ('JUND', 46.13518957192152), ('RAD23A', 0.5623617885723151), ('FOSB', 44.690941908159886), ('GEM', 14.666736666660276), ('DUSP8', 0.7137219349751368), ('TMEM39A', 0.4135805559948079), ('PMEPA1', 0.6955872622045878), ('TMEM147', 0.52067601209075), ('CREM', 0.5166111956007751), ('PRR3', 0.4983231882831373),…	547
ATF3	taipale_cyt_meth__CREB1_NRTGACGTCAYN_eDBD	0.057746749642638984	3.2068447257397725	4.6e-05	1.0	gene is annotated for similar motif transfac_pro__M00981 ('V$CREBATF_Q6: CREB, ATF'; q-value = 4.56e-05)	frozenset({'weight>75.0%', 'activating', 'hg19-500bp-upstream-7species.mc9nr'})	[('BRAF', 2.5270653434160266), ('UBE2H', 0.8706540435280209), ('FOSB', 44.690941908159886), ('RAD23A', 0.5623617885723151), ('DUSP1', 7.1902181228021576), ('NR4A3', 17.747499142516073), ('RELB', 0.5504049356220891), ('JUND', 46.13518957192152), ('CYCS', 23.89142210708887), ('PICALM', 3.507171609548735), ('GAS5', 7.092525920904796), ('NUP98', 0.5363860951709841), ('FILIP1L', 25.783174327624092), (…	651
ATF3	cisbp__M0361	0.05749326362855539	3.171696643702564	0.000304	1.0	motif similar to taipale_cyt_meth__ATF3_NRTGAYGTCAYN_eDBD ('ATF3 [bZIP]'; q-value = 0.000304) which is directly annotated	frozenset({'weight>75.0%', 'activating', 'hg19-500bp-upstream-7species.mc9nr'})	[('DUSP1', 7.1902181228021576), ('BRAF', 2.5270653434160266), ('EIF5', 0.6029605194023475), ('FOSB', 44.690941908159886), ('UBE2H', 0.8706540435280209), ('NR4A3', 17.747499142516073), ('JUND', 46.13518957192152), ('CREM', 0.5166111956007751), ('TBX2', 0.6741292916793079), ('CYCS', 23.89142210708887), ('HOMER2', 0.779292394116017), ('GAS5', 7.092525920904796), ('MAP1B', 0.5047131631125555), ('ID4'…	1396
ATF3	scertf__morozov.MET28	0.056670790659311694	3.0576534784381053	0.0008900000000000001	1.0	gene is annotated for similar motif transfac_pro__M00981 ('V$CREBATF_Q6: CREB, ATF'; q-value = 0.00089)	frozenset({'weight>75.0%', 'activating', 'hg19-500bp-upstream-7species.mc9nr'})	[('BRAF', 2.5270653434160266), ('NR4A3', 17.747499142516073), ('UBE2H', 0.8706540435280209), ('DUSP1', 7.1902181228021576), ('JUND', 46.13518957192152), ('FOSB', 44.690941908159886), ('RAD23A', 0.5623617885723151), ('DUSP8', 0.7137219349751368), ('DDX5', 3.527345260337384), ('EIF5', 0.6029605194023475), ('HSP90AB1', 6.823215306760407), ('RELB', 0.5504049356220891), ('CREM', 0.5166111956007751), (…	1288
ATF3	hocomoco__ATF1_HUMAN.H11MO.0.B	0.056928927792919755	3.093446479411776	8e-06	1.0	gene is annotated for similar motif transfac_pro__M00981 ('V$CREBATF_Q6: CREB, ATF'; q-value = 8.17e-06)	frozenset({'weight>75.0%', 'activating', 'hg19-500bp-upstream-7species.mc9nr'})	[('BRAF', 2.5270653434160266), ('UBE2H', 0.8706540435280209), ('DUSP1', 7.1902181228021576), ('RAD23A', 0.5623617885723151), ('NR4A3', 17.747499142516073), ('FOSB', 44.690941908159886), ('C2orf49', 0.5714592593015236), ('PRR3', 0.4983231882831373), ('JUND', 46.13518957192152), ('DUSP8', 0.7137219349751368), ('RAB6A', 1.7991395255884306), ('SIK1', 1.789045722002883), ('CREM', 0.5166111956007751), …	1050
ATF3	cisbp__M0347	0.058507207684889755	3.3122889718513973	0.000363	1.0	gene is annotated for similar motif transfac_pro__M00981 ('V$CREBATF_Q6: CREB, ATF'; q-value = 0.000363)	frozenset({'weight>75.0%', 'activating', 'hg19-500bp-upstream-7species.mc9nr'})	[('UBE2H', 0.8706540435280209), ('BRAF', 2.5270653434160266), ('FOSB', 44.690941908159886), ('FILIP1L', 25.783174327624092), ('DUSP1', 7.1902181228021576), ('RAB6A', 1.7991395255884306), ('PRR3', 0.4983231882831373), ('CREM', 0.5166111956007751), ('CYCS', 23.89142210708887), ('RELB', 0.5504049356220891), ('DUSP8', 0.7137219349751368), ('RAD23A', 0.5623617885723151), ('GEM', 14.666736666660276), (…	666
ATF3	homer__CGGTGACGTCAC_CRE	0.05777930747931027	3.21135915829501	0.000225	1.0	gene is annotated for similar motif dbcorrdb__ATF3__ENCSR000DOG_1__m1 ('ATF3 (ENCSR000DOG-1, motif 1)'; q-value = 0.000225)	frozenset({'weight>75.0%', 'activating', 'hg19-500bp-upstream-7species.mc9nr'})	[('UBE2H', 0.8706540435280209), ('BRAF', 2.5270653434160266), ('DUSP1', 7.1902181228021576), ('RAD23A', 0.5623617885723151), ('GEM', 14.666736666660276), ('NR4A2', 23.85492767236529), ('PRR3', 0.4983231882831373), ('RELB', 0.5504049356220891), ('PICALM', 3.507171609548735), ('DUSP8', 0.7137219349751368), ('LTBP1', 1.3060985837822616), ('TMEM86A', 0.4486216968337177), ('ARL4D', 0.9713024716192876)…	724
ATF3	transfac_pro__M07667	0.056487846624682564	3.0322866669372464	0.000244	1.0	motif similar to taipale_cyt_meth__ATF3_NRTGAYGTCAYN_eDBD ('ATF3 [bZIP]'; q-value = 0.000244) which is directly annotated	frozenset({'weight>75.0%', 'activating', 'hg19-500bp-upstream-7species.mc9nr'})	[('BRAF', 2.5270653434160266), ('UBE2H', 0.8706540435280209), ('DUSP1', 7.1902181228021576), ('RAD23A', 0.5623617885723151), ('JUND', 46.13518957192152), ('GAS5', 7.092525920904796), ('FILIP1L', 25.783174327624092), ('NR4A3', 17.747499142516073), ('RELB', 0.5504049356220891), ('NUP98', 0.5363860951709841), ('ARL4D', 0.9713024716192876), ('FOSB', 44.690941908159886), ('FAM53C', 1.2099822981160966)…	391
ATF3	jaspar__MA1069.1	0.05659482237374536	3.047119802475884	2.8999999999999997e-05	1.0	gene is annotated for similar motif taipale_cyt_meth__ATF3_NRTGAYGTCAYN_eDBD ('ATF3 [bZIP]'; q-value = 2.87e-05)	frozenset({'weight>75.0%', 'activating', 'hg19-500bp-upstream-7species.mc9nr'})	[('UBE2H', 0.8706540435280209), ('BRAF', 2.5270653434160266), ('DUSP1', 7.1902181228021576), ('NR4A3', 17.747499142516073), ('JUND', 46.13518957192152), ('CREM', 0.5166111956007751), ('FOSB', 44.690941908159886), ('GAS5', 7.092525920904796), ('PRR3', 0.4983231882831373), ('TMEM39A', 0.4135805559948079), ('TMEM147', 0.52067601209075), ('DUSP8', 0.7137219349751368), ('NUP98', 0.5363860951709841), (…	489
ATF3	taipale_cyt_meth__CREB5_NRTGAYGTCAYN_eDBD	0.05625761620822132	3.0003631795823504	0.0	1.0	motif similar to taipale_cyt_meth__ATF3_NRTGAYGTCAYN_eDBD ('ATF3 [bZIP]'; q-value = 1.84e-07) which is directly annotated	frozenset({'weight>75.0%', 'activating', 'hg19-500bp-upstream-7species.mc9nr'})	[('BRAF', 2.5270653434160266), ('UBE2H', 0.8706540435280209), ('RAD23A', 0.5623617885723151), ('FOSB', 44.690941908159886), ('DUSP1', 7.1902181228021576), ('JUND', 46.13518957192152), ('FAM53C', 1.2099822981160966), ('CYCS', 23.89142210708887), ('JUN', 32.163923851309555), ('NR4A3', 17.747499142516073), ('RELB', 0.5504049356220891), ('NUP98', 0.5363860951709841), ('GAS5', 7.092525920904796), ('KC…	717
ATF3	cisbp__M0269	0.058004886776247044	3.2426377267134434	3e-06	1.0	gene is annotated for similar motif transfac_pro__M00981 ('V$CREBATF_Q6: CREB, ATF'; q-value = 3.29e-06)	frozenset({'weight>75.0%', 'activating', 'hg19-500bp-upstream-7species.mc9nr'})	[('BRAF', 2.5270653434160266), ('UBE2H', 0.8706540435280209), ('NR4A3', 17.747499142516073), ('DUSP1', 7.1902181228021576), ('RAD23A', 0.5623617885723151), ('FOSB', 44.690941908159886), ('PRR3', 0.4983231882831373), ('C2orf49', 0.5714592593015236), ('JUND', 46.13518957192152), ('RELB', 0.5504049356220891), ('HIPK1', 1.0995049292190584), ('SIK1', 1.789045722002883), ('DUSP8', 0.7137219349751368), …	882
ATF3	swissregulon__hs__ATF4.p2	0.05738163675996812	3.1562185892274632	2.7000000000000002e-05	1.0	motif similar to cisbp__M6153 ('ATF3[gene ID: "ENSG00000162772" species: "Homo sapiens" TF status: "direct" TF family: "bZIP" DBDs: "bZIP_1"]'; q-value = 2.67e-05) which is directly annotated	frozenset({'weight>75.0%', 'activating', 'hg19-500bp-upstream-7species.mc9nr'})	[('BRAF', 2.5270653434160266), ('UBE2H', 0.8706540435280209), ('NR4A3', 17.747499142516073), ('RAD23A', 0.5623617885723151), ('DUSP1', 7.1902181228021576), ('RELB', 0.5504049356220891), ('NR4A2', 23.85492767236529), ('GAS5', 7.092525920904796), ('FN1', 0.5731180816188138), ('LTBP1', 1.3060985837822616), ('GEM', 14.666736666660276), ('TMEM86A', 0.4486216968337177), ('PRR3', 0.4983231882831373), ('…	1541
ATF3	yetfasco__YER045C_8	0.059145186246329494	3.4007503526361753	0.00098	1.0	gene is annotated for similar motif transfac_pro__M00981 ('V$CREBATF_Q6: CREB, ATF'; q-value = 0.00098)	frozenset({'weight>75.0%', 'activating', 'hg19-500bp-upstream-7species.mc9nr'})	[('BRAF', 2.5270653434160266), ('UBE2H', 0.8706540435280209), ('FILIP1L', 25.783174327624092), ('RAB6A', 1.7991395255884306), ('FOSB', 44.690941908159886), ('PRR3', 0.4983231882831373), ('CREM', 0.5166111956007751), ('RELB', 0.5504049356220891), ('DUSP8', 0.7137219349751368), ('CYCS', 23.89142210708887), ('HOMER2', 0.779292394116017), ('GEM', 14.666736666660276), ('PMEPA1', 0.6955872622045878), (…	854
ATF3	taipale_cyt_meth__ATF6B_NRTGAYGTCAYN_eDBD	0.05685528506711565	3.083235262917786	0.0	1.0	gene is annotated for similar motif taipale_cyt_meth__ATF3_NRTGAYGTCAYN_eDBD ('ATF3 [bZIP]'; q-value = 1.18e-08)	frozenset({'weight>75.0%', 'activating', 'hg19-500bp-upstream-7species.mc9nr'})	[('UBE2H', 0.8706540435280209), ('BRAF', 2.5270653434160266), ('DUSP1', 7.1902181228021576), ('RAD23A', 0.5623617885723151), ('PRR3', 0.4983231882831373), ('NUP98', 0.5363860951709841), ('GAS5', 7.092525920904796), ('TMEM39A', 0.4135805559948079), ('CREM', 0.5166111956007751), ('DUSP8', 0.7137219349751368), ('ARL4D', 0.9713024716192876), ('GEM', 14.666736666660276), ('PPM1A', 0.5169671266813214),…	825
ATF3	transfac_pro__M03544	0.05775527669510051	3.2080270771232873	6.7e-05	1.0	gene is annotated for similar motif transfac_pro__M00981 ('V$CREBATF_Q6: CREB, ATF'; q-value = 6.68e-05)	frozenset({'weight>75.0%', 'activating', 'hg19-500bp-upstream-7species.mc9nr'})	[('BRAF', 2.5270653434160266), ('UBE2H', 0.8706540435280209), ('FOSB', 44.690941908159886), ('DUSP1', 7.1902181228021576), ('NR4A3', 17.747499142516073), ('RAD23A', 0.5623617885723151), ('C2orf49', 0.5714592593015236), ('CREM', 0.5166111956007751), ('JUND', 46.13518957192152), ('RAB6A', 1.7991395255884306), ('EGR1', 64.23645644168181), ('DUSP8', 0.7137219349751368), ('PRR3', 0.4983231882831373), …	1157
ATF3	jaspar__MA0018.2	0.05798008080544987	3.2391981590523096	0.00027400000000000005	1.0	gene is annotated for similar motif transfac_pro__M00981 ('V$CREBATF_Q6: CREB, ATF'; q-value = 0.000274)	frozenset({'weight>75.0%', 'activating', 'hg19-500bp-upstream-7species.mc9nr'})	[('BRAF', 2.5270653434160266), ('UBE2H', 0.8706540435280209), ('NR4A3', 17.747499142516073), ('DUSP1', 7.1902181228021576), ('RAD23A', 0.5623617885723151), ('FOSB', 44.690941908159886), ('JUND', 46.13518957192152), ('CREM', 0.5166111956007751), ('DUSP8', 0.7137219349751368), ('PRR3', 0.4983231882831373), ('SIK1', 1.789045722002883), ('RELB', 0.5504049356220891), ('RAB6A', 1.7991395255884306), ('I…	1231
ATF3	transfac_public__M00017	0.0563498634121233	3.013154071822191	0.0009599999999999999	1.0	gene is annotated for similar motif transfac_pro__M00513 ('V$ATF3_Q6: ATF3'; q-value = 0.00096)	frozenset({'weight>75.0%', 'activating', 'hg19-500bp-upstream-7species.mc9nr'})	[('BRAF', 2.5270653434160266), ('UBE2H', 0.8706540435280209), ('DUSP1', 7.1902181228021576), ('FOSB', 44.690941908159886), ('JUND', 46.13518957192152), ('EGR3', 15.731985478396664), ('NR4A3', 17.747499142516073), ('UCN', 0.4717414977564758), ('CREM', 0.5166111956007751), ('PRR3', 0.4983231882831373), ('RAB6A', 1.7991395255884306), ('DUSP8', 0.7137219349751368), ('RAD23A', 0.5623617885723151), ('G…	1054
ATF3	dbcorrdb__ATF1__ENCSR000DNZ_1__m2	0.05811961439118396	3.258545727146186	2e-06	1.0	gene is annotated for similar motif dbcorrdb__ATF3__ENCSR000BKC_1__m1 ('ATF3 (ENCSR000BKC-1, motif 1)'; q-value = 2.47e-06)	frozenset({'weight>75.0%', 'activating', 'hg19-500bp-upstream-7species.mc9nr'})	[('BRAF', 2.5270653434160266), ('FOSB', 44.690941908159886), ('ARMCX3', 0.5711927506478103), ('RAD23A', 0.5623617885723151), ('JUND', 46.13518957192152), ('NR4A2', 23.85492767236529), ('RELB', 0.5504049356220891), ('PRKG1', 8.691681931847485), ('DUSP1', 7.1902181228021576), ('GAS5', 7.092525920904796), ('RAB6A', 1.7991395255884306), ('UBE2H', 0.8706540435280209), ('EGR1', 64.23645644168181), ('MT…	4958
ATF3	transfac_pro__M07248	0.059537430659559756	3.455138516277849	7.7e-05	1.0	gene is annotated for similar motif dbcorrdb__ATF3__ENCSR000BKC_1__m1 ('ATF3 (ENCSR000BKC-1, motif 1)'; q-value = 7.66e-05)	frozenset({'weight>75.0%', 'activating', 'hg19-500bp-upstream-7species.mc9nr'})	[('BRAF', 2.5270653434160266), ('FOSB', 44.690941908159886), ('DUSP1', 7.1902181228021576), ('UBE2H', 0.8706540435280209), ('NR4A3', 17.747499142516073), ('RAD23A', 0.5623617885723151), ('CREM', 0.5166111956007751), ('C2orf49', 0.5714592593015236), ('RAB6A', 1.7991395255884306), ('NR4A2', 23.85492767236529), ('EGR1', 64.23645644168181), ('JUND', 46.13518957192152), ('DUSP8', 0.7137219349751368), …	902
ATF3	transfac_public__M00179	0.05640955277935399	3.0214305315067937	0.000532	1.0	gene is annotated for similar motif transfac_pro__M00981 ('V$CREBATF_Q6: CREB, ATF'; q-value = 0.000532)	frozenset({'weight>75.0%', 'activating', 'hg19-500bp-upstream-7species.mc9nr'})	[('BRAF', 2.5270653434160266), ('UBE2H', 0.8706540435280209), ('NR4A3', 17.747499142516073), ('DUSP1', 7.1902181228021576), ('CYCS', 23.89142210708887), ('RAB6A', 1.7991395255884306), ('PRR3', 0.4983231882831373), ('CREM', 0.5166111956007751), ('RAD23A', 0.5623617885723151), ('RCAN1', 1.518836832332518), ('EGR3', 15.731985478396664), ('FILIP1L', 25.783174327624092), ('FOSB', 44.690941908159886), …	1596
ATF3	cisbp__M3090	0.059216503412371356	3.410639109661934	0.00011999999999999999	1.0	motif similar to transfac_pro__M00981 ('V$CREBATF_Q6: CREB, ATF'; q-value = 0.00012) which is directly annotated	frozenset({'weight>75.0%', 'activating', 'hg19-500bp-upstream-7species.mc9nr'})	[('BRAF', 2.5270653434160266), ('UBE2H', 0.8706540435280209), ('FOSB', 44.690941908159886), ('NR4A3', 17.747499142516073), ('RAD23A', 0.5623617885723151), ('DUSP1', 7.1902181228021576), ('BTG1', 8.799985476653177), ('RAB6A', 1.7991395255884306), ('PRR3', 0.4983231882831373), ('EGR3', 15.731985478396664), ('NR4A2', 23.85492767236529), ('GEM', 14.666736666660276), ('FILIP1L', 25.783174327624092), (…	1336
ATF3	transfac_pro__M01862	0.06048160792302707	3.5860570603797437	0.000272	1.0	motif similar to transfac_pro__M00513 ('V$ATF3_Q6: ATF3'; q-value = 0.000272) which is directly annotated	frozenset({'weight>75.0%', 'activating', 'hg19-500bp-upstream-7species.mc9nr'})	[('BRAF', 2.5270653434160266), ('UBE2H', 0.8706540435280209), ('FOSB', 44.690941908159886), ('JUN', 32.163923851309555), ('JUND', 46.13518957192152), ('CREM', 0.5166111956007751), ('DUSP1', 7.1902181228021576), ('FAM53C', 1.2099822981160966), ('RAD23A', 0.5623617885723151), ('DUSP8', 0.7137219349751368), ('RAB6A', 1.7991395255884306), ('TMEM39A', 0.4135805559948079), ('UCN', 0.4717414977564758), …	819
ATF3	cisbp__M6180	0.0573265985122619	3.1485870484793232	8e-06	1.0	gene is annotated for similar motif transfac_pro__M00981 ('V$CREBATF_Q6: CREB, ATF'; q-value = 8.17e-06)	frozenset({'weight>75.0%', 'activating', 'hg19-500bp-upstream-7species.mc9nr'})	[('BRAF', 2.5270653434160266), ('NR4A3', 17.747499142516073), ('UBE2H', 0.8706540435280209), ('DUSP1', 7.1902181228021576), ('FOSB', 44.690941908159886), ('RAD23A', 0.5623617885723151), ('JUND', 46.13518957192152), ('SIK1', 1.789045722002883), ('DUSP8', 0.7137219349751368), ('PRR3', 0.4983231882831373), ('RELB', 0.5504049356220891), ('CREM', 0.5166111956007751), ('NUP98', 0.5363860951709841), ('R…	1289
ATF3	taipale_cyt_meth__ATF2_NRTGAYGTCAYN_eDBD	0.056591721627395716	3.0466898565182428	0.0	1.0	motif similar to taipale_cyt_meth__ATF3_NRTGAYGTCAYN_eDBD ('ATF3 [bZIP]'; q-value = 4.47e-08) which is directly annotated	frozenset({'weight>75.0%', 'activating', 'hg19-500bp-upstream-7species.mc9nr'})	[('BRAF', 2.5270653434160266), ('UBE2H', 0.8706540435280209), ('DUSP1', 7.1902181228021576), ('RAD23A', 0.5623617885723151), ('FOSB', 44.690941908159886), ('JUND', 46.13518957192152), ('CYCS', 23.89142210708887), ('NR4A3', 17.747499142516073), ('RELB', 0.5504049356220891), ('NUP98', 0.5363860951709841), ('FAM53C', 1.2099822981160966), ('FILIP1L', 25.783174327624092), ('GAS5', 7.092525920904796), …	786
BCLAF1	dbcorrdb__TAF1__ENCSR000BHT_1__m1	0.06258808234492955	3.4891544971246127	0.000909	1.0	gene is annotated for similar motif dbcorrdb__BCLAF1__ENCSR000BJZ_1__m1 ('BCLAF1 (ENCSR000BJZ-1, motif 1)'; q-value = 0.000909)	frozenset({'weight>75.0%', 'activating', 'hg19-500bp-upstream-7species.mc9nr'})	[('PICALM', 4.734393909969026), ('CDC42BPA', 0.605243618400353), ('CCAR1', 1.4273142530782037), ('BPTF', 9.119464937143574), ('TNKS2', 1.6657310285019562), ('ANKRD17', 0.8854164724762089), ('HNRNPA2B1', 0.4284357058574946), ('PRDM2', 1.2478239628845968), ('SLAIN2', 0.9230520039117104), ('TNRC6B', 0.9630360352050727), ('NDUFC1', 1.7682569241572017), ('STAG2', 1.15593315562252), ('ARL5B', 2.4695142…	4409
BCLAF1	dbcorrdb__TAF1__ENCSR000BQF_1__m1	0.06608679502259643	3.91544170774786	9.300000000000001e-05	1.0	gene is annotated for similar motif dbcorrdb__BCLAF1__ENCSR000BJZ_1__m1 ('BCLAF1 (ENCSR000BJZ-1, motif 1)'; q-value = 9.28e-05)	frozenset({'weight>75.0%', 'activating', 'hg19-500bp-upstream-7species.mc9nr'})	[('PICALM', 4.734393909969026), ('CCAR1', 1.4273142530782037), ('CDC42BPA', 0.605243618400353), ('ANKRD17', 0.8854164724762089), ('EGR1', 0.5799480831282555), ('TNRC6B', 0.9630360352050727), ('PRDM2', 1.2478239628845968), ('TNKS2', 1.6657310285019562), ('RIF1', 3.9111578975931183), ('STAG2', 1.15593315562252), ('BPTF', 9.119464937143574), ('SLAIN2', 0.9230520039117104), ('TMED10', 0.4429618274726…	3665
BCLAF1	dbcorrdb__TAF1__ENCSR000BKS_1__m1	0.059243229267191305	3.0816137186104826	0.000732	1.0	gene is annotated for similar motif dbcorrdb__BCLAF1__ENCSR000BJZ_1__m1 ('BCLAF1 (ENCSR000BJZ-1, motif 1)'; q-value = 0.000732)	frozenset({'weight>75.0%', 'activating', 'hg19-500bp-upstream-7species.mc9nr'})	[('PICALM', 4.734393909969026), ('ANKRD17', 0.8854164724762089), ('ARL5B', 2.4695142699045656), ('EGR1', 0.5799480831282555), ('CDC42BPA', 0.605243618400353), ('HSPA4', 4.136227972115655), ('ZKSCAN1', 2.383778825587985), ('MRPL51', 1.4550057659947715), ('REST', 0.5256993109253824), ('TNRC6B', 0.9630360352050727), ('RPS14', 0.8511794046844072), ('PRDM2', 1.2478239628845968), ('HNRNPA2B1', 0.428435…	4911
BCLAF1	dbcorrdb__TAF1__ENCSR000BJN_1__m1	0.06680875160687688	4.0034057353367825	0.000773	1.0	gene is annotated for similar motif dbcorrdb__BCLAF1__ENCSR000BJZ_1__m1 ('BCLAF1 (ENCSR000BJZ-1, motif 1)'; q-value = 0.000773)	frozenset({'weight>75.0%', 'activating', 'hg19-500bp-upstream-7species.mc9nr'})	[('PICALM', 4.734393909969026), ('EIF4G1', 2.485327435083297), ('CCAR1', 1.4273142530782037), ('SLAIN2', 0.9230520039117104), ('RIF1', 3.9111578975931183), ('TMED10', 0.4429618274726639), ('PRDM2', 1.2478239628845968), ('CDC42BPA', 0.605243618400353), ('CTCF', 3.011905559761395), ('TNRC6B', 0.9630360352050727), ('ANKRD17', 0.8854164724762089), ('TNKS2', 1.6657310285019562), ('DOHH', 0.70739186176…	4941
BCLAF1	dbcorrdb__POLR2A__ENCSR000FAJ_1__m2	0.06884807411480658	4.251879155007892	0.000487	1.0	gene is annotated for similar motif dbcorrdb__BCLAF1__ENCSR000BJZ_1__m1 ('BCLAF1 (ENCSR000BJZ-1, motif 1)'; q-value = 0.000487)	frozenset({'weight>75.0%', 'activating', 'hg19-500bp-upstream-7species.mc9nr'})	[('FOXP1', 1.0916205778273704), ('RING1', 0.843832013361092), ('TRMT112', 1.744296022177716), ('HNRNPD', 0.9602569156719716), ('HSPA9', 1.0867606329158337), ('HNRNPA2B1', 0.4284357058574946), ('RPL13A', 1.096254602709395), ('RABGEF1', 0.5232286103489715), ('CACNA1G', 0.8663110007330886), ('PRDM2', 1.2478239628845968), ('LHX4', 0.470923232994137), ('RCOR1', 1.160281071035068), ('PARD3B', 1.7560506…	4449
E2F1	transfac_pro__M00918	0.07145706876407056	3.1003102195391423	0.0	1.0	gene is directly annotated	frozenset({'weight>75.0%', 'activating', 'hg19-500bp-upstream-7species.mc9nr'})	[('E2F1', 1.0), ('CHERP', 1.9073627258543424), ('MYO6', 0.8915870572180676), ('PTPMT1', 0.4079108110006079), ('LCAT', 0.8381040823083841), ('C2orf49', 1.3081697244090391), ('DLST', 1.4292252617063448), ('TTC9C', 2.4264404313856085), ('ATP6V1F', 1.1889725622353495), ('CAMKK2', 0.5996618072580451), ('TOMM40', 0.4542181174751749), ('DYNC1LI1', 0.4093406634032781), ('RNASEH2A', 1.1910298068643563), (…	3960
E2F1	dbcorrdb__MXI1__ENCSR000EIA_1__m4	0.0728391895357784	3.18729392168828	1.4000000000000001e-05	1.0	motif similar to dbcorrdb__HA-E2F1__ENCSR000EVM_1__m1 ('HA-E2F1 (ENCSR000EVM-1, motif 1)'; q-value = 1.36e-05) which is directly annotated	frozenset({'weight>75.0%', 'activating', 'hg19-500bp-upstream-7species.mc9nr'})	[('PPP2R5C', 1.5600120743859116), ('KLF10', 0.8847580927414169), ('ATP5J', 0.8961714647332704), ('C9orf72', 1.9200527778311187), ('RAB11A', 0.96474056470959), ('BRD7', 2.364339613771339), ('CAMKK2', 0.5996618072580451), ('C3orf38', 1.7859382823244054), ('ZFX', 0.8756159223128067), ('DYNC1LI1', 0.4093406634032781), ('TMEM54', 2.2471281000821914)]	1338
E2F1	cisbp__M3134	0.07698555185090195	3.4482450281356924	0.0	1.0	gene is directly annotated	frozenset({'weight>75.0%', 'activating', 'hg19-500bp-upstream-7species.mc9nr'})	[('E2F1', 1.0), ('CHERP', 1.9073627258543424), ('LCAT', 0.8381040823083841), ('C2orf49', 1.3081697244090391), ('PTPMT1', 0.4079108110006079), ('DLST', 1.4292252617063448), ('TOMM40', 0.4542181174751749), ('TTC9C', 2.4264404313856085), ('C3orf38', 1.7859382823244054), ('MYO6', 0.8915870572180676), ('ATP6V1F', 1.1889725622353495), ('FAHD2A', 7.5614499261245935), ('SNAI2', 0.7887775529479203), ('PAF…	3192
E2F1	dbcorrdb__POLR2A__ENCSR000BGO_1__m1	0.08342594967370551	3.8535711453667236	0.000449	1.0	motif similar to dbcorrdb__E2F1__ENCSR000EVJ_1__m1 ('E2F1 (ENCSR000EVJ-1, motif 1)'; q-value = 0.000449) which is directly annotated	frozenset({'weight>75.0%', 'activating', 'hg19-500bp-upstream-7species.mc9nr'})	[('CHERP', 1.9073627258543424), ('ATP5J', 0.8961714647332704), ('PAFAH1B2', 1.5385833391884978), ('C2orf49', 1.3081697244090391), ('RAB11A', 0.96474056470959), ('BRF2', 0.959285596022987), ('ZFX', 0.8756159223128067), ('PPP2R5C', 1.5600120743859116), ('LCAT', 0.8381040823083841), ('SNX14', 0.5571761196626382)]	1091
E2F1	taipale_tf_pairs__E2F1_ELK1_SGCGCNNNNNNNNNNNCGGAAGN_CAP_repr	0.07637285913767063	3.409685242646899	0.0	1.0	gene is directly annotated	frozenset({'weight>75.0%', 'activating', 'hg19-500bp-upstream-7species.mc9nr'})	[('PAFAH1B2', 1.5385833391884978), ('CHERP', 1.9073627258543424), ('RAB11A', 0.96474056470959), ('C2orf49', 1.3081697244090391), ('COX16', 0.6788727895792668), ('SNX14', 0.5571761196626382), ('CCL4', 0.4843396649482593)]	748
E2F1	transfac_pro__M00939	0.07148556609956969	3.10210369793397	0.0	1.0	gene is directly annotated	frozenset({'weight>75.0%', 'activating', 'hg19-500bp-upstream-7species.mc9nr'})	[('E2F1', 1.0), ('CHERP', 1.9073627258543424), ('MYO6', 0.8915870572180676), ('PTPMT1', 0.4079108110006079), ('LCAT', 0.8381040823083841), ('DLST', 1.4292252617063448), ('C2orf49', 1.3081697244090391), ('ATP6V1F', 1.1889725622353495), ('TTC9C', 2.4264404313856085), ('DYNC1LI1', 0.4093406634032781), ('CAMKK2', 0.5996618072580451), ('RNASEH2A', 1.1910298068643563), ('TOMM40', 0.4542181174751749), (…	4765
E2F1	transfac_pro__M00919	0.07315266022626885	3.2070221840313833	0.0	1.0	gene is directly annotated	frozenset({'weight>75.0%', 'activating', 'hg19-500bp-upstream-7species.mc9nr'})	[('E2F1', 1.0), ('CHERP', 1.9073627258543424), ('LCAT', 0.8381040823083841), ('MYO6', 0.8915870572180676), ('DLST', 1.4292252617063448), ('TTC9C', 2.4264404313856085), ('C2orf49', 1.3081697244090391), ('RNASEH2A', 1.1910298068643563), ('PTPMT1', 0.4079108110006079), ('KLF10', 0.8847580927414169), ('ATP6V1F', 1.1889725622353495)]	1338
E2F1	dbcorrdb__EZH2__ENCSR000AQE_1__m9	0.07355162292325668	3.2321308815589695	7.000000000000001e-06	1.0	motif similar to dbcorrdb__HA-E2F1__ENCSR000EVM_1__m1 ('HA-E2F1 (ENCSR000EVM-1, motif 1)'; q-value = 7.26e-06) which is directly annotated	frozenset({'weight>75.0%', 'activating', 'hg19-500bp-upstream-7species.mc9nr'})	[('ATP5J', 0.8961714647332704), ('CAMKK2', 0.5996618072580451), ('KLF10', 0.8847580927414169), ('C3orf38', 1.7859382823244054), ('C9orf72', 1.9200527778311187), ('TMEM54', 2.2471281000821914), ('RAB11A', 0.96474056470959), ('ZFX', 0.8756159223128067), ('PPP2R5C', 1.5600120743859116), ('DYNC1LI1', 0.4093406634032781), ('BRD7', 2.364339613771339), ('CHERP', 1.9073627258543424), ('SMARCB1', 2.081338…	2027
E2F1	dbcorrdb__POLR2A__ENCSR000EAY_1__m1	0.0709868627283349	3.070717826024488	0.000223	1.0	motif similar to dbcorrdb__E2F1__ENCSR000EVJ_1__m1 ('E2F1 (ENCSR000EVJ-1, motif 1)'; q-value = 0.000223) which is directly annotated	frozenset({'weight>75.0%', 'activating', 'hg19-500bp-upstream-7species.mc9nr'})	[('CHERP', 1.9073627258543424), ('RAB11A', 0.96474056470959), ('PAFAH1B2', 1.5385833391884978), ('C2orf49', 1.3081697244090391), ('BRF2', 0.959285596022987), ('LCAT', 0.8381040823083841), ('DPY30', 0.5834870428353305), ('PPP2R5C', 1.5600120743859116), ('MCOLN1', 0.6369475759036123), ('PCDHGB5', 0.4721913476965542), ('ZFX', 0.8756159223128067), ('FAHD2A', 7.5614499261245935), ('CAMKK2', 0.59966180…	4974
ELF3	cisbp__M4563	0.07166367444643926	3.123555774558222	0.00016	1.0	gene is annotated for similar motif hocomoco__ELF3_HUMAN.H11MO.0.A ('ELF3_HUMAN'; q-value = 0.00016)	frozenset({'weight>75.0%', 'activating', 'hg19-500bp-upstream-7species.mc9nr'})	[('SDHAF2', 11.571495802619411), ('UVRAG', 1.2774714759902543), ('HSPA4', 1.586352322094887), ('SFT2D1', 1.7160629562626757), ('C6orf120', 0.8893165080402794), ('MANBAL', 5.504047000693086), ('INO80', 0.5950454493440384), ('MEA1', 1.2554586742700615), ('MRPL18', 1.3644594889266723), ('PARVA', 1.410249842713722), ('SMAP1', 0.508360317194283), ('XRN2', 0.7387058215443426), ('TMEM184C', 2.5538750793…	4024
ELF3	cisbp__M4617	0.08081296321870828	3.7190026055977032	0.0004	1.0	gene is annotated for similar motif taipale_cyt_meth__ELF3_ACCCGGAAGNNNNNNNNNWWWWW_eDBD ('ELF3 [ETS]'; q-value = 0.0004)	frozenset({'weight>75.0%', 'activating', 'hg19-500bp-upstream-7species.mc9nr'})	[('SFT2D1', 1.7160629562626757), ('SDHAF2', 11.571495802619411), ('UVRAG', 1.2774714759902543), ('C6orf120', 0.8893165080402794), ('HSPA4', 1.586352322094887), ('INO80', 0.5950454493440384), ('MANBAL', 5.504047000693086), ('MEA1', 1.2554586742700615), ('PARVA', 1.410249842713722), ('SMAP1', 0.508360317194283), ('MRPL18', 1.3644594889266723), ('FBXW2', 3.0684054030441854), ('TMEM184C', 2.553875079…	4377
ELF3	transfac_pro__M07699	0.07466740321318419	3.319042092673071	0.000711	1.0	motif similar to cisbp__M5375 ('ELF3[gene ID: "ENSG00000163435" species: "Homo sapiens" TF status: "direct" TF family: "Ets" DBDs: "Ets"]'; q-value = 0.000711) which is directly annotated	frozenset({'weight>75.0%', 'activating', 'hg19-500bp-upstream-7species.mc9nr'})	[('HSPA4', 1.586352322094887), ('INO80', 0.5950454493440384), ('UVRAG', 1.2774714759902543), ('ERN1', 0.7079434903179714), ('PARVA', 1.410249842713722), ('CHD8', 0.6379753350861889), ('XRN2', 0.7387058215443426), ('SDHAF2', 11.571495802619411), ('SFT2D1', 1.7160629562626757), ('MEA1', 1.2554586742700615), ('FBXW2', 3.0684054030441854), ('RFXANK', 0.916971206996584), ('NSUN5', 7.955808223112898), …	2896
ELF3	transfac_pro__M04714	0.07622105602356949	3.420155705491096	0.00014199999999999998	1.0	gene is annotated for similar motif taipale_cyt_meth__ELF3_ACCCGGAAGNNNNNNNNNWWWWW_FL ('ELF3 [ETS]'; q-value = 0.000142)	frozenset({'weight>75.0%', 'activating', 'hg19-500bp-upstream-7species.mc9nr'})	[('SFT2D1', 1.7160629562626757), ('HSPA4', 1.586352322094887), ('INO80', 0.5950454493440384), ('SDHAF2', 11.571495802619411), ('C6orf120', 0.8893165080402794), ('MEA1', 1.2554586742700615), ('UVRAG', 1.2774714759902543), ('SMAP1', 0.508360317194283), ('MANBAL', 5.504047000693086), ('RFXANK', 0.916971206996584), ('NSUN5', 7.955808223112898), ('MRPL18', 1.3644594889266723), ('FBXW2', 3.068405403044…	4414
ELF4	taipale_cyt_meth__ELF2_NATGCGGAAGTN_eDBD	0.06341470292422946	3.3983652731402043	0.0	1.0	gene is annotated for similar motif taipale_cyt_meth__ELF4_NATGCGGAAGTN_eDBD ('ELF4 [ETS]'; q-value = 5.18e-13)	frozenset({'weight>75.0%', 'activating', 'hg19-500bp-upstream-7species.mc9nr'})	[('MORC3', 0.8984426941788796), ('CDK13', 0.8011204270532784), ('GNAI3', 0.8779463630194175), ('PAAF1', 0.8966284858081246), ('LSM5', 0.5564879915879218), ('PAFAH1B2', 0.8374829690278697), ('YME1L1', 0.5001009553562064), ('KIF23', 0.5286869568103703), ('ATM', 0.4594887983550574), ('FAM122B', 0.4881806782225961), ('WDR48', 0.8922358172425431), ('ZFY', 0.5117816917433787), ('EIF2A', 0.5981552170461…	421
ELF4	taipale_cyt_meth__ELF1_NATGCGGAAGTN_eDBD	0.06301051820241195	3.3619268969680642	0.0	1.0	gene is annotated for similar motif taipale_cyt_meth__ELF4_NATGCGGAAGTN_eDBD_meth ('ELF4 [ETS, CpG-meth]'; q-value = 3.19e-10)	frozenset({'weight>75.0%', 'activating', 'hg19-500bp-upstream-7species.mc9nr'})	[('MORC3', 0.8984426941788796), ('CDK13', 0.8011204270532784), ('GNAI3', 0.8779463630194175), ('PAAF1', 0.8966284858081246), ('EIF2A', 0.5981552170461004), ('PAFAH1B2', 0.8374829690278697), ('GPS2', 0.6267704478093752), ('LSM5', 0.5564879915879218), ('ATM', 0.4594887983550574), ('ZFY', 0.5117816917433787), ('KIF23', 0.5286869568103703), ('FAM122B', 0.4881806782225961), ('YME1L1', 0.50010095535620…	518
ELF4	taipale_cyt_meth__ELF2_NATGCGGAAGTN_FL	0.06129978286820758	3.2076993513092367	0.0	1.0	gene is annotated for similar motif taipale_cyt_meth__ELF4_NATGCGGAAGTN_eDBD_meth ('ELF4 [ETS, CpG-meth]'; q-value = 2.16e-09)	frozenset({'weight>75.0%', 'activating', 'hg19-500bp-upstream-7species.mc9nr'})	[('CDK13', 0.8011204270532784), ('MORC3', 0.8984426941788796), ('GNAI3', 0.8779463630194175), ('PAAF1', 0.8966284858081246), ('PAFAH1B2', 0.8374829690278697), ('LSM5', 0.5564879915879218), ('ZFY', 0.5117816917433787), ('FAM122B', 0.4881806782225961), ('GPS2', 0.6267704478093752), ('ATM', 0.4594887983550574), ('WDR48', 0.8922358172425431), ('PHB2', 0.7502253096075592), ('EIF2A', 0.5981552170461004…	884
ELF4	taipale_cyt_meth__ELF1_NATGCGGAAGTN_FL	0.060167125682649196	3.105587157617541	0.0	1.0	gene is annotated for similar motif taipale_cyt_meth__ELF4_NATGCGGAAGTN_eDBD_meth ('ELF4 [ETS, CpG-meth]'; q-value = 2.16e-09)	frozenset({'weight>75.0%', 'activating', 'hg19-500bp-upstream-7species.mc9nr'})	[('CDK13', 0.8011204270532784), ('MORC3', 0.8984426941788796), ('GNAI3', 0.8779463630194175), ('PAAF1', 0.8966284858081246), ('GPS2', 0.6267704478093752), ('ZFY', 0.5117816917433787), ('LSM5', 0.5564879915879218), ('ATM', 0.4594887983550574), ('EIF2A', 0.5981552170461004), ('PAFAH1B2', 0.8374829690278697), ('KIF23', 0.5286869568103703), ('YME1L1', 0.5001009553562064), ('FAM122B', 0.48818067822259…	546
ETS1	dbcorrdb__POLR2A__ENCSR000FAL_1__m1	0.05386235999923331	3.2478995895410674	1.3000000000000001e-05	1.0	gene is annotated for similar motif dbcorrdb__ETS1__ENCSR000BKQ_1__m3 ('ETS1 (ENCSR000BKQ-1, motif 3)'; q-value = 1.26e-05)	frozenset({'weight>75.0%', 'activating', 'hg19-500bp-upstream-7species.mc9nr'})	[('XKR6', 0.5487586497182255), ('ZRANB2', 0.4507194746339621), ('RPL32', 0.7658210244651816), ('TRMT112', 0.8760048124507478), ('EPN1', 3.4686494125978573), ('ERH', 0.4397689968140552), ('RPS6', 2.3096677251983033), ('ARPC2', 0.5165399539957592), ('USP9X', 0.5235294547875161), ('INSIG2', 0.8711864616634986), ('HSPA9', 0.5529993319780384), ('C20orf24', 1.7872124577855797), ('PCM1', 1.3071055738329…	3399
ETS1	dbcorrdb__TAF1__ENCSR000BKS_1__m2	0.05533025166595322	3.4698684472410393	0.0	1.0	gene is annotated for similar motif dbcorrdb__ETS1__ENCSR000BKQ_1__m3 ('ETS1 (ENCSR000BKQ-1, motif 3)'; q-value = 7.39e-08)	frozenset({'weight>75.0%', 'activating', 'hg19-500bp-upstream-7species.mc9nr'})	[('TRMT112', 0.8760048124507478), ('ZRANB2', 0.4507194746339621), ('EPN1', 3.4686494125978573), ('RPL32', 0.7658210244651816), ('ERH', 0.4397689968140552), ('DUSP6', 1.7170172966879511), ('ARHGAP1', 1.4042191099332872), ('USP9X', 0.5235294547875161), ('XKR6', 0.5487586497182255), ('INSIG2', 0.8711864616634986), ('ARPC2', 0.5165399539957592), ('CDC40', 0.5954551725863548), ('YWHAB', 1.747907743167…	4016
ETS1	dbcorrdb__POLR2A__ENCSR000FAJ_1__m2	0.05299903524856725	3.1173509849852077	0.000198	1.0	gene is annotated for similar motif dbcorrdb__ETS1__ENCSR000BKQ_1__m3 ('ETS1 (ENCSR000BKQ-1, motif 3)'; q-value = 0.000198)	frozenset({'weight>75.0%', 'activating', 'hg19-500bp-upstream-7species.mc9nr'})	[('SMCHD1', 0.5225354525580035), ('TRMT112', 0.8760048124507478), ('HNRNPD', 5.687988936866367), ('HSPA9', 0.5529993319780384), ('XKR6', 0.5487586497182255), ('SEC31A', 1.4810396745128862), ('CBX1', 0.5424413713149311), ('EPN1', 3.4686494125978573), ('TMF1', 9.122972520971848), ('UTP18', 2.802307863253556), ('ARPC2', 0.5165399539957592), ('CFDP1', 2.22460389579873), ('ARMCX3', 1.3469683542713016)…	4705
ETV4	dbcorrdb__ELK4__ENCSR000EVB_1__m1	0.06410757772366106	3.0083598216519873	0.000967	1.0	motif similar to hdpi__ETV4 ('ETV4'; q-value = 0.000967) which is directly annotated	frozenset({'weight>75.0%', 'activating', 'hg19-500bp-upstream-7species.mc9nr'})	[('EPN1', 0.677856755115445), ('ADAM17', 0.4371149593849203), ('SFT2D1', 1.0764146215924448), ('ESCO1', 1.0022169399373555), ('DPH2', 0.5652439641938339), ('ERCC1', 0.7780398639020308), ('ZNF213', 0.4074375266977928), ('NFKBIB', 1.140536954381614), ('FDXR', 0.8603477847780252), ('C2orf49', 0.7229050458141046), ('LLPH', 0.7724950558208461), ('TUSC2', 0.7454678716798626)]	1066
ETV4	dbcorrdb__TAF1__ENCSR000BGS_1__m2	0.07078230264678173	3.52668396637189	0.00028700000000000004	1.0	motif similar to transfac_pro__M02066 ('V$PEA3_02: PEA3'; q-value = 0.000287) which is directly annotated	frozenset({'weight>75.0%', 'activating', 'hg19-500bp-upstream-7species.mc9nr'})	[('EPN1', 0.677856755115445), ('ADAM17', 0.4371149593849203), ('SFT2D1', 1.0764146215924448), ('LLPH', 0.7724950558208461), ('ESCO1', 1.0022169399373555), ('DPH2', 0.5652439641938339), ('TUSC2', 0.7454678716798626), ('C2orf49', 0.7229050458141046), ('ERCC1', 0.7780398639020308), ('NFKBIB', 1.140536954381614), ('ZNF213', 0.4074375266977928), ('FDXR', 0.8603477847780252)]	714
FOSL1	dbcorrdb__BACH1__ENCSR000EBQ_1__m1	0.15403949730700178	3.616903633447995	0.000199	1.0	motif similar to transfac_public__M00517 ('V$AP1_01: AP-1'; q-value = 0.000199) which is directly annotated	frozenset({'weight>75.0%', 'activating', 'hg19-500bp-upstream-7species.mc9nr'})	[('SLMAP', 1.9732634911556912), ('EYA1', 0.8943079745976252), ('LRRK2', 1.049271486902215), ('RBBP6', 1.5359753067164197)]	441
GATA2	taipale_cyt_meth__ERG_NACMGGAARTN_FL_meth	0.0594728431353207	3.1520550469742097	0.000151	1.0	motif similar to dbcorrdb__GATA2__ENCSR000EVW_1__m2 ('GATA2 (ENCSR000EVW-1, motif 2)'; q-value = 0.000151) which is directly annotated	frozenset({'weight>75.0%', 'activating', 'hg19-500bp-upstream-7species.mc9nr'})	[('SS18', 2.1263547506018328), ('ARPC5L', 0.5927443917535422), ('SH3GL1', 0.8165913838006149), ('THOC5', 3.116541049908563), ('RPF2', 0.6867854005018512), ('FRMD1', 1.3690808622773338), ('NMNAT1', 0.9837169552559332), ('ARF1', 0.6686809020433019), ('THAP10', 0.546512771595021), ('KLHL18', 1.5481022241987492), ('ZMYND8', 6.148233025562308), ('APOLD1', 1.6778033914993618), ('TBPL1', 0.6034671579856…	697
GATA2	homer__ACAGGAAGTG_ETS1	0.05918677372896403	3.1230223200383196	0.000606	1.0	gene is annotated for similar motif dbcorrdb__GATA2__ENCSR000EVW_1__m2 ('GATA2 (ENCSR000EVW-1, motif 2)'; q-value = 0.000606)	frozenset({'weight>75.0%', 'activating', 'hg19-500bp-upstream-7species.mc9nr'})	[('SS18', 2.1263547506018328), ('NMNAT1', 0.9837169552559332), ('LCP2', 0.6447891292019694), ('RPF2', 0.6867854005018512), ('THOC5', 3.116541049908563), ('ARPC5L', 0.5927443917535422), ('THAP10', 0.546512771595021), ('SH3GL1', 0.8165913838006149), ('KLHL18', 1.5481022241987492), ('MLEC', 2.3215228777862515), ('TAF1A', 1.1823428153449564), ('VTA1', 0.650953062589271), ('ZNF184', 0.7224873622961059…	422
GMEB2	taipale_cyt_meth__GMEB1_NKACGTNNNNACGTMN_FL_meth_repr	0.0524127921609423	3.0164366736599417	0.0009339999999999999	1.0	motif similar to cisbp__M5494 ('GMEB2[gene ID: "ENSG00000101216" species: "Homo sapiens" TF status: "direct" TF family: "SAND" DBDs: "SAND"]'; q-value = 0.000934) which is directly annotated	frozenset({'weight>75.0%', 'activating', 'hg19-500bp-upstream-7species.mc9nr'})	[('AHR', 0.4742996153281542), ('COL12A1', 0.6642928924739677), ('ATXN1', 0.7726686590634566), ('RAB11FIP3', 1.9154727007175545), ('HNRNPA2B1', 0.4487339415076328), ('NFIA', 9.436874603078827), ('PHACTR2', 0.776601821843052), ('LAMB1', 0.4100063160516902), ('NCKAP5L', 1.4257705123337383), ('TM7SF3', 1.3146756990134298), ('RBBP6', 0.6279337939112196), ('FAM98B', 3.6444989352432753), ('HCG18', 0.988…	489
KDM5A	dbcorrdb__TAF1__ENCSR000BHT_1__m1	0.054856863894661684	3.1511032115893967	1.3000000000000001e-05	1.0	motif similar to dbcorrdb__KDM5A__ENCSR000AQL_1__m1 ('KDM5A (ENCSR000AQL-1, motif 1)'; q-value = 1.34e-05) which is directly annotated	frozenset({'weight>75.0%', 'activating', 'hg19-500bp-upstream-7species.mc9nr'})	[('PICALM', 1.3469623326726037), ('CDC42BPA', 1.2151066614991175), ('BPTF', 4.897306446735285), ('USP34', 1.2066989653998212), ('RNF214', 0.4374187917603461), ('PRDM2', 3.1149858977187668), ('SLAIN2', 0.7046862758753679), ('CTDNEP1', 1.4923736687968006), ('ACTG1', 0.5080502310175131), ('PCDHB7', 2.22389689519296), ('RPS14', 1.0472174558003444), ('CDK6', 3.5498917262280103), ('SMC4', 0.64473921538…	3355
KDM5A	dbcorrdb__ATF3__ENCSR000BKC_1__m3	0.054714286691957964	3.131663921485751	7.099999999999999e-05	1.0	gene is annotated for similar motif dbcorrdb__KDM5A__ENCSR000AQL_1__m1 ('KDM5A (ENCSR000AQL-1, motif 1)'; q-value = 7.14e-05)	frozenset({'weight>75.0%', 'activating', 'hg19-500bp-upstream-7species.mc9nr'})	[('PICALM', 1.3469623326726037), ('HNRNPD', 0.4478139102497826), ('EIF5', 1.9280023745422818), ('IGF2R', 0.7332017713439278), ('PRDM2', 3.1149858977187668), ('RBFOX2', 1.834393433538892), ('SLAIN2', 0.7046862758753679), ('CDC42BPA', 1.2151066614991175), ('EIF1', 7.590807479463191), ('DPP6', 0.8860961741626244), ('HSPA9', 0.8298651763718609), ('NFAT5', 1.236729619738551), ('RABEP1', 0.716067148213…	1387
KDM5A	dbcorrdb__TAF1__ENCSR000BHO_1__m1	0.054375523258333926	3.0854761681994876	0.0	1.0	motif similar to dbcorrdb__KDM5A__ENCSR000AQL_1__m1 ('KDM5A (ENCSR000AQL-1, motif 1)'; q-value = 4.15e-09) which is directly annotated	frozenset({'weight>75.0%', 'activating', 'hg19-500bp-upstream-7species.mc9nr'})	[('PICALM', 1.3469623326726037), ('SLAIN2', 0.7046862758753679), ('PRDM2', 3.1149858977187668), ('CDC42BPA', 1.2151066614991175), ('USP34', 1.2066989653998212), ('ATP13A1', 0.4794425295546423), ('EIF5', 1.9280023745422818), ('PCDHB7', 2.22389689519296), ('REXO1', 2.53813948007389), ('CTDNEP1', 1.4923736687968006), ('EPC2', 1.7825917127375202), ('SMC4', 0.6447392153892318), ('WNK1', 1.966760613169…	4742
LHX6	taipale_cyt_meth__EMX1_NYAATTAN_FL	0.06489549190453445	3.0750127058571968	0.00057	1.0	motif similar to taipale_cyt_meth__LHX6_CTAATTAN_FL ('LHX6 [Znf_LIM_Homeodomain]'; q-value = 0.00057) which is directly annotated	frozenset({'weight>75.0%', 'activating', 'hg19-500bp-upstream-7species.mc9nr'})	[('SP7', 0.7557692328602028), ('PPP1R1B', 0.5865140996209728), ('ZFHX4', 5.179527785925255), ('UBA3', 0.5094422524480701), ('PMEPA1', 0.5248354458969292), ('PLCD1', 0.4798131672768289), ('KLF3', 0.5850924986323507), ('LTBP1', 0.4249785708749346), ('SCN8A', 0.4744184042869545), ('NFATC3', 0.5181689364984394), ('CS', 1.2118628191462886), ('MFAP4', 0.8222320744844162), ('NEDD4L', 3.4615640516511204)…	750
LHX6	taipale_cyt_meth__EMX1_NYAATTAN_eDBD	0.06504098518164698	3.0896119128186297	0.000517	1.0	motif similar to taipale_cyt_meth__LHX6_CTAATTAN_FL ('LHX6 [Znf_LIM_Homeodomain]'; q-value = 0.000517) which is directly annotated	frozenset({'weight>75.0%', 'activating', 'hg19-500bp-upstream-7species.mc9nr'})	[('SP7', 0.7557692328602028), ('PPP1R1B', 0.5865140996209728), ('UBA3', 0.5094422524480701), ('ZFHX4', 5.179527785925255), ('PMEPA1', 0.5248354458969292), ('PLCD1', 0.4798131672768289), ('LTBP1', 0.4249785708749346), ('SCN8A', 0.4744184042869545), ('KLF3', 0.5850924986323507), ('NFATC3', 0.5181689364984394), ('NEDD4L', 3.4615640516511204), ('CS', 1.2118628191462886), ('SIX1', 0.8292837690447684),…	1069
LHX6	flyfactorsurvey__Lim3_SOLEXA_FBgn0002023	0.06436567676335107	3.0218495559787732	0.000628	1.0	gene is annotated for similar motif transfac_pro__M08949 ('V$LHX6_08: LHX6'; q-value = 0.000628)	frozenset({'weight>75.0%', 'activating', 'hg19-500bp-upstream-7species.mc9nr'})	[('PPP1R1B', 0.5865140996209728), ('SATB2', 3.344726353187981), ('UBA3', 0.5094422524480701), ('PMEPA1', 0.5248354458969292), ('SP7', 0.7557692328602028), ('COL25A1', 2.066929210583764), ('SIX1', 0.8292837690447684), ('KLF3', 0.5850924986323507), ('ZFHX4', 5.179527785925255), ('CREM', 0.4121632750792069), ('SCN8A', 0.4744184042869545), ('MPPED2', 1.0252779031401118), ('PRICKLE1', 2.18071548344111…	913
LHX6	taipale_cyt_meth__LHX4_NTAATTAN_FL_repr	0.06903244225563993	3.4901260056851013	0.000161	1.0	motif similar to taipale_cyt_meth__LHX6_CYAATTAN_FL_meth ('LHX6 [Znf_LIM_Homeodomain, CpG-meth]'; q-value = 0.000161) which is directly annotated	frozenset({'weight>75.0%', 'activating', 'hg19-500bp-upstream-7species.mc9nr'})	[('PPP1R1B', 0.5865140996209728), ('SATB2', 3.344726353187981), ('ZFHX4', 5.179527785925255), ('UBA3', 0.5094422524480701), ('SP7', 0.7557692328602028), ('SCN8A', 0.4744184042869545), ('PMEPA1', 0.5248354458969292), ('HMX1', 0.7692639366958908), ('TRIP12', 1.354946593482764), ('PRICKLE1', 2.180715483441116), ('SIX1', 0.8292837690447684), ('SP4', 2.3711085939926058), ('LTBP1', 0.4249785708749346),…	919
LHX6	taipale__HOXA2_DBD_NNYMATTANN	0.06481313721937641	3.0667490038035563	0.000721	1.0	motif similar to taipale_cyt_meth__LHX6_CYAATTAN_FL_meth ('LHX6 [Znf_LIM_Homeodomain, CpG-meth]'; q-value = 0.000721) which is directly annotated	frozenset({'weight>75.0%', 'activating', 'hg19-500bp-upstream-7species.mc9nr'})	[('PPP1R1B', 0.5865140996209728), ('SP7', 0.7557692328602028), ('PLCD1', 0.4798131672768289), ('KLF3', 0.5850924986323507), ('UBA3', 0.5094422524480701), ('ZFHX4', 5.179527785925255), ('SATB2', 3.344726353187981), ('HMX1', 0.7692639366958908), ('SCN8A', 0.4744184042869545), ('DMKN', 0.6345268118531061), ('KIF26B', 1.9055892746842729), ('PMEPA1', 0.5248354458969292), ('NEDD4L', 3.4615640516511204)…	806
LHX6	cisbp__M5414	0.06492568862242573	3.0780427299435322	0.0008230000000000001	1.0	motif similar to cisbp__M5599 ('LHX6[gene ID: "ENSG00000106852" species: "Homo sapiens" TF status: "direct" TF family: "Homeodomain" DBDs: "Homeobox"]; LHX8[gene ID: "ENSG00000162624" species: "Homo sapiens" TF status: "inferred" TF family: "Homeodomain" DBDs: "Homeobox"]; NP_001076596.1[gene ID: "NP_001076596.1" species: "Mus musculus" TF status: "inferred" TF family: "Homeodomain" DBDs: "Homeob…	frozenset({'weight>75.0%', 'activating', 'hg19-500bp-upstream-7species.mc9nr'})	[('PPP1R1B', 0.5865140996209728), ('SATB2', 3.344726353187981), ('SP7', 0.7557692328602028), ('SCN8A', 0.4744184042869545), ('UBA3', 0.5094422524480701), ('KLF3', 0.5850924986323507), ('PRICKLE1', 2.180715483441116), ('SOX9', 3.4213871190839886), ('ZFHX4', 5.179527785925255), ('HMX1', 0.7692639366958908), ('COL25A1', 2.066929210583764), ('TRIP12', 1.354946593482764), ('LTBP1', 0.4249785708749346)…	863
LHX6	transfac_pro__M07846	0.06763790292029713	3.350193984243445	0.0	0.39721300000000004	motif is annotated for orthologous gene FBgn0013751 in D. melanogaster (identity = 39%)	frozenset({'weight>75.0%', 'activating', 'hg19-500bp-upstream-7species.mc9nr'})	[('PPP1R1B', 0.5865140996209728), ('SP7', 0.7557692328602028), ('LTBP1', 0.4249785708749346), ('UBA3', 0.5094422524480701), ('PMEPA1', 0.5248354458969292), ('ZFHX4', 5.179527785925255), ('NFATC3', 0.5181689364984394), ('SCN8A', 0.4744184042869545), ('CS', 1.2118628191462886), ('NEDD4L', 3.4615640516511204), ('SATB2', 3.344726353187981), ('KLF3', 0.5850924986323507), ('HMX1', 0.7692639366958908), …	1086
LHX6	cisbp__M0982	0.06700377184458024	3.286563478430409	4e-05	0.39721300000000004	motif similar to flyfactorsurvey__Awh_SOLEXA_FBgn0013751 ('Awh_SOLEXA_FBgn0013751'; q-value = 3.99e-05) which is annotated for orthologous gene FBgn0013751 in D. melanogaster (identity = 39%)	frozenset({'weight>75.0%', 'activating', 'hg19-500bp-upstream-7species.mc9nr'})	[('SATB2', 3.344726353187981), ('COL25A1', 2.066929210583764), ('PPP1R1B', 0.5865140996209728), ('FERMT2', 1.4698896931981973), ('SP7', 0.7557692328602028), ('KIF26B', 1.9055892746842729), ('ZFHX4', 5.179527785925255), ('KLF3', 0.5850924986323507), ('SCN8A', 0.4744184042869545), ('PLCD1', 0.4798131672768289), ('PHIP', 0.74371549896098), ('BMP7', 1.1874274764016777), ('HMX1', 0.7692639366958908), …	4187
LHX6	taipale_cyt_meth__LHX8_CYAATTAN_FL_meth	0.06670454982183936	3.2565386943021792	2e-06	1.0	motif similar to taipale_cyt_meth__LHX6_CYAATTAN_FL_meth ('LHX6 [Znf_LIM_Homeodomain, CpG-meth]'; q-value = 1.75e-06) which is directly annotated	frozenset({'weight>75.0%', 'activating', 'hg19-500bp-upstream-7species.mc9nr'})	[('PPP1R1B', 0.5865140996209728), ('ZFHX4', 5.179527785925255), ('SP7', 0.7557692328602028), ('UBA3', 0.5094422524480701), ('HMX1', 0.7692639366958908), ('SATB2', 3.344726353187981), ('SCN8A', 0.4744184042869545), ('SOX9', 3.4213871190839886), ('PMEPA1', 0.5248354458969292), ('LTBP1', 0.4249785708749346), ('TUBB', 0.44364935603345895), ('SEMA6A', 4.102197769294352), ('CREM', 0.4121632750792069), …	1234
LHX6	transfac_pro__M01233	0.06464019238054453	3.049395229490909	0.000947	1.0	gene is annotated for similar motif taipale_cyt_meth__LHX6_CTAATTAN_FL ('LHX6 [Znf_LIM_Homeodomain]'; q-value = 0.000947)	frozenset({'weight>75.0%', 'activating', 'hg19-500bp-upstream-7species.mc9nr'})	[('PPP1R1B', 0.5865140996209728), ('SP7', 0.7557692328602028), ('ZFHX4', 5.179527785925255), ('PLCD1', 0.4798131672768289), ('KLF3', 0.5850924986323507), ('SCN8A', 0.4744184042869545), ('NEDD4L', 3.4615640516511204), ('CXXC5', 0.5646045389023238), ('COL25A1', 2.066929210583764), ('SATB2', 3.344726353187981), ('HMX1', 0.7692639366958908), ('MFAP4', 0.8222320744844162), ('SORBS2', 0.419404512397779…	907
LHX6	taipale_cyt_meth__PHOX2B_NYAATTAN_eDBD	0.06668533372863582	3.2546104971563294	0.000752	1.0	motif similar to taipale_cyt_meth__LHX6_CTAATTAN_FL ('LHX6 [Znf_LIM_Homeodomain]'; q-value = 0.000752) which is directly annotated	frozenset({'weight>75.0%', 'activating', 'hg19-500bp-upstream-7species.mc9nr'})	[('PPP1R1B', 0.5865140996209728), ('SP7', 0.7557692328602028), ('HMX1', 0.7692639366958908), ('ZFHX4', 5.179527785925255), ('LTBP1', 0.4249785708749346), ('SCN8A', 0.4744184042869545), ('SOX9', 3.4213871190839886), ('SATB2', 3.344726353187981), ('NEDD4L', 3.4615640516511204), ('UBA3', 0.5094422524480701), ('NFATC3', 0.5181689364984394), ('CREM', 0.4121632750792069), ('TRIP12', 1.354946593482764),…	1164
LHX6	bergman__en	0.06647395670339686	3.2334003285519843	0.000671	0.29081599999999996	gene is orthologous to FBgn0013751 in D. melanogaster (identity = 29%) which is annotated for similar motif flyfactorsurvey__Awh_SOLEXA_FBgn0013751 ('Awh_SOLEXA_FBgn0013751'; q-value = 0.000671)	frozenset({'weight>75.0%', 'activating', 'hg19-500bp-upstream-7species.mc9nr'})	[('PPP1R1B', 0.5865140996209728), ('UBA3', 0.5094422524480701), ('MPPED2', 1.0252779031401118), ('SP7', 0.7557692328602028), ('ZFHX4', 5.179527785925255), ('PMEPA1', 0.5248354458969292), ('COL25A1', 2.066929210583764), ('SIX1', 0.8292837690447684), ('SCN8A', 0.4744184042869545), ('TRIP12', 1.354946593482764), ('NFATC3', 0.5181689364984394), ('TAGLN3', 1.0665861770766032), ('SFRP1', 13.23189898382…	769
LHX6	cisbp__M5538	0.06487078549898703	3.0725335952411044	0.000627	1.0	motif similar to taipale_cyt_meth__LHX6_CYAATTAN_FL_meth ('LHX6 [Znf_LIM_Homeodomain, CpG-meth]'; q-value = 0.000627) which is directly annotated	frozenset({'weight>75.0%', 'activating', 'hg19-500bp-upstream-7species.mc9nr'})	[('PPP1R1B', 0.5865140996209728), ('SP7', 0.7557692328602028), ('PLCD1', 0.4798131672768289), ('KLF3', 0.5850924986323507), ('ZFHX4', 5.179527785925255), ('UBA3', 0.5094422524480701), ('SATB2', 3.344726353187981), ('HMX1', 0.7692639366958908), ('SCN8A', 0.4744184042869545), ('KIF26B', 1.9055892746842729), ('DMKN', 0.6345268118531061), ('PMEPA1', 0.5248354458969292), ('NEDD4L', 3.4615640516511204)…	736
LHX6	cisbp__M4917	0.06513432049149276	3.098977441812756	0.0004969999999999999	0.29081599999999996	gene is orthologous to FBgn0013751 in D. melanogaster (identity = 29%) which is annotated for similar motif cisbp__M4756 ('Awh[gene ID: "FBgn0013751" species: "Drosophila melanogaster" TF status: "direct" TF family: "Homeodomain" DBDs: "Homeobox"]'; q-value = 0.000497)	frozenset({'weight>75.0%', 'activating', 'hg19-500bp-upstream-7species.mc9nr'})	[('COL25A1', 2.066929210583764), ('UBA3', 0.5094422524480701), ('SP7', 0.7557692328602028), ('PPP1R1B', 0.5865140996209728), ('PLCD1', 0.4798131672768289), ('CREM', 0.4121632750792069), ('PMEPA1', 0.5248354458969292), ('KLF3', 0.5850924986323507), ('MPPED2', 1.0252779031401118), ('ZFHX4', 5.179527785925255), ('SCN8A', 0.4744184042869545), ('TRIP12', 1.354946593482764), ('CXXC5', 0.564604538902323…	838
LHX6	taipale_cyt_meth__ALX3_CYAATTAN_FL_meth	0.06542805220188977	3.128451312470743	0.0008849999999999999	1.0	motif similar to taipale_cyt_meth__LHX6_CYAATTAN_FL_meth ('LHX6 [Znf_LIM_Homeodomain, CpG-meth]'; q-value = 0.000885) which is directly annotated	frozenset({'weight>75.0%', 'activating', 'hg19-500bp-upstream-7species.mc9nr'})	[('PPP1R1B', 0.5865140996209728), ('SP7', 0.7557692328602028), ('SATB2', 3.344726353187981), ('SCN8A', 0.4744184042869545), ('UBA3', 0.5094422524480701), ('ZFHX4', 5.179527785925255), ('LTBP1', 0.4249785708749346), ('HMX1', 0.7692639366958908), ('COL25A1', 2.066929210583764), ('PMEPA1', 0.5248354458969292), ('TRIP12', 1.354946593482764), ('NFATC3', 0.5181689364984394), ('CXXC5', 0.564604538902323…	852
LHX6	homer__TAATTAGN_Lhx2	0.06508765283656988	3.0942946773156934	0.000826	0.29081599999999996	gene is orthologous to FBgn0013751 in D. melanogaster (identity = 29%) which is annotated for similar motif cisbp__M1097 ('Awh[gene ID: "FBgn0013751" species: "Drosophila melanogaster" TF status: "direct" TF family: "Homeodomain" DBDs: "Homeobox"]'; q-value = 0.000826)	frozenset({'weight>75.0%', 'activating', 'hg19-500bp-upstream-7species.mc9nr'})	[('PPP1R1B', 0.5865140996209728), ('SP7', 0.7557692328602028), ('ZFHX4', 5.179527785925255), ('UBA3', 0.5094422524480701), ('PMEPA1', 0.5248354458969292), ('LTBP1', 0.4249785708749346), ('KLF3', 0.5850924986323507), ('SCN8A', 0.4744184042869545), ('NFATC3', 0.5181689364984394), ('CS', 1.2118628191462886), ('PLCD1', 0.4798131672768289), ('TRIP12', 1.354946593482764), ('TAGLN3', 1.0665861770766032)…	933
LHX6	taipale_cyt_meth__HOXD1_NTAATTAN_eDBD_meth	0.06510137861742954	3.0956719609912993	0.000586	1.0	motif similar to taipale_cyt_meth__LHX6_CYAATTAN_FL_meth ('LHX6 [Znf_LIM_Homeodomain, CpG-meth]'; q-value = 0.000586) which is directly annotated	frozenset({'weight>75.0%', 'activating', 'hg19-500bp-upstream-7species.mc9nr'})	[('SP7', 0.7557692328602028), ('PPP1R1B', 0.5865140996209728), ('HMX1', 0.7692639366958908), ('PLCD1', 0.4798131672768289), ('ZFHX4', 5.179527785925255), ('UBA3', 0.5094422524480701), ('SCN8A', 0.4744184042869545), ('PMEPA1', 0.5248354458969292), ('NFATC3', 0.5181689364984394), ('KLF3', 0.5850924986323507), ('NEDD4L', 3.4615640516511204), ('LTBP1', 0.4249785708749346), ('CREM', 0.4121632750792069…	1094
LHX6	taipale_cyt_meth__LHX4_NTAATTAN_FL_meth	0.06563393891478486	3.149110567604845	0.00024900000000000004	1.0	motif similar to transfac_pro__M01314 ('V$LHX61_01: lhx6.1'; q-value = 0.000249) which is directly annotated	frozenset({'weight>75.0%', 'activating', 'hg19-500bp-upstream-7species.mc9nr'})	[('PPP1R1B', 0.5865140996209728), ('SATB2', 3.344726353187981), ('ZFHX4', 5.179527785925255), ('UBA3', 0.5094422524480701), ('SP7', 0.7557692328602028), ('SCN8A', 0.4744184042869545), ('PMEPA1', 0.5248354458969292), ('HMX1', 0.7692639366958908), ('TRIP12', 1.354946593482764), ('COL25A1', 2.066929210583764), ('SOX9', 3.4213871190839886), ('PRICKLE1', 2.180715483441116), ('LTBP1', 0.424978570874934…	636
LHX6	taipale_cyt_meth__HOXB2_NYAATTAN_eDBD	0.06490647252922219	3.0761145327976824	0.000135	1.0	motif similar to taipale_cyt_meth__LHX6_CTAATTAN_FL ('LHX6 [Znf_LIM_Homeodomain]'; q-value = 0.000135) which is directly annotated	frozenset({'weight>75.0%', 'activating', 'hg19-500bp-upstream-7species.mc9nr'})	[('SP7', 0.7557692328602028), ('PPP1R1B', 0.5865140996209728), ('PLCD1', 0.4798131672768289), ('ZFHX4', 5.179527785925255), ('PMEPA1', 0.5248354458969292), ('UBA3', 0.5094422524480701), ('SCN8A', 0.4744184042869545), ('KLF3', 0.5850924986323507), ('CREM', 0.4121632750792069), ('NFATC3', 0.5181689364984394), ('LTBP1', 0.4249785708749346), ('NEDD4L', 3.4615640516511204), ('CS', 1.2118628191462886),…	1041
LHX6	homer__ADBTAATTAR_Lhx3	0.06440959926210202	3.026256863740714	0.000551	1.0	motif similar to taipale_cyt_meth__LHX6_CYAATTAN_FL_meth ('LHX6 [Znf_LIM_Homeodomain, CpG-meth]'; q-value = 0.000551) which is directly annotated	frozenset({'weight>75.0%', 'activating', 'hg19-500bp-upstream-7species.mc9nr'})	[('PPP1R1B', 0.5865140996209728), ('SP7', 0.7557692328602028), ('PMEPA1', 0.5248354458969292), ('SATB2', 3.344726353187981), ('UBA3', 0.5094422524480701), ('ZFHX4', 5.179527785925255), ('SIX1', 0.8292837690447684), ('PRICKLE1', 2.180715483441116), ('NFATC3', 0.5181689364984394), ('SCN8A', 0.4744184042869545), ('CREM', 0.4121632750792069), ('HMX1', 0.7692639366958908), ('UNC13B', 1.326039056502761…	596
LHX6	taipale_cyt_meth__HOXD1_NTAATTAN_eDBD	0.06530452017415271	3.1160557593902816	0.000936	1.0	motif similar to taipale_cyt_meth__LHX6_CYAATTAN_FL_meth ('LHX6 [Znf_LIM_Homeodomain, CpG-meth]'; q-value = 0.000936) which is directly annotated	frozenset({'weight>75.0%', 'activating', 'hg19-500bp-upstream-7species.mc9nr'})	[('PPP1R1B', 0.5865140996209728), ('SP7', 0.7557692328602028), ('UBA3', 0.5094422524480701), ('ZFHX4', 5.179527785925255), ('HMX1', 0.7692639366958908), ('PLCD1', 0.4798131672768289), ('PMEPA1', 0.5248354458969292), ('SCN8A', 0.4744184042869545), ('LTBP1', 0.4249785708749346), ('NEDD4L', 3.4615640516511204), ('SIX1', 0.8292837690447684), ('NFATC3', 0.5181689364984394), ('KLF3', 0.5850924986323507…	1362
MAFF	cisbp__M0290	0.06973874614964304	3.1220806096464844	9.2e-05	1.0	motif similar to dbcorrdb__MAFF__ENCSR000EEC_1__m1 ('MAFF (ENCSR000EEC-1, motif 1)'; q-value = 9.23e-05) which is directly annotated	frozenset({'weight>75.0%', 'activating', 'hg19-500bp-upstream-7species.mc9nr'})	[('ID4', 0.8895318417981225), ('EIF4G1', 0.6304296369939145), ('IRX5', 0.5456157531608242), ('LGI2', 0.4217670337972032), ('GADD45B', 1.0350084671378292), ('UBTF', 0.9375999672820484), ('TRIM8', 0.7795674604943543), ('KCNQ3', 0.4937520567435968), ('SLC25A12', 1.132288631712434), ('CYR61', 1.225125509191774), ('KLF2', 0.6006118957415317), ('PCGF2', 3.1476925039747816), ('CREM', 1.1552523575768796)…	1615
MAFF	cisbp__M3083	0.07051632311174892	3.193440129736007	0.000657	1.0	motif similar to taipale_cyt_meth__MAFF_NYGCTGAYRTCAGCRN_eDBD_repr ('MAFF [bZIP]'; q-value = 0.000657) which is directly annotated	frozenset({'weight>75.0%', 'activating', 'hg19-500bp-upstream-7species.mc9nr'})	[('DUSP1', 0.9357644064130078), ('CREM', 1.1552523575768796), ('CSNK1G2', 1.0419118197471635), ('GEM', 1.033527725673615), ('NUP98', 3.5608615314657057), ('ZBTB37', 0.5594054114731754), ('NR4A2', 1.4656569780071012), ('ZBTB11', 0.6599388944681652), ('TRIB1', 0.4205805435244621), ('GPR20', 2.557148287006588), ('ADAMTS6', 2.3322276180337687), ('ARL5B', 3.732695634298029), ('STAT3', 1.79328084103405…	398
MEF2D	cisbp__M1298	0.06041591861160982	3.3841953030675023	0.0	1.0	motif similar to taipale_cyt_meth__MEF2D_CCWWATWWRG_eDBD ('MEF2D [MADS]'; q-value = 2.58e-07) which is directly annotated	frozenset({'weight>75.0%', 'activating', 'hg19-500bp-upstream-7species.mc9nr'})	[('FST', 0.7917258399392749), ('KLF2', 0.4759446291949195), ('ZFP36L1', 1.9846717333222308), ('EPAS1', 6.7977868054046775), ('PKDCC', 0.6881185568595567), ('EBF1', 1.6528782621720135), ('TPM1', 0.5754258403776087), ('MAT2A', 0.7868875047974841), ('NRARP', 6.676026858613074), ('TBX2', 1.7808438248271106), ('RERE', 0.6463528065620896), ('GADD45B', 0.5577177547309816), ('FLNA', 2.9033411139128487), …	742
NRF1	dbcorrdb__EZH2__ENCSR000ARK_1__m4	0.0599260105543768	3.083826732506099	5.9999999999999995e-05	1.0	motif similar to dbcorrdb__NRF1__ENCSR000DZO_1__m1 ('NRF1 (ENCSR000DZO-1, motif 1)'; q-value = 6.04e-05) which is directly annotated	frozenset({'weight>75.0%', 'activating', 'hg19-500bp-upstream-7species.mc9nr'})	[('FHOD3', 1.5298362871277886), ('ELOVL4', 1.745806558980471), ('RELB', 0.7393002608688726), ('RAI14', 1.2206936320207802), ('GRIK3', 1.1259403312415812), ('ATXN7L2', 0.4713533822534544), ('SYNCRIP', 0.6084878753489764), ('MAPKAPK2', 1.6805035103446335), ('DDI2', 1.6913425447842547), ('JDP2', 0.6640858450655693), ('STX17', 0.495292151141413), ('SMAD2', 0.4874345557233671), ('ALDOA', 0.42009496032…	771
NRF1	dbcorrdb__POLR2AphosphoS2__ENCSR000DYF_1__m10	0.06346907132364941	3.4310930725613975	0.000452	1.0	motif similar to dbcorrdb__NRF1__ENCSR000DZO_1__m1 ('NRF1 (ENCSR000DZO-1, motif 1)'; q-value = 0.000452) which is directly annotated	frozenset({'weight>75.0%', 'activating', 'hg19-500bp-upstream-7species.mc9nr'})	[('PSIP1', 0.6247025308673411), ('STX17', 0.495292151141413), ('FHOD3', 1.5298362871277886), ('CTDSPL', 1.2908881932780818), ('MMP16', 3.1628509511088967), ('SYNCRIP', 0.6084878753489764), ('CDC42EP5', 0.481343071967979), ('SLC38A3', 0.7491031643157289), ('TUBA1C', 0.5137613881777627), ('MAPKAPK2', 1.6805035103446335), ('RELB', 0.7393002608688726), ('RAI14', 1.2206936320207802), ('HES1', 0.595248…	1380
NRF1	dbcorrdb__MYC__ENCSR000DMM_1__m1	0.06839263369784016	3.913666643002926	0.000371	1.0	motif similar to dbcorrdb__NRF1__ENCSR000DZO_1__m1 ('NRF1 (ENCSR000DZO-1, motif 1)'; q-value = 0.000371) which is directly annotated	frozenset({'weight>75.0%', 'activating', 'hg19-500bp-upstream-7species.mc9nr'})	[('CCT3', 0.4898389502588372), ('UCHL3', 1.9384793065165395), ('RAI14', 1.2206936320207802), ('SNX8', 3.802224878702378), ('SNX5', 0.4855647719771876), ('DYNC2H1', 0.6948878339702859), ('ATP6V1H', 0.6507211364426082), ('BATF3', 1.4031988398648625), ('FOXS1', 0.846541800243644), ('SMAD2', 0.4874345557233671), ('HES1', 0.5952487914468202), ('C1orf198', 0.4500691034888581), ('FHOD3', 1.5298362871277…	753
NRF1	dbcorrdb__BRF1__ENCSR000DNW_1__m2	0.0607828736194984	3.1678105306768627	0.0008699999999999999	1.0	motif similar to dbcorrdb__NRF1__ENCSR000DZO_1__m1 ('NRF1 (ENCSR000DZO-1, motif 1)'; q-value = 0.00087) which is directly annotated	frozenset({'weight>75.0%', 'activating', 'hg19-500bp-upstream-7species.mc9nr'})	[('PSIP1', 0.6247025308673411), ('MMP16', 3.1628509511088967), ('CDC42EP5', 0.481343071967979), ('STX17', 0.495292151141413), ('CTDSPL', 1.2908881932780818), ('FHOD3', 1.5298362871277886), ('SGMS2', 0.9529789867314222), ('SYNCRIP', 0.6084878753489764), ('ALDOA', 0.4200949603239578), ('SLC38A3', 0.7491031643157289), ('PPIL4', 3.8266838620974992), ('TUBA1C', 0.5137613881777627), ('RELB', 0.73930026…	1642
NRF1	dbcorrdb__EZH2__ENCSR000AQE_1__m9	0.06285022577661716	3.3704381072158465	0.000298	1.0	motif similar to dbcorrdb__NRF1__ENCSR000DZO_1__m1 ('NRF1 (ENCSR000DZO-1, motif 1)'; q-value = 0.000298) which is directly annotated	frozenset({'weight>75.0%', 'activating', 'hg19-500bp-upstream-7species.mc9nr'})	[('PSIP1', 0.6247025308673411), ('FHOD3', 1.5298362871277886), ('RELB', 0.7393002608688726), ('CDC42EP5', 0.481343071967979), ('SLC38A3', 0.7491031643157289), ('SYNCRIP', 0.6084878753489764), ('STX17', 0.495292151141413), ('RAI14', 1.2206936320207802), ('TUBA1C', 0.5137613881777627), ('MAPKAPK2', 1.6805035103446335), ('MMP16', 3.1628509511088967), ('ELOVL4', 1.745806558980471), ('ALDOA', 0.420094…	2242
PAX8	taipale_cyt_meth__PAX6_NYACGCNYSANYGMNYN_FL_meth	0.07734373387812378	3.253732290483863	1e-06	1.0	motif similar to taipale_cyt_meth__PAX8_NSGTCACGCWTSANYGNNYN_FL ('PAX8 [PAX]'; q-value = 1.07e-06) which is directly annotated	frozenset({'weight>75.0%', 'activating', 'hg19-500bp-upstream-7species.mc9nr'})	[('NMT1', 1.880484670458224), ('SCGN', 1.0453158140673984), ('USP15', 0.4163372508606046), ('PAX8', 1.0), ('ACVRL1', 2.5261995018900274), ('PNPLA8', 0.6211783509076452), ('PSMF1', 1.3217932226917006), ('CETN3', 1.5392395393521408), ('ATP5O', 1.443973211531825), ('CFL2', 0.6162529928493248)]	804
PBX3	dbcorrdb__E2F4__ENCSR000DOR_1__m2	0.06027186458066171	3.0415712976917333	0.0	1.0	motif similar to dbcorrdb__PBX3__ENCSR000BGR_1__m2 ('PBX3 (ENCSR000BGR-1, motif 2)'; q-value = 3.47e-08) which is directly annotated	frozenset({'weight>75.0%', 'activating', 'hg19-500bp-upstream-7species.mc9nr'})	[('TOMM40', 1.2358634114044893), ('MTMR4', 0.4531487053448343), ('H2AFX', 0.41285464565647423), ('ZMYND8', 0.645036273797507), ('SLC2A8', 0.6456352762158397), ('ILF2', 0.4497720358627541), ('ZNF8', 2.9253600179611152), ('MYH10', 0.4487063904502253), ('IARS', 0.755736677739429), ('YIF1A', 0.4444608008785392), ('HSCB', 0.9462567196288384), ('RSBN1L', 0.5590528543936872), ('ALG11', 0.475967245801858…	910
PBX3	dbcorrdb__SP1__ENCSR000BIR_1__m1	0.06127587436428353	3.1420949636032036	0.0	1.0	motif similar to cisbp__M4473 ('AL662830.5[gene ID: "ENSG00000237344" species: "Homo sapiens" TF status: "inferred" TF family: "Homeodomain" DBDs: "Homeobox"]; AL845464.3[gene ID: "ENSG00000206315" species: "Homo sapiens" TF status: "inferred" TF family: "Homeodomain" DBDs: "Homeobox"]; BX284686.1[gene ID: "ENSG00000224952" species: "Homo sapiens" TF status: "inferred" TF family: "Homeodomain" DB…	frozenset({'weight>75.0%', 'activating', 'hg19-500bp-upstream-7species.mc9nr'})	[('TOMM40', 1.2358634114044893), ('MTMR4', 0.4531487053448343), ('ILF2', 0.4497720358627541), ('ZNF8', 2.9253600179611152), ('SLC2A8', 0.6456352762158397), ('ZMYND8', 0.645036273797507), ('HSCB', 0.9462567196288384), ('H2AFX', 0.41285464565647423), ('RSBN1L', 0.5590528543936872), ('YIF1A', 0.4444608008785392), ('CDKL5', 0.741184804250608), ('DCAF7', 0.5450402435385501), ('ALG11', 0.47596724580185…	635
PBX3	dbcorrdb__SP1__ENCSR000BHK_1__m1	0.0628460080445893	3.299300198143882	0.0	1.0	motif similar to dbcorrdb__PBX3__ENCSR000BGR_1__m2 ('PBX3 (ENCSR000BGR-1, motif 2)'; q-value = 1.41e-11) which is directly annotated	frozenset({'weight>75.0%', 'activating', 'hg19-500bp-upstream-7species.mc9nr'})	[('TOMM40', 1.2358634114044893), ('MTMR4', 0.4531487053448343), ('ZNF8', 2.9253600179611152), ('SLC2A8', 0.6456352762158397), ('ZMYND8', 0.645036273797507), ('ILF2', 0.4497720358627541), ('H2AFX', 0.41285464565647423), ('RSBN1L', 0.5590528543936872), ('CDKL5', 0.741184804250608), ('IARS', 0.755736677739429), ('HSCB', 0.9462567196288384), ('YIF1A', 0.4444608008785392), ('DEXI', 1.7931949540174983)…	524
PBX3	dbcorrdb__RFX5__ENCSR000DZW_1__m2	0.061131997572861085	3.127689703067603	0.0	1.0	gene is annotated for similar motif dbcorrdb__PBX3__ENCSR000BGR_1__m2 ('PBX3 (ENCSR000BGR-1, motif 2)'; q-value = 6.31e-10)	frozenset({'weight>75.0%', 'activating', 'hg19-500bp-upstream-7species.mc9nr'})	[('TOMM40', 1.2358634114044893), ('MTMR4', 0.4531487053448343), ('ILF2', 0.4497720358627541), ('SLC2A8', 0.6456352762158397), ('H2AFX', 0.41285464565647423), ('ZMYND8', 0.645036273797507), ('ZNF8', 2.9253600179611152), ('HSCB', 0.9462567196288384), ('PPP1R10', 3.4084324933759707), ('DEXI', 1.7931949540174983), ('DCAF7', 0.5450402435385501), ('IARS', 0.755736677739429), ('CDKL5', 0.741184804250608…	706
PBX3	dbcorrdb__RFX5__ENCSR000ECF_1__m2	0.060934948923739046	3.1079607592905854	0.0	1.0	gene is annotated for similar motif dbcorrdb__PBX3__ENCSR000BGR_1__m2 ('PBX3 (ENCSR000BGR-1, motif 2)'; q-value = 1.41e-08)	frozenset({'weight>75.0%', 'activating', 'hg19-500bp-upstream-7species.mc9nr'})	[('TOMM40', 1.2358634114044893), ('MTMR4', 0.4531487053448343), ('ILF2', 0.4497720358627541), ('ZNF8', 2.9253600179611152), ('ZMYND8', 0.645036273797507), ('HSCB', 0.9462567196288384), ('CDKL5', 0.741184804250608), ('DCAF7', 0.5450402435385501), ('H2AFX', 0.41285464565647423), ('SLC2A8', 0.6456352762158397), ('YIF1A', 0.4444608008785392), ('PPP1R10', 3.4084324933759707), ('CAND1', 2.8998894117450…	471
PBX3	dbcorrdb__SP1__ENCSR000BKO_1__m1	0.06145415647539394	3.159944960353838	2e-05	1.0	gene is annotated for similar motif dbcorrdb__PBX3__ENCSR000BGR_1__m2 ('PBX3 (ENCSR000BGR-1, motif 2)'; q-value = 1.98e-05)	frozenset({'weight>75.0%', 'activating', 'hg19-500bp-upstream-7species.mc9nr'})	[('TOMM40', 1.2358634114044893), ('MTMR4', 0.4531487053448343), ('ILF2', 0.4497720358627541), ('ZNF8', 2.9253600179611152), ('HSCB', 0.9462567196288384), ('SLC2A8', 0.6456352762158397), ('H2AFX', 0.41285464565647423), ('PPP1R10', 3.4084324933759707), ('ZMYND8', 0.645036273797507), ('RSBN1L', 0.5590528543936872), ('ANKRD11', 0.7479319393920363), ('IARS', 0.755736677739429), ('YIF1A', 0.44446080087…	372
PBX3	dbcorrdb__E2F4__ENCSR000EVL_1__m2	0.0600185163175048	3.016205512835568	8.3e-05	1.0	gene is annotated for similar motif dbcorrdb__PBX3__ENCSR000BGR_1__m2 ('PBX3 (ENCSR000BGR-1, motif 2)'; q-value = 8.27e-05)	frozenset({'weight>75.0%', 'activating', 'hg19-500bp-upstream-7species.mc9nr'})	[('ZMYND8', 0.645036273797507), ('TOMM40', 1.2358634114044893), ('ZNF8', 2.9253600179611152), ('IARS', 0.755736677739429), ('MTMR4', 0.4531487053448343), ('H2AFX', 0.41285464565647423), ('DEXI', 1.7931949540174983), ('RAB3A', 0.5544616329321638), ('SLC2A8', 0.6456352762158397), ('HSCB', 0.9462567196288384), ('AGPAT5', 1.0186341886056534), ('TNFAIP8L1', 0.6567893031199247), ('CAND1', 2.89988941174…	1862
PHF8	dbcorrdb__POLR2A__ENCSR000EXO_1__m1	0.06449481348493916	3.318802046310966	0.000669	1.0	gene is annotated for similar motif dbcorrdb__PHF8__ENCSR000AQH_1__m1 ('PHF8 (ENCSR000AQH-1, motif 1)'; q-value = 0.000669)	frozenset({'weight>75.0%', 'activating', 'hg19-500bp-upstream-7species.mc9nr'})	[('ERCC5', 0.6906893142293031), ('CUL4B', 2.7052762897567746), ('SPI1', 0.4302651339371871), ('EPN1', 0.9016119765408372), ('G3BP2', 1.992431486767672), ('AP1S2', 2.1817435434706725), ('FBXO32', 0.8124025026529529), ('PWP1', 0.5425417123247803), ('MRPS18B', 2.7628993729110416), ('ZFYVE16', 0.6334167020502011), ('DAGLA', 0.4302088463308449), ('XRCC6', 4.176428482224736), ('RAD21', 3.42495661502626…	3559
PHF8	dbcorrdb__POLR2A__ENCSR000BHH_1__m1	0.06710469446106788	3.571441313236631	0.0	1.0	gene is annotated for similar motif dbcorrdb__PHF8__ENCSR000AQH_1__m1 ('PHF8 (ENCSR000AQH-1, motif 1)'; q-value = 1.19e-09)	frozenset({'weight>75.0%', 'activating', 'hg19-500bp-upstream-7species.mc9nr'})	[('EPN1', 0.9016119765408372), ('ZFYVE16', 0.6334167020502011), ('MRPS18B', 2.7628993729110416), ('ERCC5', 0.6906893142293031), ('RAD21', 3.4249566150262662), ('CUL4B', 2.7052762897567746), ('TRPT1', 0.9651869127257446), ('DAGLA', 0.4302088463308449), ('DNAJB9', 1.0674208529676137), ('CRK', 0.5304069619768869), ('NIPBL', 1.192386717188106), ('MEI1', 0.4870914993290133), ('KRIT1', 1.09442450674852…	4054
PHF8	dbcorrdb__POLR2A__ENCSR000FAW_1__m1	0.07082003457676707	3.931090205962021	0.000801	1.0	gene is annotated for similar motif dbcorrdb__PHF8__ENCSR000AQH_1__m1 ('PHF8 (ENCSR000AQH-1, motif 1)'; q-value = 0.000801)	frozenset({'weight>75.0%', 'activating', 'hg19-500bp-upstream-7species.mc9nr'})	[('EPN1', 0.9016119765408372), ('ZFYVE16', 0.6334167020502011), ('MRPS18B', 2.7628993729110416), ('CRK', 0.5304069619768869), ('KRIT1', 1.0944245067485212), ('CUL4B', 2.7052762897567746), ('ATP6V0D1', 0.4444703248417061), ('RAD21', 3.4249566150262662), ('AP1S2', 2.1817435434706725), ('DAGLA', 0.4302088463308449), ('DNAJB9', 1.0674208529676137), ('FBXO32', 0.8124025026529529), ('ERCC5', 0.69068931…	3896
PHF8	dbcorrdb__THAP1__ENCSR000BNN_1__m2	0.06487299687479221	3.3554106025056094	0.000341	1.0	gene is annotated for similar motif dbcorrdb__PHF8__ENCSR000AQH_1__m2 ('PHF8 (ENCSR000AQH-1, motif 2)'; q-value = 0.000341)	frozenset({'weight>75.0%', 'activating', 'hg19-500bp-upstream-7species.mc9nr'})	[('FBXO32', 0.8124025026529529), ('MRPS18B', 2.7628993729110416), ('CRK', 0.5304069619768869), ('EPN1', 0.9016119765408372), ('CUL4B', 2.7052762897567746), ('NIPBL', 1.192386717188106), ('ERCC5', 0.6906893142293031), ('RNF41', 1.2093214739325298), ('XRCC6', 4.176428482224736), ('RAD21', 3.4249566150262662), ('DAGLA', 0.4302088463308449), ('CAPN1', 0.5178211823648998), ('CHD9', 4.923077302815362),…	4676
PHF8	dbcorrdb__ZNF143__ENCSR000EGP_1__m3	0.07689590398297759	4.519240856034191	7.099999999999999e-05	1.0	gene is annotated for similar motif dbcorrdb__PHF8__ENCSR000AQH_1__m1 ('PHF8 (ENCSR000AQH-1, motif 1)'; q-value = 7.11e-05)	frozenset({'weight>75.0%', 'activating', 'hg19-500bp-upstream-7species.mc9nr'})	[('EPN1', 0.9016119765408372), ('CUL4B', 2.7052762897567746), ('ZFYVE16', 0.6334167020502011), ('FBXO32', 0.8124025026529529), ('TRPT1', 0.9651869127257446), ('XRCC6', 4.176428482224736), ('DNAJB9', 1.0674208529676137), ('CRK', 0.5304069619768869), ('SPI1', 0.4302651339371871), ('DAGLA', 0.4302088463308449), ('MRPS18B', 2.7628993729110416), ('AP1S2', 2.1817435434706725), ('CACNA1G', 1.01335184040…	2555
PHF8	dbcorrdb__POLR2A__ENCSR000EAD_1__m1	0.07463511536671322	4.300394102518966	5e-06	1.0	gene is annotated for similar motif dbcorrdb__PHF8__ENCSR000AQH_1__m1 ('PHF8 (ENCSR000AQH-1, motif 1)'; q-value = 5.25e-06)	frozenset({'weight>75.0%', 'activating', 'hg19-500bp-upstream-7species.mc9nr'})	[('ZFYVE16', 0.6334167020502011), ('EPN1', 0.9016119765408372), ('MRPS18B', 2.7628993729110416), ('CUL4B', 2.7052762897567746), ('RAD21', 3.4249566150262662), ('MEI1', 0.4870914993290133), ('KRIT1', 1.0944245067485212), ('ERCC5', 0.6906893142293031), ('ATP6V0D1', 0.4444703248417061), ('CRK', 0.5304069619768869), ('FBXO32', 0.8124025026529529), ('AP1S2', 2.1817435434706725), ('DNAJB9', 1.067420852…	1033
PHF8	dbcorrdb__POLR2AphosphoS2__ENCSR000DYF_1__m10	0.06438676108783829	3.3083424588267833	4e-05	1.0	motif similar to dbcorrdb__PHF8__ENCSR000AQH_1__m1 ('PHF8 (ENCSR000AQH-1, motif 1)'; q-value = 4.04e-05) which is directly annotated	frozenset({'weight>75.0%', 'activating', 'hg19-500bp-upstream-7species.mc9nr'})	[('SMARCD3', 0.7293291179816555), ('ZMIZ1', 1.4083308119187654), ('NFIA', 0.8008001582740861), ('KDM2B', 1.3142662164750178), ('DEK', 0.5406143054552529), ('NAB1', 2.128517975788491), ('HDAC5', 1.810220065426968), ('CXXC4', 0.7866615365732446), ('RAPGEFL1', 2.736816317211124), ('NIPBL', 1.192386717188106), ('AGAP1', 0.45379664389200897), ('RGS7BP', 1.2663760521514735), ('TMEM115', 1.9810701914829…	1008
PHF8	dbcorrdb__POLR2A__ENCSR000EFK_1__m1	0.061315579493317375	3.01104879918018	0.000496	1.0	motif similar to dbcorrdb__PHF8__ENCSR000AQH_1__m2 ('PHF8 (ENCSR000AQH-1, motif 2)'; q-value = 0.000496) which is directly annotated	frozenset({'weight>75.0%', 'activating', 'hg19-500bp-upstream-7species.mc9nr'})	[('CACNA1G', 1.013351840407057), ('CXXC4', 0.7866615365732446), ('PHF8', 1.0), ('RNF41', 1.2093214739325298), ('NIPBL', 1.192386717188106), ('BPTF', 0.443979733350707), ('ZMIZ1', 1.4083308119187654), ('NFIA', 0.8008001582740861), ('CUL4B', 2.7052762897567746), ('FBXO32', 0.8124025026529529), ('G3BP2', 1.992431486767672), ('EIF3F', 0.4583388965969414), ('TMEM115', 1.9810701914829918), ('RNF14', 1.…	4604
PHF8	dbcorrdb__ZMIZ1__ENCSR000EFQ_1__m1	0.0665394973070018	3.5167296248578257	0.000312	1.0	motif similar to dbcorrdb__PHF8__ENCSR000AQH_1__m1 ('PHF8 (ENCSR000AQH-1, motif 1)'; q-value = 0.000312) which is directly annotated	frozenset({'weight>75.0%', 'activating', 'hg19-500bp-upstream-7species.mc9nr'})	[('SMARCD3', 0.7293291179816555), ('ZMIZ1', 1.4083308119187654), ('CXXC4', 0.7866615365732446), ('NFIA', 0.8008001582740861), ('KDM2B', 1.3142662164750178), ('TMEM115', 1.9810701914829918), ('NIPBL', 1.192386717188106), ('RGS7BP', 1.2663760521514735), ('NAB1', 2.128517975788491), ('HDAC5', 1.810220065426968), ('NUP93', 1.8565643001938417), ('CACNA1G', 1.013351840407057), ('DEK', 0.540614305455252…	3084
PHF8	dbcorrdb__POLR2A__ENCSR000BJM_1__m1	0.06234207726577565	3.1104148802799236	0.0	1.0	gene is annotated for similar motif dbcorrdb__PHF8__ENCSR000AQH_1__m1 ('PHF8 (ENCSR000AQH-1, motif 1)'; q-value = 3.53e-08)	frozenset({'weight>75.0%', 'activating', 'hg19-500bp-upstream-7species.mc9nr'})	[('ZFYVE16', 0.6334167020502011), ('RAD21', 3.4249566150262662), ('MRPS18B', 2.7628993729110416), ('MEI1', 0.4870914993290133), ('ATP6V0D1', 0.4444703248417061), ('EPN1', 0.9016119765408372), ('NFIA', 0.8008001582740861), ('CRK', 0.5304069619768869), ('ERCC5', 0.6906893142293031), ('CUL4B', 2.7052762897567746), ('DNAJB9', 1.0674208529676137), ('MAN1B1', 2.1423955598507174), ('DAGLA', 0.4302088463…	3138
PHF8	dbcorrdb__POLR2A__ENCSR000EBC_1__m1	0.07064964425826185	3.9145962410831165	0.0	1.0	gene is annotated for similar motif dbcorrdb__PHF8__ENCSR000AQH_1__m1 ('PHF8 (ENCSR000AQH-1, motif 1)'; q-value = 2.92e-07)	frozenset({'weight>75.0%', 'activating', 'hg19-500bp-upstream-7species.mc9nr'})	[('ZFYVE16', 0.6334167020502011), ('MRPS18B', 2.7628993729110416), ('EPN1', 0.9016119765408372), ('RAD21', 3.4249566150262662), ('MEI1', 0.4870914993290133), ('ATP6V0D1', 0.4444703248417061), ('CUL4B', 2.7052762897567746), ('CRK', 0.5304069619768869), ('AP1S2', 2.1817435434706725), ('ERCC5', 0.6906893142293031), ('DAGLA', 0.4302088463308449), ('TRPT1', 0.9651869127257446), ('LEPROTL1', 0.61053075…	4206
PHF8	dbcorrdb__POLR2A__ENCSR000BKI_1__m1	0.07298523838021145	4.1406842474720085	1e-06	1.0	gene is annotated for similar motif dbcorrdb__PHF8__ENCSR000AQH_1__m1 ('PHF8 (ENCSR000AQH-1, motif 1)'; q-value = 7.21e-07)	frozenset({'weight>75.0%', 'activating', 'hg19-500bp-upstream-7species.mc9nr'})	[('EPN1', 0.9016119765408372), ('CUL4B', 2.7052762897567746), ('NIPBL', 1.192386717188106), ('FBXO32', 0.8124025026529529), ('MRPS18B', 2.7628993729110416), ('ERCC5', 0.6906893142293031), ('ZFYVE16', 0.6334167020502011), ('CRK', 0.5304069619768869), ('TRPT1', 0.9651869127257446), ('LEPROTL1', 0.6105307564710934), ('CACNA1G', 1.013351840407057), ('RAD21', 3.4249566150262662), ('KRIT1', 1.094424506…	1988
PHF8	dbcorrdb__POLR2A__ENCSR000EAR_1__m1	0.06726261719529224	3.586728402636592	1.3000000000000001e-05	1.0	gene is annotated for similar motif dbcorrdb__PHF8__ENCSR000AQH_1__m1 ('PHF8 (ENCSR000AQH-1, motif 1)'; q-value = 1.35e-05)	frozenset({'weight>75.0%', 'activating', 'hg19-500bp-upstream-7species.mc9nr'})	[('MRPS18B', 2.7628993729110416), ('EPN1', 0.9016119765408372), ('ATP6V0D1', 0.4444703248417061), ('ZFYVE16', 0.6334167020502011), ('RAD21', 3.4249566150262662), ('MEI1', 0.4870914993290133), ('ERCC5', 0.6906893142293031), ('CHD9', 4.923077302815362), ('PI4KA', 2.6710459512352043), ('CUL4B', 2.7052762897567746), ('CRK', 0.5304069619768869), ('NIPBL', 1.192386717188106), ('RNF41', 1.20932147393252…	2394
PHF8	dbcorrdb__POLR2A__ENCSR000DLY_1__m1	0.06881275350754705	3.736783253851996	2.2e-05	1.0	gene is annotated for similar motif dbcorrdb__PHF8__ENCSR000AQH_1__m1 ('PHF8 (ENCSR000AQH-1, motif 1)'; q-value = 2.22e-05)	frozenset({'weight>75.0%', 'activating', 'hg19-500bp-upstream-7species.mc9nr'})	[('EPN1', 0.9016119765408372), ('ZFYVE16', 0.6334167020502011), ('MRPS18B', 2.7628993729110416), ('KRIT1', 1.0944245067485212), ('RAD21', 3.4249566150262662), ('AP1S2', 2.1817435434706725), ('CUL4B', 2.7052762897567746), ('ATP6V0D1', 0.4444703248417061), ('MEI1', 0.4870914993290133), ('CRK', 0.5304069619768869), ('ERCC5', 0.6906893142293031), ('FBXO32', 0.8124025026529529), ('DNAJB9', 1.067420852…	3168
PHF8	dbcorrdb__POLR2A__ENCSR000EXX_1__m1	0.06916600172883836	3.7709780590887494	0.0	1.0	gene is annotated for similar motif dbcorrdb__PHF8__ENCSR000AQH_1__m1 ('PHF8 (ENCSR000AQH-1, motif 1)'; q-value = 2.35e-07)	frozenset({'weight>75.0%', 'activating', 'hg19-500bp-upstream-7species.mc9nr'})	[('EPN1', 0.9016119765408372), ('MRPS18B', 2.7628993729110416), ('ZFYVE16', 0.6334167020502011), ('ERCC5', 0.6906893142293031), ('CRK', 0.5304069619768869), ('CUL4B', 2.7052762897567746), ('KRIT1', 1.0944245067485212), ('RAD21', 3.4249566150262662), ('MEI1', 0.4870914993290133), ('DNAJB9', 1.0674208529676137), ('FBXO32', 0.8124025026529529), ('SPI1', 0.4302651339371871), ('AP1S2', 2.1817435434706…	4806
PHF8	transfac_pro__M09082	0.06169791874459738	3.048059647201138	0.000665	1.0	gene is annotated for similar motif dbcorrdb__PHF8__ENCSR000AQH_1__m2 ('PHF8 (ENCSR000AQH-1, motif 2)'; q-value = 0.000665)	frozenset({'weight>75.0%', 'activating', 'hg19-500bp-upstream-7species.mc9nr'})	[('CXXC4', 0.7866615365732446), ('CACNA1G', 1.013351840407057), ('NIPBL', 1.192386717188106), ('SMARCD3', 0.7293291179816555), ('KDM2B', 1.3142662164750178), ('RAPGEFL1', 2.736816317211124), ('WRN', 0.5828266845933361), ('G3BP2', 1.992431486767672), ('PHF8', 1.0), ('YAF2', 0.5638847928304034), ('DAGLA', 0.4302088463308449), ('CREBBP', 2.3109321041475304), ('BPTF', 0.443979733350707), ('RELN', 0.4…	1009
PHF8	dbcorrdb__POLR2A__ENCSR000FAJ_1__m2	0.06207610213445043	3.0846682033957795	7.000000000000001e-06	1.0	gene is annotated for similar motif dbcorrdb__PHF8__ENCSR000AQH_1__m1 ('PHF8 (ENCSR000AQH-1, motif 1)'; q-value = 7.33e-06)	frozenset({'weight>75.0%', 'activating', 'hg19-500bp-upstream-7species.mc9nr'})	[('CUL4B', 2.7052762897567746), ('CACNA1G', 1.013351840407057), ('EPN1', 0.9016119765408372), ('DNAJB9', 1.0674208529676137), ('HDAC5', 1.810220065426968), ('NCOA5', 1.7185801679613966), ('IFT27', 0.8395804378035054), ('PLEKHH3', 0.5538361625764181), ('TRIM39', 2.3229499931267266), ('NIPBL', 1.192386717188106), ('CRK', 0.5304069619768869), ('MRPS18B', 2.7628993729110416), ('DUSP23', 1.42759301312…	4598
POU3F2	taipale_cyt_meth__POU3F4_NTATGCGCATAN_eDBD	0.12075560065568652	3.227575634147433	9e-06	1.0	motif similar to taipale_cyt_meth__POU3F2_NTATGCGCATAN_eDBD ('POU3F2 [POU]'; q-value = 8.66e-06) which is directly annotated	frozenset({'weight>75.0%', 'activating', 'hg19-500bp-upstream-7species.mc9nr'})	[('NAP1L4', 0.5159542529713557), ('POU3F2', 1.0), ('UBTF', 1.8350521374868756)]	103
RCOR1	cisbp__M4876	0.05538183504345655	3.3961233915796667	0.000195	1.0	motif similar to dbcorrdb__RCOR1__ENCSR000EFG_1__m5 ('RCOR1 (ENCSR000EFG-1, motif 5)'; q-value = 0.000195) which is directly annotated	frozenset({'weight>75.0%', 'activating', 'hg19-500bp-upstream-7species.mc9nr'})	[('STXBP6', 1.0948507230335487), ('MYCBP2', 0.4621578834910547), ('SYNE2', 0.8557211786737684), ('STX16', 0.50371360167375), ('BNC2', 0.6872593329278988), ('NTRK2', 1.7012040806810944), ('DPEP1', 0.5963738936489043), ('SBF2', 0.5940775464816709), ('FSTL1', 0.44043692154464775), ('SP100', 0.4968506880374968), ('MYC', 0.8878037250125227), ('MCTS1', 0.43247368648548706), ('ARMCX6', 0.420130757158965…	1008
REL	jaspar__MA0101.1	0.06212810977173634	3.2016709278558375	0.0	1.0	gene is directly annotated	frozenset({'weight>75.0%', 'activating', 'hg19-500bp-upstream-7species.mc9nr'})	[('NFKBIA', 1.9336059978227167), ('GADD45B', 1.053701519056952), ('NFKBIZ', 1.2191451371894313), ('REL', 1.0), ('NOD2', 0.4741313516891527), ('ARL5B', 1.200157857162306), ('CDC42EP5', 0.7792177650072217), ('IER3', 2.0759168411840747), ('PPP2CB', 0.4451020407691711), ('IRF1', 2.07149752550186), ('TRAPPC3', 2.011639789151664), ('NEAT1', 1.0213049009512405), ('PHACTR2', 0.4725289636446159), ('CAMK1D…	411
REL	cisbp__M1924	0.06413824057450629	3.4088853219478903	0.0	1.0	gene is directly annotated	frozenset({'weight>75.0%', 'activating', 'hg19-500bp-upstream-7species.mc9nr'})	[('NFKBIA', 1.9336059978227167), ('NFKBIZ', 1.2191451371894313), ('GADD45B', 1.053701519056952), ('REL', 1.0), ('NOD2', 0.4741313516891527), ('CDC42EP5', 0.7792177650072217), ('IER3', 2.0759168411840747), ('PPP2CB', 0.4451020407691711), ('TRAPPC3', 2.011639789151664), ('NEAT1', 1.0213049009512405), ('ARL5B', 1.200157857162306), ('PHACTR2', 0.4725289636446159), ('IRF1', 2.07149752550186), ('YWHAQ'…	487
REL	jaspar__MA0107.1	0.06057322390356502	3.041385471500741	4.1e-05	1.0	gene is annotated for similar motif cisbp__M6449 ('REL[gene ID: "ENSG00000162924" species: "Homo sapiens" TF status: "direct" TF family: "Rel" DBDs: "RHD"]; Rel[gene ID: "ENSMUSG00000020275" species: "Mus musculus" TF status: "inferred" TF family: "Rel" DBDs: "RHD"]'; q-value = 4.1e-05)	frozenset({'weight>75.0%', 'activating', 'hg19-500bp-upstream-7species.mc9nr'})	[('NFKBIA', 1.9336059978227167), ('NFKBIZ', 1.2191451371894313), ('GADD45B', 1.053701519056952), ('REL', 1.0), ('CDC42EP5', 0.7792177650072217), ('ARL5B', 1.200157857162306), ('NOD2', 0.4741313516891527), ('IER3', 2.0759168411840747), ('TRAPPC3', 2.011639789151664)]	87
RFX5	dbcorrdb__ELK4__ENCSR000EVB_1__m2	0.054903592123892515	3.0572190076782135	0.0009570000000000001	1.0	gene is annotated for similar motif dbcorrdb__RFX5__ENCSR000ECF_1__m2 ('RFX5 (ENCSR000ECF-1, motif 2)'; q-value = 0.000957)	frozenset({'weight>75.0%', 'activating', 'hg19-500bp-upstream-7species.mc9nr'})	[('HNRNPL', 0.6025349610794252), ('TRIM8', 0.6141766991722802), ('KCNK3', 1.8915998516003376), ('PCDH7', 0.6320986290963571), ('PER1', 0.8045049628725376), ('GLIPR2', 1.6777505116253129), ('TADA3', 0.9168551048730726), ('CBX7', 0.7129998589093499), ('ZNF579', 1.4012067735359008), ('NOSIP', 0.5471576027887315), ('ACACA', 1.1083584115434817), ('CCND2', 0.6106985089960408)]	310
SOX2	taipale__POU5F1P1_DBD_TATGCWAAT	0.09010710084813967	3.0790442287170254	0.000306	1.0	gene is annotated for similar motif swissregulon__hs__POU5F1_SOX2_dimer_.p2 ('hs__POU5F1_SOX2{dimer}.p2'; q-value = 0.000306)	frozenset({'weight>75.0%', 'activating', 'hg19-500bp-upstream-7species.mc9nr'})	[('NRXN1', 0.41883832662700804), ('SOX2', 1.0), ('FAM76A', 2.494689777996494)]	211
SOX2	homer__ATTTGCATAA_Oct4	0.09685507336098557	3.3897247812384244	7e-05	1.0	gene is annotated for similar motif swissregulon__hs__POU5F1_SOX2_dimer_.p2 ('hs__POU5F1_SOX2{dimer}.p2'; q-value = 6.98e-05)	frozenset({'weight>75.0%', 'activating', 'hg19-500bp-upstream-7species.mc9nr'})	[('SOX2', 1.0), ('NRXN1', 0.41883832662700804), ('FAM76A', 2.494689777996494)]	181
SOX2	taipale__POU2F3_DBD_TATGCWAAT	0.0896118368104996	3.0562419863301336	0.000306	1.0	gene is annotated for similar motif swissregulon__hs__POU5F1_SOX2_dimer_.p2 ('hs__POU5F1_SOX2{dimer}.p2'; q-value = 0.000306)	frozenset({'weight>75.0%', 'activating', 'hg19-500bp-upstream-7species.mc9nr'})	[('NRXN1', 0.41883832662700804), ('SOX2', 1.0), ('FAM76A', 2.494689777996494)]	214
SOX2	cisbp__M5744	0.08998328483872965	3.0733436681203026	0.000306	1.0	gene is annotated for similar motif swissregulon__hs__POU5F1_SOX2_dimer_.p2 ('hs__POU5F1_SOX2{dimer}.p2'; q-value = 0.000306)	frozenset({'weight>75.0%', 'activating', 'hg19-500bp-upstream-7species.mc9nr'})	[('NRXN1', 0.41883832662700804), ('SOX2', 1.0), ('FAM76A', 2.494689777996494)]	213
SOX2	cisbp__M5729	0.08967374481520461	3.0590922666284954	0.000306	1.0	gene is annotated for similar motif swissregulon__hs__POU5F1_SOX2_dimer_.p2 ('hs__POU5F1_SOX2{dimer}.p2'; q-value = 0.000306)	frozenset({'weight>75.0%', 'activating', 'hg19-500bp-upstream-7species.mc9nr'})	[('NRXN1', 0.41883832662700804), ('SOX2', 1.0), ('FAM76A', 2.494689777996494)]	215
SOX2	elemento__ATTTGCATA	0.09341917909985761	3.2315342246793635	0.0008470000000000001	1.0	gene is annotated for similar motif swissregulon__hs__POU5F1_SOX2_dimer_.p2 ('hs__POU5F1_SOX2{dimer}.p2'; q-value = 0.000847)	frozenset({'weight>75.0%', 'activating', 'hg19-500bp-upstream-7species.mc9nr'})	[('NRXN1', 0.41883832662700804), ('SOX2', 1.0), ('FAM76A', 2.494689777996494), ('RGS18', 4.888453161807532)]	525
SOX2	cisbp__M6423	0.08852844672816196	3.0063620811088083	2.8999999999999997e-05	1.0	gene is annotated for similar motif swissregulon__hs__POU5F1_SOX2_dimer_.p2 ('hs__POU5F1_SOX2{dimer}.p2'; q-value = 2.89e-05)	frozenset({'weight>75.0%', 'activating', 'hg19-500bp-upstream-7species.mc9nr'})	[('NRXN1', 0.41883832662700804), ('SOX2', 1.0), ('FAM76A', 2.494689777996494)]	320
SOX21	transfac_pro__M02917	0.09040245362058648	3.1864382895160634	2.4e-05	0.9963770000000001	motif similar to transfac_pro__M02907 ('V$SOX21_04: Sox-21 secondary motif'; q-value = 2.36e-05) which is annotated for orthologous gene ENSMUSG00000061517 in M. musculus (identity = 99%)	frozenset({'weight>75.0%', 'activating', 'hg19-500bp-upstream-7species.mc9nr'})	[('BMP7', 1.5572607833828382), ('PURG', 0.5101739370654085), ('PIK3R3', 0.9024825004766768), ('DGKI', 2.2029932783236843), ('NEDD4L', 1.7415124027175732), ('SMO', 0.6161845382582368)]	566
SP3	swissregulon__hs__PATZ1.p2	0.05114808572281857	3.068652512054712	0.000324	1.0	gene is annotated for similar motif hocomoco__SP3_HUMAN.H11MO.0.B ('SP3_HUMAN'; q-value = 0.000324)	frozenset({'weight>75.0%', 'activating', 'hg19-500bp-upstream-7species.mc9nr'})	[('SMAD7', 0.6365665575052827), ('PIK3CA', 1.9497600922362641), ('GNG8', 0.5154810629861674), ('PFN1', 0.5118496097543781), ('UBE4B', 0.8007644236202177), ('HNRNPH1', 1.257856982423453), ('TRIM62', 0.5336048260126459), ('STAT5A', 1.0202156693829083), ('USP25', 0.5018056600429855), ('FRMPD4', 0.6218539921176909), ('ADD3', 2.2259682972177077), ('ISYNA1', 1.1304267142094315), ('PIK3R1', 0.6543982868…	882
SP3	dbcorrdb__STAT1__ENCSR000DZM_1__m3	0.05438002684416311	3.5767887925738546	2.8999999999999997e-05	1.0	gene is annotated for similar motif transfac_pro__M00932 ('V$SP1_Q4_01: Sp1'; q-value = 2.86e-05)	frozenset({'weight>75.0%', 'activating', 'hg19-500bp-upstream-7species.mc9nr'})	[('ADD3', 2.2259682972177077), ('BLVRB', 0.976542793593146), ('MTRNR2L8', 0.9606325223379814), ('TFDP2', 1.054673450814803), ('LDB1', 0.5642529358607801), ('PFN1', 0.5118496097543781), ('GOLGA5', 0.9319094941133979), ('SYNE1', 0.6902244870243757), ('GABARAPL2', 1.1155664092118869), ('HINT2', 0.5349990091517302), ('ALG2', 0.4323155370128878), ('ALG11', 3.9328484848719216), ('LRRC3', 0.431948635401…	517
SP4	dbcorrdb__ZMIZ1__ENCSR000EFQ_1__m2	0.07192696369352347	3.915176608692198	4e-05	1.0	motif similar to cisbp__M6483 ('SP4[gene ID: "ENSG00000105866" species: "Homo sapiens" TF status: "direct" TF family: "C2H2 ZF" DBDs: "zf-C2H2"]; SP5[gene ID: "ENSG00000204335" species: "Homo sapiens" TF status: "inferred" TF family: "C2H2 ZF" DBDs: "zf-C2H2"]; SP6[gene ID: "ENSG00000189120" species: "Homo sapiens" TF status: "inferred" TF family: "C2H2 ZF" DBDs: "zf-C2H2"]; SP7[gene ID: "ENSG000…	frozenset({'weight>75.0%', 'activating', 'hg19-500bp-upstream-7species.mc9nr'})	[('JARID2', 0.4922882065853516), ('SMARCD3', 0.4237889279480585), ('APOLD1', 0.43519153415181816), ('POU6F1', 1.4009624501814433), ('BMPR2', 0.4157080574703593), ('TWIST2', 0.5446083673003497), ('SP4', 1.0), ('TXNRD1', 1.2450633197273469), ('ARL4A', 0.563145223281952), ('RNF145', 0.6030874671161388), ('ZNF652', 0.4760285167419902), ('BVES', 0.4183006452447241), ('MED13', 2.068203434476575), ('JDP…	1011
SP4	dbcorrdb__XRCC4__ENCSR000FAC_1__m1	0.06415372433419833	3.204238590177408	0.0	1.0	motif similar to cisbp__M6483 ('SP4[gene ID: "ENSG00000105866" species: "Homo sapiens" TF status: "direct" TF family: "C2H2 ZF" DBDs: "zf-C2H2"]; SP5[gene ID: "ENSG00000204335" species: "Homo sapiens" TF status: "inferred" TF family: "C2H2 ZF" DBDs: "zf-C2H2"]; SP6[gene ID: "ENSG00000189120" species: "Homo sapiens" TF status: "inferred" TF family: "C2H2 ZF" DBDs: "zf-C2H2"]; SP7[gene ID: "ENSG000…	frozenset({'weight>75.0%', 'activating', 'hg19-500bp-upstream-7species.mc9nr'})	[('APOLD1', 0.43519153415181816), ('JARID2', 0.4922882065853516), ('POU6F1', 1.4009624501814433), ('TWIST2', 0.5446083673003497), ('SMARCD3', 0.4237889279480585), ('NUMA1', 0.5282259653751104), ('BMPR2', 0.4157080574703593), ('SMARCA2', 0.43625547463177), ('TXNRD1', 1.2450633197273469), ('SP4', 1.0), ('MED13', 2.068203434476575), ('CCDC12', 0.9256257925927754), ('CHD6', 1.1224879084734003), ('LHX…	4957
SP4	dbcorrdb__MXI1__ENCSR000EIA_1__m4	0.07650937257453765	4.334282278709239	0.0	1.0	motif similar to cisbp__M6483 ('SP4[gene ID: "ENSG00000105866" species: "Homo sapiens" TF status: "direct" TF family: "C2H2 ZF" DBDs: "zf-C2H2"]; SP5[gene ID: "ENSG00000204335" species: "Homo sapiens" TF status: "inferred" TF family: "C2H2 ZF" DBDs: "zf-C2H2"]; SP6[gene ID: "ENSG00000189120" species: "Homo sapiens" TF status: "inferred" TF family: "C2H2 ZF" DBDs: "zf-C2H2"]; SP7[gene ID: "ENSG000…	frozenset({'weight>75.0%', 'activating', 'hg19-500bp-upstream-7species.mc9nr'})	[('JARID2', 0.4922882065853516), ('SMARCD3', 0.4237889279480585), ('APOLD1', 0.43519153415181816), ('BMPR2', 0.4157080574703593), ('TWIST2', 0.5446083673003497), ('LHX6', 2.3984328479710086), ('POU6F1', 1.4009624501814433), ('CHD6', 1.1224879084734003), ('SP4', 1.0), ('KCNQ4', 1.0039129946086032), ('RHOG', 0.8752454066076104), ('FBXL14', 0.8772103391111051), ('MED13', 2.068203434476575), ('ZNF652…	3937
SP4	dbcorrdb__RBBP5__ENCSR000AQC_1__m5	0.07714832265803234	4.392720451688517	0.0	1.0	motif similar to cisbp__M6483 ('SP4[gene ID: "ENSG00000105866" species: "Homo sapiens" TF status: "direct" TF family: "C2H2 ZF" DBDs: "zf-C2H2"]; SP5[gene ID: "ENSG00000204335" species: "Homo sapiens" TF status: "inferred" TF family: "C2H2 ZF" DBDs: "zf-C2H2"]; SP6[gene ID: "ENSG00000189120" species: "Homo sapiens" TF status: "inferred" TF family: "C2H2 ZF" DBDs: "zf-C2H2"]; SP7[gene ID: "ENSG000…	frozenset({'weight>75.0%', 'activating', 'hg19-500bp-upstream-7species.mc9nr'})	[('SMARCD3', 0.4237889279480585), ('JARID2', 0.4922882065853516), ('TWIST2', 0.5446083673003497), ('BMPR2', 0.4157080574703593), ('LHX6', 2.3984328479710086), ('APOLD1', 0.43519153415181816), ('POU6F1', 1.4009624501814433), ('RHOG', 0.8752454066076104), ('KCNQ4', 1.0039129946086032), ('CHD6', 1.1224879084734003), ('SP4', 1.0), ('FBXL14', 0.8772103391111051), ('ZNF652', 0.4760285167419902), ('CCDC…	3410
SP4	dbcorrdb__EZH2__ENCSR000ARK_1__m4	0.07578026389030443	4.267598228561105	1e-06	1.0	motif similar to cisbp__M6483 ('SP4[gene ID: "ENSG00000105866" species: "Homo sapiens" TF status: "direct" TF family: "C2H2 ZF" DBDs: "zf-C2H2"]; SP5[gene ID: "ENSG00000204335" species: "Homo sapiens" TF status: "inferred" TF family: "C2H2 ZF" DBDs: "zf-C2H2"]; SP6[gene ID: "ENSG00000189120" species: "Homo sapiens" TF status: "inferred" TF family: "C2H2 ZF" DBDs: "zf-C2H2"]; SP7[gene ID: "ENSG000…	frozenset({'weight>75.0%', 'activating', 'hg19-500bp-upstream-7species.mc9nr'})	[('JARID2', 0.4922882065853516), ('SMARCD3', 0.4237889279480585), ('BMPR2', 0.4157080574703593), ('APOLD1', 0.43519153415181816), ('TWIST2', 0.5446083673003497), ('LHX6', 2.3984328479710086), ('POU6F1', 1.4009624501814433), ('FBXL14', 0.8772103391111051), ('SP4', 1.0), ('KCNQ4', 1.0039129946086032), ('CHD6', 1.1224879084734003), ('MED13', 2.068203434476575), ('RHOG', 0.8752454066076104), ('RNF145…	2266
SP4	dbcorrdb__POLR2AphosphoS2__ENCSR000DYF_1__m10	0.07297750738908532	4.011259003529296	0.0	1.0	motif similar to cisbp__M6483 ('SP4[gene ID: "ENSG00000105866" species: "Homo sapiens" TF status: "direct" TF family: "C2H2 ZF" DBDs: "zf-C2H2"]; SP5[gene ID: "ENSG00000204335" species: "Homo sapiens" TF status: "inferred" TF family: "C2H2 ZF" DBDs: "zf-C2H2"]; SP6[gene ID: "ENSG00000189120" species: "Homo sapiens" TF status: "inferred" TF family: "C2H2 ZF" DBDs: "zf-C2H2"]; SP7[gene ID: "ENSG000…	frozenset({'weight>75.0%', 'activating', 'hg19-500bp-upstream-7species.mc9nr'})	[('JARID2', 0.4922882065853516), ('APOLD1', 0.43519153415181816), ('POU6F1', 1.4009624501814433), ('SMARCD3', 0.4237889279480585), ('TWIST2', 0.5446083673003497), ('SP4', 1.0), ('BMPR2', 0.4157080574703593), ('MED13', 2.068203434476575), ('LHX6', 2.3984328479710086), ('TXNRD1', 1.2450633197273469), ('RNF145', 0.6030874671161388), ('CCDC12', 0.9256257925927754), ('LHX4', 0.5728498186892974), ('CHD…	4899
SP4	dbcorrdb__BRF1__ENCSR000DOJ_1__m2	0.06983371618072487	3.7237288518152956	0.0	1.0	motif similar to cisbp__M6483 ('SP4[gene ID: "ENSG00000105866" species: "Homo sapiens" TF status: "direct" TF family: "C2H2 ZF" DBDs: "zf-C2H2"]; SP5[gene ID: "ENSG00000204335" species: "Homo sapiens" TF status: "inferred" TF family: "C2H2 ZF" DBDs: "zf-C2H2"]; SP6[gene ID: "ENSG00000189120" species: "Homo sapiens" TF status: "inferred" TF family: "C2H2 ZF" DBDs: "zf-C2H2"]; SP7[gene ID: "ENSG000…	frozenset({'weight>75.0%', 'activating', 'hg19-500bp-upstream-7species.mc9nr'})	[('JARID2', 0.4922882065853516), ('APOLD1', 0.43519153415181816), ('SMARCD3', 0.4237889279480585), ('TWIST2', 0.5446083673003497), ('BMPR2', 0.4157080574703593), ('CHD6', 1.1224879084734003), ('SP4', 1.0), ('POU6F1', 1.4009624501814433), ('LHX6', 2.3984328479710086), ('CCDC12', 0.9256257925927754), ('RHOG', 0.8752454066076104), ('LBH', 0.8368112192201324), ('ZNF652', 0.4760285167419902), ('TXNRD1…	4471
SP4	dbcorrdb__HDAC2__ENCSR000AQG_1__m4	0.07078626139722312	3.8108483366862465	0.0	1.0	motif similar to cisbp__M6483 ('SP4[gene ID: "ENSG00000105866" species: "Homo sapiens" TF status: "direct" TF family: "C2H2 ZF" DBDs: "zf-C2H2"]; SP5[gene ID: "ENSG00000204335" species: "Homo sapiens" TF status: "inferred" TF family: "C2H2 ZF" DBDs: "zf-C2H2"]; SP6[gene ID: "ENSG00000189120" species: "Homo sapiens" TF status: "inferred" TF family: "C2H2 ZF" DBDs: "zf-C2H2"]; SP7[gene ID: "ENSG000…	frozenset({'weight>75.0%', 'activating', 'hg19-500bp-upstream-7species.mc9nr'})	[('JARID2', 0.4922882065853516), ('APOLD1', 0.43519153415181816), ('SMARCD3', 0.4237889279480585), ('TWIST2', 0.5446083673003497), ('BMPR2', 0.4157080574703593), ('SP4', 1.0), ('LHX6', 2.3984328479710086), ('CHD6', 1.1224879084734003), ('POU6F1', 1.4009624501814433), ('RHOG', 0.8752454066076104), ('KCNQ4', 1.0039129946086032), ('ZNF652', 0.4760285167419902), ('CCDC12', 0.9256257925927754), ('JDP2…	4886
SP4	dbcorrdb__ZMIZ1__ENCSR000EFQ_1__m1	0.0667761636339404	3.4440860608715056	0.000125	1.0	motif similar to cisbp__M6483 ('SP4[gene ID: "ENSG00000105866" species: "Homo sapiens" TF status: "direct" TF family: "C2H2 ZF" DBDs: "zf-C2H2"]; SP5[gene ID: "ENSG00000204335" species: "Homo sapiens" TF status: "inferred" TF family: "C2H2 ZF" DBDs: "zf-C2H2"]; SP6[gene ID: "ENSG00000189120" species: "Homo sapiens" TF status: "inferred" TF family: "C2H2 ZF" DBDs: "zf-C2H2"]; SP7[gene ID: "ENSG000…	frozenset({'weight>75.0%', 'activating', 'hg19-500bp-upstream-7species.mc9nr'})	[('JARID2', 0.4922882065853516), ('APOLD1', 0.43519153415181816), ('SMARCD3', 0.4237889279480585), ('BMPR2', 0.4157080574703593), ('POU6F1', 1.4009624501814433), ('TWIST2', 0.5446083673003497), ('MED13', 2.068203434476575), ('SP4', 1.0), ('LHX4', 0.5728498186892974), ('ARL4A', 0.563145223281952), ('ZNF652', 0.4760285167419902), ('BVES', 0.4183006452447241), ('TXNRD1', 1.2450633197273469), ('FOXJ3…	2038
SP4	dbcorrdb__ESRRA__ENCSR000DYQ_1__m5	0.07595666115261891	4.283731466500169	0.0	1.0	motif similar to cisbp__M6483 ('SP4[gene ID: "ENSG00000105866" species: "Homo sapiens" TF status: "direct" TF family: "C2H2 ZF" DBDs: "zf-C2H2"]; SP5[gene ID: "ENSG00000204335" species: "Homo sapiens" TF status: "inferred" TF family: "C2H2 ZF" DBDs: "zf-C2H2"]; SP6[gene ID: "ENSG00000189120" species: "Homo sapiens" TF status: "inferred" TF family: "C2H2 ZF" DBDs: "zf-C2H2"]; SP7[gene ID: "ENSG000…	frozenset({'weight>75.0%', 'activating', 'hg19-500bp-upstream-7species.mc9nr'})	[('JARID2', 0.4922882065853516), ('APOLD1', 0.43519153415181816), ('SMARCD3', 0.4237889279480585), ('BMPR2', 0.4157080574703593), ('SP4', 1.0), ('TWIST2', 0.5446083673003497), ('CHD6', 1.1224879084734003), ('LHX6', 2.3984328479710086), ('POU6F1', 1.4009624501814433), ('MED13', 2.068203434476575), ('SMG6', 0.5610706792609057), ('FZD7', 0.5403474298045776), ('RHOG', 0.8752454066076104), ('CCDC12', …	4471
SP4	dbcorrdb__EZH2__ENCSR000ARD_1__m6	0.06313454015193684	3.111024326529478	3e-06	1.0	motif similar to cisbp__M6483 ('SP4[gene ID: "ENSG00000105866" species: "Homo sapiens" TF status: "direct" TF family: "C2H2 ZF" DBDs: "zf-C2H2"]; SP5[gene ID: "ENSG00000204335" species: "Homo sapiens" TF status: "inferred" TF family: "C2H2 ZF" DBDs: "zf-C2H2"]; SP6[gene ID: "ENSG00000189120" species: "Homo sapiens" TF status: "inferred" TF family: "C2H2 ZF" DBDs: "zf-C2H2"]; SP7[gene ID: "ENSG000…	frozenset({'weight>75.0%', 'activating', 'hg19-500bp-upstream-7species.mc9nr'})	[('JARID2', 0.4922882065853516), ('APOLD1', 0.43519153415181816), ('TWIST2', 0.5446083673003497), ('SMARCD3', 0.4237889279480585), ('POU6F1', 1.4009624501814433), ('CHD6', 1.1224879084734003), ('SP4', 1.0), ('BMPR2', 0.4157080574703593), ('ARL4A', 0.563145223281952), ('LBH', 0.8368112192201324), ('RHOG', 0.8752454066076104), ('CCDC12', 0.9256257925927754), ('CPT1B', 0.4907493086351812), ('DLX4', …	4028
SP4	dbcorrdb__SREBF1__ENCSR000EZP_1__m1	0.07435732597430088	4.137456775852647	0.0	1.0	motif similar to cisbp__M6483 ('SP4[gene ID: "ENSG00000105866" species: "Homo sapiens" TF status: "direct" TF family: "C2H2 ZF" DBDs: "zf-C2H2"]; SP5[gene ID: "ENSG00000204335" species: "Homo sapiens" TF status: "inferred" TF family: "C2H2 ZF" DBDs: "zf-C2H2"]; SP6[gene ID: "ENSG00000189120" species: "Homo sapiens" TF status: "inferred" TF family: "C2H2 ZF" DBDs: "zf-C2H2"]; SP7[gene ID: "ENSG000…	frozenset({'weight>75.0%', 'activating', 'hg19-500bp-upstream-7species.mc9nr'})	[('JARID2', 0.4922882065853516), ('APOLD1', 0.43519153415181816), ('SMARCD3', 0.4237889279480585), ('TWIST2', 0.5446083673003497), ('BMPR2', 0.4157080574703593), ('SP4', 1.0), ('POU6F1', 1.4009624501814433), ('CHD6', 1.1224879084734003), ('LBH', 0.8368112192201324), ('LHX6', 2.3984328479710086), ('NUMA1', 0.5282259653751104), ('CCDC12', 0.9256257925927754), ('RHOG', 0.8752454066076104), ('TXNRD1'…	4816
SP4	dbcorrdb__SMARCA4__ENCSR000EZC_1__m10	0.06896740962580261	3.644496727714556	0.0	1.0	motif similar to cisbp__M6483 ('SP4[gene ID: "ENSG00000105866" species: "Homo sapiens" TF status: "direct" TF family: "C2H2 ZF" DBDs: "zf-C2H2"]; SP5[gene ID: "ENSG00000204335" species: "Homo sapiens" TF status: "inferred" TF family: "C2H2 ZF" DBDs: "zf-C2H2"]; SP6[gene ID: "ENSG00000189120" species: "Homo sapiens" TF status: "inferred" TF family: "C2H2 ZF" DBDs: "zf-C2H2"]; SP7[gene ID: "ENSG000…	frozenset({'weight>75.0%', 'activating', 'hg19-500bp-upstream-7species.mc9nr'})	[('JARID2', 0.4922882065853516), ('APOLD1', 0.43519153415181816), ('SMARCD3', 0.4237889279480585), ('BMPR2', 0.4157080574703593), ('TWIST2', 0.5446083673003497), ('SP4', 1.0), ('CHD6', 1.1224879084734003), ('POU6F1', 1.4009624501814433), ('LHX6', 2.3984328479710086), ('MED13', 2.068203434476575), ('LBH', 0.8368112192201324), ('CCDC12', 0.9256257925927754), ('RHOG', 0.8752454066076104), ('NUMA1', …	4129
SP4	dbcorrdb__BRF1__ENCSR000DNW_1__m2	0.06652920746670012	3.4214995277568145	7.000000000000001e-06	1.0	motif similar to cisbp__M6483 ('SP4[gene ID: "ENSG00000105866" species: "Homo sapiens" TF status: "direct" TF family: "C2H2 ZF" DBDs: "zf-C2H2"]; SP5[gene ID: "ENSG00000204335" species: "Homo sapiens" TF status: "inferred" TF family: "C2H2 ZF" DBDs: "zf-C2H2"]; SP6[gene ID: "ENSG00000189120" species: "Homo sapiens" TF status: "inferred" TF family: "C2H2 ZF" DBDs: "zf-C2H2"]; SP7[gene ID: "ENSG000…	frozenset({'weight>75.0%', 'activating', 'hg19-500bp-upstream-7species.mc9nr'})	[('JARID2', 0.4922882065853516), ('APOLD1', 0.43519153415181816), ('SMARCD3', 0.4237889279480585), ('POU6F1', 1.4009624501814433), ('TWIST2', 0.5446083673003497), ('SP4', 1.0), ('BMPR2', 0.4157080574703593), ('TXNRD1', 1.2450633197273469), ('MED13', 2.068203434476575), ('LHX6', 2.3984328479710086), ('RNF145', 0.6030874671161388), ('CHD6', 1.1224879084734003), ('NDE1', 1.7111524776250835), ('CCDC1…	3772
SP4	dbcorrdb__SREBF2__ENCSR000DYT_1__m7	0.0751844331375977	4.213103735966929	0.0	1.0	motif similar to cisbp__M6483 ('SP4[gene ID: "ENSG00000105866" species: "Homo sapiens" TF status: "direct" TF family: "C2H2 ZF" DBDs: "zf-C2H2"]; SP5[gene ID: "ENSG00000204335" species: "Homo sapiens" TF status: "inferred" TF family: "C2H2 ZF" DBDs: "zf-C2H2"]; SP6[gene ID: "ENSG00000189120" species: "Homo sapiens" TF status: "inferred" TF family: "C2H2 ZF" DBDs: "zf-C2H2"]; SP7[gene ID: "ENSG000…	frozenset({'weight>75.0%', 'activating', 'hg19-500bp-upstream-7species.mc9nr'})	[('JARID2', 0.4922882065853516), ('APOLD1', 0.43519153415181816), ('SMARCD3', 0.4237889279480585), ('TWIST2', 0.5446083673003497), ('BMPR2', 0.4157080574703593), ('LHX6', 2.3984328479710086), ('SP4', 1.0), ('CHD6', 1.1224879084734003), ('POU6F1', 1.4009624501814433), ('RHOG', 0.8752454066076104), ('KCNQ4', 1.0039129946086032), ('JDP2', 0.8534504604389411), ('ARL4A', 0.563145223281952), ('CCDC12',…	4970
SP4	dbcorrdb__CTCF__ENCSR000BHW_1__m2	0.0754588288789758	4.2381998838721415	2e-06	1.0	motif similar to cisbp__M6483 ('SP4[gene ID: "ENSG00000105866" species: "Homo sapiens" TF status: "direct" TF family: "C2H2 ZF" DBDs: "zf-C2H2"]; SP5[gene ID: "ENSG00000204335" species: "Homo sapiens" TF status: "inferred" TF family: "C2H2 ZF" DBDs: "zf-C2H2"]; SP6[gene ID: "ENSG00000189120" species: "Homo sapiens" TF status: "inferred" TF family: "C2H2 ZF" DBDs: "zf-C2H2"]; SP7[gene ID: "ENSG000…	frozenset({'weight>75.0%', 'activating', 'hg19-500bp-upstream-7species.mc9nr'})	[('JARID2', 0.4922882065853516), ('SMARCD3', 0.4237889279480585), ('APOLD1', 0.43519153415181816), ('BMPR2', 0.4157080574703593), ('SP4', 1.0), ('LBH', 0.8368112192201324), ('POU6F1', 1.4009624501814433), ('CCDC12', 0.9256257925927754), ('CHD6', 1.1224879084734003), ('TWIST2', 0.5446083673003497), ('LHX6', 2.3984328479710086), ('NUMA1', 0.5282259653751104), ('RNF145', 0.6030874671161388), ('ARL4A…	4965
SP4	dbcorrdb__NELFE__ENCSR000DOF_1__m6	0.0734910194193786	4.058224651751907	0.0	1.0	motif similar to cisbp__M6483 ('SP4[gene ID: "ENSG00000105866" species: "Homo sapiens" TF status: "direct" TF family: "C2H2 ZF" DBDs: "zf-C2H2"]; SP5[gene ID: "ENSG00000204335" species: "Homo sapiens" TF status: "inferred" TF family: "C2H2 ZF" DBDs: "zf-C2H2"]; SP6[gene ID: "ENSG00000189120" species: "Homo sapiens" TF status: "inferred" TF family: "C2H2 ZF" DBDs: "zf-C2H2"]; SP7[gene ID: "ENSG000…	frozenset({'weight>75.0%', 'activating', 'hg19-500bp-upstream-7species.mc9nr'})	[('JARID2', 0.4922882065853516), ('APOLD1', 0.43519153415181816), ('SMARCD3', 0.4237889279480585), ('BMPR2', 0.4157080574703593), ('TWIST2', 0.5446083673003497), ('POU6F1', 1.4009624501814433), ('LHX6', 2.3984328479710086), ('RHOG', 0.8752454066076104), ('CHD6', 1.1224879084734003), ('SP4', 1.0), ('KCNQ4', 1.0039129946086032), ('JDP2', 0.8534504604389411), ('FZD7', 0.5403474298045776), ('MED13', …	4966
SP4	dbcorrdb__EZH2__ENCSR000AQE_1__m9	0.07734431961615956	4.410646271620813	1e-06	1.0	motif similar to cisbp__M6483 ('SP4[gene ID: "ENSG00000105866" species: "Homo sapiens" TF status: "direct" TF family: "C2H2 ZF" DBDs: "zf-C2H2"]; SP5[gene ID: "ENSG00000204335" species: "Homo sapiens" TF status: "inferred" TF family: "C2H2 ZF" DBDs: "zf-C2H2"]; SP6[gene ID: "ENSG00000189120" species: "Homo sapiens" TF status: "inferred" TF family: "C2H2 ZF" DBDs: "zf-C2H2"]; SP7[gene ID: "ENSG000…	frozenset({'weight>75.0%', 'activating', 'hg19-500bp-upstream-7species.mc9nr'})	[('JARID2', 0.4922882065853516), ('APOLD1', 0.43519153415181816), ('SMARCD3', 0.4237889279480585), ('SP4', 1.0), ('TWIST2', 0.5446083673003497), ('POU6F1', 1.4009624501814433), ('BMPR2', 0.4157080574703593), ('LHX6', 2.3984328479710086), ('CHD6', 1.1224879084734003), ('RNF145', 0.6030874671161388), ('MED13', 2.068203434476575), ('ARL4A', 0.563145223281952), ('TXNRD1', 1.2450633197273469), ('RHOG'…	4099
SPIB	elemento__CACTTCC	0.10183522840614402	3.233991653720671	0.00084	1.0	gene is annotated for similar motif hocomoco__SPIB_HUMAN.H11MO.0.A ('SPIB_HUMAN'; q-value = 0.00084)	frozenset({'weight>75.0%', 'activating', 'hg19-500bp-upstream-7species.mc9nr'})	[('SLC39A13', 3.144134130764469), ('CTTNBP2NL', 1.0914791510746584), ('POLD4', 2.5917154193024285), ('LTBR', 2.713888687955773), ('TMEM33', 1.2419110907494448), ('UNC50', 1.2750542003450318)]	1166
SPIB	hocomoco__SPIB_MOUSE.H11MO.0.A	0.09648247888822395	3.0131656132337468	0.0	0.8396950000000001	gene is orthologous to ENSMUSG00000008193 in M. musculus (identity = 83%) which is directly annotated for motif	frozenset({'weight>75.0%', 'activating', 'hg19-500bp-upstream-7species.mc9nr'})	[('SLC39A13', 3.144134130764469), ('POLD4', 2.5917154193024285)]	37
SPIB	taipale_cyt_meth__ELF2_NATGCGGAAGTN_FL_meth	0.1033313385198484	3.2957132178319233	0.000763	1.0	gene is annotated for similar motif taipale_cyt_meth__SPIB_RAWWGMGGAAGTN_FL ('SPIB [ETS]'; q-value = 0.000763)	frozenset({'weight>75.0%', 'activating', 'hg19-500bp-upstream-7species.mc9nr'})	[('GOLGA7', 0.9924913877275552), ('TMEM33', 1.2419110907494448), ('LTBR', 2.713888687955773), ('CTTNBP2NL', 1.0914791510746584)]	488
SPIB	factorbook__PU1	0.10103730301216836	3.20107348619467	0.0	1.0	gene is annotated for similar motif hocomoco__SPIB_HUMAN.H11MO.0.A ('SPIB_HUMAN'; q-value = 3.54e-12)	frozenset({'weight>75.0%', 'activating', 'hg19-500bp-upstream-7species.mc9nr'})	[('POLD4', 2.5917154193024285), ('SLC39A13', 3.144134130764469)]	54
SPIB	homer__AGAGGAAGTG_PU.1	0.1001728838353614	3.1654121380415026	0.0	1.0	gene is annotated for similar motif hocomoco__SPIB_HUMAN.H11MO.0.A ('SPIB_HUMAN'; q-value = 3.32e-07)	frozenset({'weight>75.0%', 'activating', 'hg19-500bp-upstream-7species.mc9nr'})	[('SLC39A13', 3.144134130764469), ('LTBR', 2.713888687955773), ('POLD4', 2.5917154193024285), ('TMEM33', 1.2419110907494448)]	739
TCF3	taipale_tf_pairs__HOXB2_TCF3_NCAGGTGNNNNNMATTA_CAP	0.05249757709601055	3.0760216258890116	0.0	1.0	gene is directly annotated	frozenset({'weight>75.0%', 'activating', 'hg19-500bp-upstream-7species.mc9nr'})	[('ADPRHL1', 3.6390211769438063), ('CDH11', 1.3187164076793725), ('PLB1', 0.4575671874750632), ('MTX3', 0.5225945971773711), ('EPC2', 0.9222523707386352), ('FHL1', 0.4522909361056224), ('DUSP14', 5.503476464552223), ('NOL3', 2.4719757641246907), ('CSRP1', 0.5152442495954863), ('PREPL', 1.0300801322745738), ('RUNX1', 3.915436726040016), ('FYN', 0.4502073222894132), ('KLF4', 0.606640435565791), ('B…	581
TCF3	taipale_tf_pairs__HOXB2_TCF3_NCACCTGNNNNNMATTA_CAP_repr	0.05310528908024976	3.146078933832016	0.0	1.0	gene is directly annotated	frozenset({'weight>75.0%', 'activating', 'hg19-500bp-upstream-7species.mc9nr'})	[('ADPRHL1', 3.6390211769438063), ('RUNX1', 3.915436726040016), ('LAMA3', 0.4866071581677633), ('DUSP14', 5.503476464552223), ('PLB1', 0.4575671874750632), ('PREPL', 1.0300801322745738), ('MTX3', 0.5225945971773711), ('FHL1', 0.4522909361056224), ('TSPYL5', 6.989305140748937), ('BHLHE41', 0.5152514846238316), ('NOL3', 2.4719757641246907), ('CSRP1', 0.5152442495954863), ('ZNF670', 1.64167809659262…	656
TFEB	cisbp__M0187	0.06248571894891464	3.036493194305171	0.000573	1.0	motif similar to swissregulon__hs__TFEB.p2 ('hs__TFEB.p2'; q-value = 0.000573) which is directly annotated	frozenset({'weight>75.0%', 'activating', 'hg19-500bp-upstream-7species.mc9nr'})	[('BHLHE41', 0.5424796232819709), ('BAX', 0.5762150806538745), ('WLS', 1.1949001062669764), ('AFF4', 0.4829000048552342), ('MEF2A', 1.054434213770261), ('ASXL2', 0.756647210588568), ('LAMP1', 0.5426466811461591), ('ARMCX3', 1.5076852875522504), ('BAZ1B', 1.0680552672637178), ('SPPL3', 0.631608676256306), ('FOXM1', 0.5032188762992751), ('VCL', 0.6219008971866808), ('MEX3C', 1.6203448741233084), ('…	538
TFEB	jaspar__MA1011.1	0.06703525379467928	3.4514047659358322	1e-06	1.0	motif similar to swissregulon__hs__TFEB.p2 ('hs__TFEB.p2'; q-value = 1.49e-06) which is directly annotated	frozenset({'weight>75.0%', 'activating', 'hg19-500bp-upstream-7species.mc9nr'})	[('LAMP1', 0.5426466811461591), ('BAX', 0.5762150806538745), ('SPPL3', 0.631608676256306), ('AFF4', 0.4829000048552342), ('TGFB2', 0.4777929614199153), ('ZBTB40', 0.6852315102105598), ('BHLHE41', 0.5424796232819709), ('ARMCX3', 1.5076852875522504), ('RGS14', 2.4986190897590292), ('WLS', 1.1949001062669764), ('ASXL2', 0.756647210588568), ('FOXM1', 0.5032188762992751), ('MEF2A', 1.054434213770261),…	426
TFEB	transfac_pro__M09511	0.06594989391219194	3.3524213775468144	0.0008960000000000001	1.0	motif similar to cisbp__M6518 ('TFEB[gene ID: "ENSG00000112561" species: "Homo sapiens" TF status: "direct" TF family: "bHLH" DBDs: "HLH"]'; q-value = 0.000896) which is directly annotated	frozenset({'weight>75.0%', 'activating', 'hg19-500bp-upstream-7species.mc9nr'})	[('ARMCX3', 1.5076852875522504), ('BAX', 0.5762150806538745), ('SPPL3', 0.631608676256306), ('AFF4', 0.4829000048552342), ('LAMP1', 0.5426466811461591), ('ZBTB40', 0.6852315102105598), ('BHLHE41', 0.5424796232819709), ('RBX1', 0.6583323843400626), ('WLS', 1.1949001062669764), ('TGFB2', 0.4777929614199153), ('ASXL2', 0.756647210588568), ('KLHDC3', 0.8263522750127681), ('FOXM1', 0.5032188762992751)…	785
TFEB	transfac_pro__M07067	0.0627305369675208	3.05882027439292	0.000303	1.0	gene is annotated for similar motif cisbp__M6518 ('TFEB[gene ID: "ENSG00000112561" species: "Homo sapiens" TF status: "direct" TF family: "bHLH" DBDs: "HLH"]'; q-value = 0.000303)	frozenset({'weight>75.0%', 'activating', 'hg19-500bp-upstream-7species.mc9nr'})	[('LAMP1', 0.5426466811461591), ('BAX', 0.5762150806538745), ('WLS', 1.1949001062669764), ('SPPL3', 0.631608676256306), ('AFF4', 0.4829000048552342), ('ARMCX3', 1.5076852875522504), ('ASXL2', 0.756647210588568), ('CLCN7', 2.055576095460316), ('C14orf132', 0.6615943869854202), ('TGFB2', 0.4777929614199153), ('FOXM1', 0.5032188762992751), ('ZBTB40', 0.6852315102105598), ('BHLHE41', 0.54247962328197…	532
TFEB	cisbp__M0235	0.0687816223274033	3.610671270561773	0.000728	1.0	motif similar to cisbp__M5931 ('TFEB[gene ID: "ENSG00000112561" species: "Homo sapiens" TF status: "direct" TF family: "bHLH" DBDs: "HLH"]'; q-value = 0.000728) which is directly annotated	frozenset({'weight>75.0%', 'activating', 'hg19-500bp-upstream-7species.mc9nr'})	[('LAMP1', 0.5426466811461591), ('RGS14', 2.4986190897590292), ('BAX', 0.5762150806538745), ('SPPL3', 0.631608676256306), ('BHLHE41', 0.5424796232819709), ('WLS', 1.1949001062669764), ('TGFB2', 0.4777929614199153), ('ZBTB40', 0.6852315102105598), ('AFF4', 0.4829000048552342), ('NARF', 0.7911116188542101), ('ARMCX3', 1.5076852875522504), ('GPSM1', 2.0002697346382554), ('ACTG1', 0.9523622178872424)…	588
TFEB	swissregulon__sacCer__RTG3	0.06475028562102171	3.2430186851168465	0.0007570000000000001	0.8426969999999999	motif similar to cisbp__M0193 ('Tcfeb[gene ID: "ENSMUSG00000023990" species: "Mus musculus" TF status: "direct" TF family: "bHLH" DBDs: "HLH"]'; q-value = 0.000757) which is annotated for orthologous gene ENSMUSG00000023990 in M. musculus (identity = 84%)	frozenset({'weight>75.0%', 'activating', 'hg19-500bp-upstream-7species.mc9nr'})	[('LAMP1', 0.5426466811461591), ('BAX', 0.5762150806538745), ('SPPL3', 0.631608676256306), ('AFF4', 0.4829000048552342), ('BHLHE41', 0.5424796232819709), ('ZBTB40', 0.6852315102105598), ('FOXM1', 0.5032188762992751), ('ARMCX3', 1.5076852875522504), ('ASXL2', 0.756647210588568), ('WLS', 1.1949001062669764), ('MEF2A', 1.054434213770261), ('CDC73', 0.4187741153353665), ('JMY', 2.4387377824722827), (…	1039
TFEB	cisbp__M0251	0.06701077199281867	3.4491720579270577	3e-06	1.0	motif similar to swissregulon__hs__TFEB.p2 ('hs__TFEB.p2'; q-value = 3.23e-06) which is directly annotated	frozenset({'weight>75.0%', 'activating', 'hg19-500bp-upstream-7species.mc9nr'})	[('LAMP1', 0.5426466811461591), ('BAX', 0.5762150806538745), ('SPPL3', 0.631608676256306), ('AFF4', 0.4829000048552342), ('TGFB2', 0.4777929614199153), ('ZBTB40', 0.6852315102105598), ('BHLHE41', 0.5424796232819709), ('ARMCX3', 1.5076852875522504), ('RGS14', 2.4986190897590292), ('WLS', 1.1949001062669764), ('ASXL2', 0.756647210588568), ('FOXM1', 0.5032188762992751), ('MEF2A', 1.054434213770261),…	424
TFEB	transfac_pro__M03572	0.0674840868287906	3.4923377460967058	0.000582	1.0	gene is annotated for similar motif taipale_cyt_meth__TFEB_NNCACGTGAYN_eDBD ('TFEB [bHLH]'; q-value = 0.000582)	frozenset({'weight>75.0%', 'activating', 'hg19-500bp-upstream-7species.mc9nr'})	[('LAMP1', 0.5426466811461591), ('BHLHE41', 0.5424796232819709), ('ARMCX3', 1.5076852875522504), ('SPPL3', 0.631608676256306), ('GPSM1', 2.0002697346382554), ('CDC73', 0.4187741153353665), ('BAX', 0.5762150806538745), ('RGS14', 2.4986190897590292), ('ACTG1', 0.9523622178872424), ('WLS', 1.1949001062669764), ('ASXL2', 0.756647210588568), ('LRRC17', 1.4855798457231368)]	230
TFEB	cisbp__M0163	0.0624285947445732	3.031283542284697	0.000638	1.0	motif similar to taipale_cyt_meth__TFEB_NNCACGTGAYN_eDBD ('TFEB [bHLH]'; q-value = 0.000638) which is directly annotated	frozenset({'weight>75.0%', 'activating', 'hg19-500bp-upstream-7species.mc9nr'})	[('LAMP1', 0.5426466811461591), ('BAX', 0.5762150806538745), ('WLS', 1.1949001062669764), ('SPPL3', 0.631608676256306), ('RGS14', 2.4986190897590292), ('AFF4', 0.4829000048552342), ('BHLHE41', 0.5424796232819709), ('TGFB2', 0.4777929614199153), ('ZBTB40', 0.6852315102105598), ('ARMCX3', 1.5076852875522504)]	194
TFEB	cisbp__M0230	0.06271013546597029	3.0569596843856073	0.000405	1.0	motif similar to cisbp__M5931 ('TFEB[gene ID: "ENSG00000112561" species: "Homo sapiens" TF status: "direct" TF family: "bHLH" DBDs: "HLH"]'; q-value = 0.000405) which is directly annotated	frozenset({'weight>75.0%', 'activating', 'hg19-500bp-upstream-7species.mc9nr'})	[('WLS', 1.1949001062669764), ('BHLHE41', 0.5424796232819709), ('TFEB', 1.0), ('PPP1CC', 2.452595259169964), ('ACTG1', 0.9523622178872424), ('BAX', 0.5762150806538745), ('MEF2A', 1.054434213770261), ('FBLIM1', 0.6057008385093902), ('AFF4', 0.4829000048552342), ('IGFBP4', 1.026547145249492), ('ASXL2', 0.756647210588568), ('BAZ1B', 1.0680552672637178), ('SPPL3', 0.631608676256306), ('ARMCX3', 1.507…	599
TFEB	cisbp__M5994	0.06223682062999837	3.013793996215961	0.000123	1.0	motif similar to jaspar__MA0692.1 ('TFEB'; q-value = 0.000123) which is directly annotated	frozenset({'weight>75.0%', 'activating', 'hg19-500bp-upstream-7species.mc9nr'})	[('LAMP1', 0.5426466811461591), ('BAX', 0.5762150806538745), ('AFF4', 0.4829000048552342), ('SPPL3', 0.631608676256306), ('ZBTB40', 0.6852315102105598), ('BHLHE41', 0.5424796232819709), ('FOXM1', 0.5032188762992751), ('ARMCX3', 1.5076852875522504)]	126
YY1	dbcorrdb__YY1__ENCSR000EWF_1__m2	0.05345392758968526	3.159230318760592	0.0	1.0	gene is directly annotated	frozenset({'weight>75.0%', 'activating', 'hg19-500bp-upstream-7species.mc9nr'})	[('HNRNPH1', 0.6012062562281675), ('EIF5A', 0.5693325805522997), ('RAB6A', 0.6895254967716202), ('KHDRBS1', 0.7316337246650416), ('ANKRD11', 3.713245389027069), ('PRKAR2A', 2.5472126037002534), ('TSC22D3', 1.038222594712228), ('ADNP', 1.9332338927677173), ('SF3B2', 3.3561120535046194), ('PFN1', 0.8464907905908735), ('PSMB4', 2.1395637029009507), ('POLR2J', 1.1109676233421937), ('GSK3B', 1.7601536…	4326
YY1	dbcorrdb__POLR2A__ENCSR000EYW_1__m1	0.05311650701084981	3.1133614613607623	0.000128	1.0	motif similar to dbcorrdb__YY1__ENCSR000EWF_1__m2 ('YY1 (ENCSR000EWF-1, motif 2)'; q-value = 0.000128) which is directly annotated	frozenset({'weight>75.0%', 'activating', 'hg19-500bp-upstream-7species.mc9nr'})	[('EIF5A', 0.5693325805522997), ('TMED4', 0.4756406273997328), ('CSNK1A1', 0.5096245042475706), ('STAG2', 1.2572825361651327), ('ESCO1', 1.3098615021382642), ('TXNL1', 1.0150366837028493), ('NUP62', 1.120770731601339), ('IRF2', 0.6155519156899033), ('ZMAT2', 1.3842512478832625), ('PCDHGB5', 0.6151109292990442), ('RAB18', 0.4460409727106539), ('TOMM7', 1.4527000811690467), ('ARL1', 3.1601676898520…	4768
YY1	dbcorrdb__ELK1__ENCSR000ECI_1__m1	0.054779558962300856	3.3394362700546845	8.9e-05	1.0	gene is annotated for similar motif dbcorrdb__YY1__ENCSR000BNT_1__m1 ('YY1 (ENCSR000BNT-1, motif 1)'; q-value = 8.92e-05)	frozenset({'weight>75.0%', 'activating', 'hg19-500bp-upstream-7species.mc9nr'})	[('EPN1', 0.4686864822257264), ('UBR1', 1.318044897124972), ('AURKAIP1', 0.4186535800182207), ('RPS19', 0.5169949061062932), ('C17orf49', 0.6850838070812098), ('ERH', 0.6755900841763727), ('CHCHD5', 0.6129073551002701), ('ZKSCAN1', 0.9851234465180064), ('SF3B4', 0.6452479567117525), ('TRAF7', 3.1981639979889858), ('SUPT4H1', 0.9712197816819429), ('ARHGAP1', 1.3353266749775925), ('KDM5A', 0.625819…	1761
YY1	dbcorrdb__ELK1__ENCSR000DZB_1__m1	0.05229665281615318	3.001910715603103	0.0005070000000000001	1.0	motif similar to dbcorrdb__YY1__ENCSR000BNP_1__m1 ('YY1 (ENCSR000BNP-1, motif 1)'; q-value = 0.000507) which is directly annotated	frozenset({'weight>75.0%', 'activating', 'hg19-500bp-upstream-7species.mc9nr'})	[('EPN1', 0.4686864822257264), ('AURKAIP1', 0.4186535800182207), ('RPS19', 0.5169949061062932), ('UBR1', 1.318044897124972), ('CHCHD5', 0.6129073551002701), ('TRAF7', 3.1981639979889858), ('ZKSCAN1', 0.9851234465180064), ('SF3B4', 0.6452479567117525), ('C17orf49', 0.6850838070812098), ('ERH', 0.6755900841763727), ('GSPT1', 0.4971352205655215), ('KDM5A', 0.6258194040027707), ('SUPT4H1', 0.97121978…	2587
YY1	dbcorrdb__POLR2A__ENCSR000BHZ_1__m1	0.05804553550838741	3.783412191679456	4.8e-05	1.0	gene is annotated for similar motif dbcorrdb__YY1__ENCSR000BNP_1__m1 ('YY1 (ENCSR000BNP-1, motif 1)'; q-value = 4.81e-05)	frozenset({'weight>75.0%', 'activating', 'hg19-500bp-upstream-7species.mc9nr'})	[('CHCHD5', 0.6129073551002701), ('RPS19', 0.5169949061062932), ('COMMD6', 0.6298122578058767), ('SLC38A10', 0.7653345858804586), ('ACTR6', 2.161372113935416), ('RPS6', 1.1674253223209434), ('EPC2', 2.1013306664782845), ('ERH', 0.6755900841763727), ('UQCRH', 0.4796995458208583), ('EPN1', 0.4686864822257264), ('LEPROT', 0.6190781149659963), ('PDE12', 0.9139581079017272), ('MORC3', 1.58757233456184…	4956
ZEB1	dbcorrdb__XRCC4__ENCSR000FAC_1__m1	0.061222524905277825	3.263638975643865	3.4e-05	1.0	motif similar to dbcorrdb__ZEB1__ENCSR000BND_1__m1 ('ZEB1 (ENCSR000BND-1, motif 1)'; q-value = 3.39e-05) which is directly annotated	frozenset({'weight>75.0%', 'activating', 'hg19-500bp-upstream-7species.mc9nr'})	[('WNT5A', 0.6214838468388848), ('TBX2', 1.1011351820039983), ('USF2', 0.6816288815104112), ('KIAA2026', 0.5652329388690643), ('ERBB4', 3.210498992899958), ('ZEB1', 1.0), ('GNAS', 0.7457602547202111), ('FNBP1L', 0.7590407082029423), ('UBTF', 1.1810928755786836), ('HSD11B2', 0.5214422100282298), ('CXXC4', 0.4446797693729135), ('KLHL25', 0.5444164550391116), ('NUMA1', 6.1460125307961615), ('PIK3CA'…	4953
ZEB1	dbcorrdb__SUPT20H__ENCSR000ECQ_1__m5	0.06351199814236927	3.538023594103063	0.000515	1.0	motif similar to dbcorrdb__ZEB1__ENCSR000BND_1__m1 ('ZEB1 (ENCSR000BND-1, motif 1)'; q-value = 0.000515) which is directly annotated	frozenset({'weight>75.0%', 'activating', 'hg19-500bp-upstream-7species.mc9nr'})	[('KIAA2026', 0.5652329388690643), ('EMP2', 0.7007537599042014), ('UBTF', 1.1810928755786836), ('ERBB4', 3.210498992899958), ('WNT5A', 0.6214838468388848), ('TBX2', 1.1011351820039983), ('GNAS', 0.7457602547202111), ('IGFBP5', 0.8913720001028359), ('AGRN', 1.4614623154308497), ('PTCH1', 0.5448602826116137), ('RAB15', 2.0092036904260437), ('TBC1D1', 0.6204305759831574), ('SPTAN1', 0.46754344921926…	4802
ZEB1	dbcorrdb__EZH2__ENCSR000ARK_1__m4	0.05944418329378317	3.050511529271105	0.000105	1.0	motif similar to dbcorrdb__ZEB1__ENCSR000BND_1__m1 ('ZEB1 (ENCSR000BND-1, motif 1)'; q-value = 0.000105) which is directly annotated	frozenset({'weight>75.0%', 'activating', 'hg19-500bp-upstream-7species.mc9nr'})	[('USF2', 0.6816288815104112), ('CXXC4', 0.4446797693729135), ('MIB1', 1.4867488546733445), ('ATP2A2', 0.4529775304542475), ('ZNF644', 1.0091867204630236), ('KIF26B', 4.0441977565158425), ('AHNAK', 0.7782601246409642), ('AGRN', 1.4614623154308497), ('RUNX1', 0.4424952946838597), ('KIAA2026', 0.5652329388690643), ('WNK1', 0.5281246488641356), ('SUMO2', 0.6585718422976431), ('PAFAH1B1', 1.373901867…	4637
ZEB1	dbcorrdb__POLR2AphosphoS2__ENCSR000DYF_1__m10	0.059325249619129064	3.0362577828576396	0.000188	1.0	motif similar to dbcorrdb__ZEB1__ENCSR000BND_1__m1 ('ZEB1 (ENCSR000BND-1, motif 1)'; q-value = 0.000188) which is directly annotated	frozenset({'weight>75.0%', 'activating', 'hg19-500bp-upstream-7species.mc9nr'})	[('WNT5A', 0.6214838468388848), ('USF2', 0.6816288815104112), ('ZEB1', 1.0), ('KLHL25', 0.5444164550391116), ('WNK1', 0.5281246488641356), ('KIAA2026', 0.5652329388690643), ('ARID1B', 5.1647043550865765), ('TIMM23', 0.4756728558630686), ('KIF26B', 4.0441977565158425), ('SPTBN1', 3.8317943259400864), ('MAGI1', 1.3066717839132231), ('TBX2', 1.1011351820039983), ('HSD11B2', 0.5214422100282298), ('SU…	4726
ZEB1	dbcorrdb__BRF1__ENCSR000DOJ_1__m2	0.06296546958979209	3.4725242355840455	0.00020899999999999998	1.0	motif similar to dbcorrdb__ZEB1__ENCSR000BND_1__m1 ('ZEB1 (ENCSR000BND-1, motif 1)'; q-value = 0.000209) which is directly annotated	frozenset({'weight>75.0%', 'activating', 'hg19-500bp-upstream-7species.mc9nr'})	[('WNT5A', 0.6214838468388848), ('USF2', 0.6816288815104112), ('ZEB1', 1.0), ('HSD11B2', 0.5214422100282298), ('KLHL25', 0.5444164550391116), ('CXXC4', 0.4446797693729135), ('EPAS1', 3.367438432374515), ('AGRN', 1.4614623154308497), ('ERBB4', 3.210498992899958), ('FLNA', 2.4950498951715505), ('TBX2', 1.1011351820039983), ('PIK3CA', 4.404123943611849), ('TAGLN', 0.41614235608965855), ('YES1', 0.93…	4227
ZEB1	dbcorrdb__HDAC2__ENCSR000AQG_1__m4	0.06323731798900147	3.505104227386252	9.300000000000001e-05	1.0	motif similar to dbcorrdb__ZEB1__ENCSR000BND_1__m1 ('ZEB1 (ENCSR000BND-1, motif 1)'; q-value = 9.3e-05) which is directly annotated	frozenset({'weight>75.0%', 'activating', 'hg19-500bp-upstream-7species.mc9nr'})	[('USF2', 0.6816288815104112), ('WNT5A', 0.6214838468388848), ('CXXC4', 0.4446797693729135), ('WNK1', 0.5281246488641356), ('ATP2A2', 0.4529775304542475), ('EPAS1', 3.367438432374515), ('AGRN', 1.4614623154308497), ('ZEB1', 1.0), ('HSD11B2', 0.5214422100282298), ('KIF26B', 4.0441977565158425), ('AHNAK', 0.7782601246409642), ('KLHL25', 0.5444164550391116), ('ZNF644', 1.0091867204630236), ('MIB1', …	4841
ZEB1	dbcorrdb__ESRRA__ENCSR000DYQ_1__m5	0.06034468111616422	3.1584327521159103	0.000233	1.0	motif similar to dbcorrdb__ZEB1__ENCSR000BND_1__m1 ('ZEB1 (ENCSR000BND-1, motif 1)'; q-value = 0.000233) which is directly annotated	frozenset({'weight>75.0%', 'activating', 'hg19-500bp-upstream-7species.mc9nr'})	[('USF2', 0.6816288815104112), ('RAI14', 1.1191753168836245), ('JUN', 0.6532508754217149), ('ATP2A2', 0.4529775304542475), ('CXXC4', 0.4446797693729135), ('KIF26B', 4.0441977565158425), ('MCAM', 0.927232446373035), ('EPAS1', 3.367438432374515), ('KLHL25', 0.5444164550391116), ('AHNAK', 0.7782601246409642), ('PRSS12', 3.901740118556353), ('ZEB1', 1.0), ('WNT5A', 0.6214838468388848), ('PTCH1', 0.54…	4885
ZEB1	dbcorrdb__SREBF1__ENCSR000EZP_1__m1	0.06474097944712832	3.6853123070422016	0.000193	1.0	motif similar to dbcorrdb__ZEB1__ENCSR000BND_1__m1 ('ZEB1 (ENCSR000BND-1, motif 1)'; q-value = 0.000193) which is directly annotated	frozenset({'weight>75.0%', 'activating', 'hg19-500bp-upstream-7species.mc9nr'})	[('WNT5A', 0.6214838468388848), ('USF2', 0.6816288815104112), ('ZEB1', 1.0), ('CXXC4', 0.4446797693729135), ('KLHL25', 0.5444164550391116), ('FNBP1L', 0.7590407082029423), ('KIAA2026', 0.5652329388690643), ('EPAS1', 3.367438432374515), ('LLGL2', 0.5083264863004903), ('AGRN', 1.4614623154308497), ('HSD11B2', 0.5214422100282298), ('LBH', 2.56040419746862), ('GRP', 7.545849269896643), ('FLNA', 2.495…	4866
ZEB1	dbcorrdb__SMARCA4__ENCSR000EZC_1__m10	0.06424259071524446	3.6255823220714904	0.000261	1.0	motif similar to dbcorrdb__ZEB1__ENCSR000BND_1__m1 ('ZEB1 (ENCSR000BND-1, motif 1)'; q-value = 0.000261) which is directly annotated	frozenset({'weight>75.0%', 'activating', 'hg19-500bp-upstream-7species.mc9nr'})	[('USF2', 0.6816288815104112), ('WNT5A', 0.6214838468388848), ('CXXC4', 0.4446797693729135), ('KLHL25', 0.5444164550391116), ('ZEB1', 1.0), ('HSD11B2', 0.5214422100282298), ('ARID1B', 5.1647043550865765), ('KIF26B', 4.0441977565158425), ('EPAS1', 3.367438432374515), ('AGRN', 1.4614623154308497), ('PIK3CA', 4.404123943611849), ('TAGLN', 0.41614235608965855), ('RAI14', 1.1191753168836245), ('WNK1',…	4898
ZEB1	dbcorrdb__SREBF2__ENCSR000DYT_1__m7	0.06454417253311737	3.6617257504770624	7.900000000000001e-05	1.0	motif similar to dbcorrdb__ZEB1__ENCSR000BND_1__m1 ('ZEB1 (ENCSR000BND-1, motif 1)'; q-value = 7.87e-05) which is directly annotated	frozenset({'weight>75.0%', 'activating', 'hg19-500bp-upstream-7species.mc9nr'})	[('USF2', 0.6816288815104112), ('WNT5A', 0.6214838468388848), ('WNK1', 0.5281246488641356), ('CXXC4', 0.4446797693729135), ('ZEB1', 1.0), ('KIAA2026', 0.5652329388690643), ('AGRN', 1.4614623154308497), ('EPAS1', 3.367438432374515), ('KIF26B', 4.0441977565158425), ('ARID1B', 5.1647043550865765), ('ATP2A2', 0.4529775304542475), ('FLNA', 2.4950498951715505), ('YES1', 0.9357051411438604), ('MIB1', 1.…	4716
ZEB1	dbcorrdb__CTCF__ENCSR000BHW_1__m2	0.05927569392135652	3.030318721852029	0.000964	1.0	motif similar to dbcorrdb__ZEB1__ENCSR000BND_1__m1 ('ZEB1 (ENCSR000BND-1, motif 1)'; q-value = 0.000964) which is directly annotated	frozenset({'weight>75.0%', 'activating', 'hg19-500bp-upstream-7species.mc9nr'})	[('WNT5A', 0.6214838468388848), ('ZEB1', 1.0), ('USF2', 0.6816288815104112), ('HSD11B2', 0.5214422100282298), ('AGRN', 1.4614623154308497), ('CXXC4', 0.4446797693729135), ('LBH', 2.56040419746862), ('MAGI1', 1.3066717839132231), ('EPAS1', 3.367438432374515), ('FERMT2', 0.4199697093950582), ('ERBB4', 3.210498992899958), ('TAGLN', 0.41614235608965855), ('TBX2', 1.1011351820039983), ('KLHL25', 0.544…	4389
ZEB1	dbcorrdb__NELFE__ENCSR000DOF_1__m6	0.059502234254031	3.0574687150205335	0.00037999999999999997	1.0	motif similar to dbcorrdb__ZEB1__ENCSR000BND_1__m1 ('ZEB1 (ENCSR000BND-1, motif 1)'; q-value = 0.00038) which is directly annotated	frozenset({'weight>75.0%', 'activating', 'hg19-500bp-upstream-7species.mc9nr'})	[('CXXC4', 0.4446797693729135), ('USF2', 0.6816288815104112), ('KIF26B', 4.0441977565158425), ('RAI14', 1.1191753168836245), ('WNK1', 0.5281246488641356), ('ZNF644', 1.0091867204630236), ('KIAA2026', 0.5652329388690643), ('AGRN', 1.4614623154308497), ('YES1', 0.9357051411438604), ('NRARP', 2.6204405266318207), ('EPAS1', 3.367438432374515), ('MCAM', 0.927232446373035), ('AHNAK', 0.7782601246409642…	3329
ZMIZ1	dbcorrdb__MXI1__ENCSR000EIA_1__m4	0.053879189231556435	3.4744503569339833	0.0	1.0	motif similar to dbcorrdb__ZMIZ1__ENCSR000EFQ_1__m1 ('ZMIZ1 (ENCSR000EFQ-1, motif 1)'; q-value = 3.24e-14) which is directly annotated	frozenset({'weight>75.0%', 'activating', 'hg19-500bp-upstream-7species.mc9nr'})	[('ZMIZ1', 1.0), ('USF2', 0.5162846817109885), ('RGS7BP', 0.4244303671082103), ('HDLBP', 0.5466874925794662), ('WNK1', 0.4221088740529176), ('CXXC4', 2.50488075303238), ('AGRN', 0.4288947622369981), ('RELB', 1.3606112507581531), ('SYDE1', 4.567275237465177), ('MCAM', 0.4715848049620967), ('SF1', 1.565735559823541), ('MED13', 1.6297769341799708), ('SYNCRIP', 0.6708670355549271), ('PPM1L', 1.384313…	4687
ZMIZ1	dbcorrdb__RBBP5__ENCSR000AQC_1__m5	0.05436129654332015	3.5471735465817296	0.0	1.0	gene is annotated for similar motif dbcorrdb__ZMIZ1__ENCSR000EFQ_1__m1 ('ZMIZ1 (ENCSR000EFQ-1, motif 1)'; q-value = 1.2e-09)	frozenset({'weight>75.0%', 'activating', 'hg19-500bp-upstream-7species.mc9nr'})	[('USF2', 0.5162846817109885), ('RELB', 1.3606112507581531), ('ANKS1A', 1.0167054948742642), ('CXXC4', 2.50488075303238), ('AGRN', 0.4288947622369981), ('SYDE1', 4.567275237465177), ('TOX2', 0.6389479396420069), ('HDLBP', 0.5466874925794662), ('SF1', 1.565735559823541), ('ZMIZ1', 1.0), ('WNK1', 0.4221088740529176), ('DDI2', 0.9053184467528674), ('EPAS1', 1.502240582785166), ('FZD10', 2.0737774715…	4876
ZMIZ1	dbcorrdb__EZH2__ENCSR000ARK_1__m4	0.05339856077657727	3.4019502445550946	0.0	1.0	motif similar to dbcorrdb__ZMIZ1__ENCSR000EFQ_1__m1 ('ZMIZ1 (ENCSR000EFQ-1, motif 1)'; q-value = 4.41e-15) which is directly annotated	frozenset({'weight>75.0%', 'activating', 'hg19-500bp-upstream-7species.mc9nr'})	[('USF2', 0.5162846817109885), ('CXXC4', 2.50488075303238), ('ZMIZ1', 1.0), ('RGS7BP', 0.4244303671082103), ('SF1', 1.565735559823541), ('HDLBP', 0.5466874925794662), ('AGRN', 0.4288947622369981), ('WNK1', 0.4221088740529176), ('ACVR1B', 1.4847658523924052), ('SYDE1', 4.567275237465177), ('RELB', 1.3606112507581531), ('PPM1L', 1.3843134024835069), ('MED13', 1.6297769341799708), ('SYNCRIP', 0.6708…	4973
ZMIZ1	dbcorrdb__BRF1__ENCSR000DOJ_1__m2	0.05601317957166392	3.7963508558962484	0.0	1.0	gene is annotated for similar motif dbcorrdb__ZMIZ1__ENCSR000EFQ_1__m1 ('ZMIZ1 (ENCSR000EFQ-1, motif 1)'; q-value = 5.65e-10)	frozenset({'weight>75.0%', 'activating', 'hg19-500bp-upstream-7species.mc9nr'})	[('USF2', 0.5162846817109885), ('ZMIZ1', 1.0), ('RELB', 1.3606112507581531), ('CXXC4', 2.50488075303238), ('SYDE1', 4.567275237465177), ('EPAS1', 1.502240582785166), ('AGRN', 0.4288947622369981), ('ANKS1A', 1.0167054948742642), ('CDC42EP5', 0.4745405894645228), ('SYNCRIP', 0.6708670355549271), ('TAGLN', 2.8425202011923774), ('HDLBP', 0.5466874925794662), ('WNK1', 0.4221088740529176), ('TOX2', 0.6…	4932
ZMIZ1	dbcorrdb__HDAC2__ENCSR000AQG_1__m4	0.05353313674397144	3.422250276021184	0.0	1.0	gene is annotated for similar motif dbcorrdb__ZMIZ1__ENCSR000EFQ_1__m1 ('ZMIZ1 (ENCSR000EFQ-1, motif 1)'; q-value = 3.91e-10)	frozenset({'weight>75.0%', 'activating', 'hg19-500bp-upstream-7species.mc9nr'})	[('USF2', 0.5162846817109885), ('ZMIZ1', 1.0), ('ANKS1A', 1.0167054948742642), ('CXXC4', 2.50488075303238), ('RELB', 1.3606112507581531), ('WNK1', 0.4221088740529176), ('SYDE1', 4.567275237465177), ('EPAS1', 1.502240582785166), ('HDLBP', 0.5466874925794662), ('AGRN', 0.4288947622369981), ('SYNCRIP', 0.6708670355549271), ('TOX2', 0.6389479396420069), ('LIMD2', 0.6954805253745614), ('NRARP', 1.4834…	4993
ZMIZ1	dbcorrdb__ESRRA__ENCSR000DYQ_1__m5	0.051794001165339144	3.159911407844036	0.0	1.0	gene is annotated for similar motif dbcorrdb__ZMIZ1__ENCSR000EFQ_1__m1 ('ZMIZ1 (ENCSR000EFQ-1, motif 1)'; q-value = 2.67e-09)	frozenset({'weight>75.0%', 'activating', 'hg19-500bp-upstream-7species.mc9nr'})	[('ZMIZ1', 1.0), ('USF2', 0.5162846817109885), ('MARCKS', 0.44942015736623975), ('SYNCRIP', 0.6708670355549271), ('RELB', 1.3606112507581531), ('CXXC4', 2.50488075303238), ('MCAM', 0.4715848049620967), ('MED13', 1.6297769341799708), ('SF1', 1.565735559823541), ('EPAS1', 1.502240582785166), ('MXD4', 0.4251524415307146), ('ACVR1B', 1.4847658523924052), ('PTCH1', 0.7754526142808419), ('FZD10', 2.073…	4703
ZMIZ1	dbcorrdb__EZH2__ENCSR000ARD_1__m6	0.05298004430654926	3.338819377468247	2e-06	1.0	gene is annotated for similar motif dbcorrdb__ZMIZ1__ENCSR000EFQ_1__m1 ('ZMIZ1 (ENCSR000EFQ-1, motif 1)'; q-value = 1.56e-06)	frozenset({'weight>75.0%', 'activating', 'hg19-500bp-upstream-7species.mc9nr'})	[('TOX2', 0.6389479396420069), ('MARCKS', 0.44942015736623975), ('CDC42EP5', 0.4745405894645228), ('BRD2', 0.8891826155815142), ('TAGLN', 2.8425202011923774), ('UBE2S', 1.3213383252260258), ('ARHGEF17', 2.0917238032871692), ('SF1', 1.565735559823541), ('ZMIZ1', 1.0), ('SYNCRIP', 0.6708670355549271), ('PDGFRB', 1.6225385486159611), ('AGRN', 0.4288947622369981), ('IGFBP4', 1.264024081036643), ('EPA…	4344
ZMIZ1	dbcorrdb__SMARCA4__ENCSR000EZC_1__m10	0.05333792764841067	3.3928040765319123	0.0	1.0	gene is annotated for similar motif dbcorrdb__ZMIZ1__ENCSR000EFQ_1__m1 ('ZMIZ1 (ENCSR000EFQ-1, motif 1)'; q-value = 2.32e-13)	frozenset({'weight>75.0%', 'activating', 'hg19-500bp-upstream-7species.mc9nr'})	[('USF2', 0.5162846817109885), ('CXXC4', 2.50488075303238), ('ZMIZ1', 1.0), ('CDC42EP5', 0.4745405894645228), ('ANKS1A', 1.0167054948742642), ('EPAS1', 1.502240582785166), ('MARCKS', 0.44942015736623975), ('AGRN', 0.4288947622369981), ('RELB', 1.3606112507581531), ('SYNCRIP', 0.6708670355549271), ('TOX2', 0.6389479396420069), ('TAGLN', 2.8425202011923774), ('USP9X', 0.8555050511530844), ('WNK1', …	4277
ZMIZ1	dbcorrdb__SREBF2__ENCSR000DYT_1__m7	0.05226131990925735	3.230403824803202	0.0	1.0	gene is annotated for similar motif dbcorrdb__ZMIZ1__ENCSR000EFQ_1__m1 ('ZMIZ1 (ENCSR000EFQ-1, motif 1)'; q-value = 1.72e-11)	frozenset({'weight>75.0%', 'activating', 'hg19-500bp-upstream-7species.mc9nr'})	[('USF2', 0.5162846817109885), ('ZMIZ1', 1.0), ('WNK1', 0.4221088740529176), ('CXXC4', 2.50488075303238), ('ANKS1A', 1.0167054948742642), ('HDLBP', 0.5466874925794662), ('AGRN', 0.4288947622369981), ('SYDE1', 4.567275237465177), ('EPAS1', 1.502240582785166), ('RELB', 1.3606112507581531), ('TOX2', 0.6389479396420069), ('CDC42EP5', 0.4745405894645228), ('SYNCRIP', 0.6708670355549271), ('NRARP', 1.4…	4982
ZMIZ1	dbcorrdb__NELFE__ENCSR000DOF_1__m6	0.052218433062505364	3.223934584006317	0.0	1.0	motif similar to dbcorrdb__ZMIZ1__ENCSR000EFQ_1__m2 ('ZMIZ1 (ENCSR000EFQ-1, motif 2)'; q-value = 1.23e-09) which is directly annotated	frozenset({'weight>75.0%', 'activating', 'hg19-500bp-upstream-7species.mc9nr'})	[('ZMIZ1', 1.0), ('RELB', 1.3606112507581531), ('HDLBP', 0.5466874925794662), ('ANKS1A', 1.0167054948742642), ('CXXC4', 2.50488075303238), ('USF2', 0.5162846817109885), ('SYNCRIP', 0.6708670355549271), ('SYDE1', 4.567275237465177), ('WNK1', 0.4221088740529176), ('RGS7BP', 0.4244303671082103), ('AGRN', 0.4288947622369981), ('TOX2', 0.6389479396420069), ('NRARP', 1.4834964695826751), ('LIMD2', 0.69…	4681
ZNF148	hocomoco__SP4_HUMAN.H11MO.1.A	0.052829406967139426	3.093749789391145	0.0006900000000000001	1.0	motif similar to transfac_pro__M07397 ('V$ZBP89_Q4_01: ZBP89'; q-value = 0.00069) which is directly annotated	frozenset({'weight>75.0%', 'activating', 'hg19-500bp-upstream-7species.mc9nr'})	[('KIAA2026', 0.9294548465133584), ('SPRED2', 2.9006226138168483), ('MEF2C', 0.6757276972767345), ('UBTF', 1.4877875414069386), ('TSEN34', 1.1620084208686752), ('PTGES3', 0.5873401240374143), ('ATP8B3', 0.7961837563861013), ('UACA', 0.4323844621533776), ('ETV1', 0.4826850990201973), ('SH2B3', 2.8775121306093863), ('PLA2R1', 1.0967880903546037), ('RAI14', 0.542818398039478), ('FN1', 0.685509613743…	882
AHRR	flyfactorsurvey__ss_tgo_SANGER_10_FBgn0003513	0.12498567554146453	3.612720717028896	0.0	0.24756599999999998	gene is orthologous to FBgn0003513 in D. melanogaster (identity = 24%) which is directly annotated for motif	frozenset({'weight>90.0%', 'activating', 'hg19-500bp-upstream-7species.mc9nr'})	[('NR4A3', 4.085385332248471), ('TIPRL', 4.704680947622268), ('BRAF', 1.6554040629958904), ('NME1', 1.0424440008760123), ('ZFX', 0.965344821843974), ('COL12A1', 1.1907895558829935), ('NECAP1', 1.2947907757129435), ('PIKFYVE', 1.400880768827297), ('SCN8A', 1.3797631742240584)]	706
ARID5B	cisbp__M0110	0.06507376124090787	3.393348355417413	0.0	0.8804709999999999	gene is orthologous to ENSMUSG00000019947 in M. musculus (identity = 88%) which is annotated for similar motif cisbp__M0107 ('ARID5A[gene ID: "ENSG00000196843" species: "Homo sapiens" TF status: "inferred" TF family: "ARID/BRIGHT" DBDs: "ARID"]; Arid5b[gene ID: "ENSMUSG00000019947" species: "Mus musculus" TF status: "direct" TF family: "ARID/BRIGHT" DBDs: "ARID"]'; q-value = 3.12e-08)	frozenset({'weight>90.0%', 'activating', 'hg19-500bp-upstream-7species.mc9nr'})	[('KLF2', 2.8082775343723583), ('ID4', 5.448308390477684), ('TPM1', 3.944334131495325), ('TBX2', 3.828993183156331), ('FERMT2', 2.063914423798171), ('NRARP', 5.469661691338224), ('ACTG1', 1.7395564323263666), ('DACH1', 1.4866100691374693), ('FLNA', 1.7755024151688812), ('KLF6', 4.913101785769271), ('GNAS', 2.6891648482615964), ('RANBP1', 2.042314893433375), ('TSC22D1', 1.1059999861511864), ('CITE…	1430
ARID5B	cisbp__M0107	0.07505251446909177	4.481247979469744	0.0	0.8804709999999999	gene is orthologous to ENSMUSG00000019947 in M. musculus (identity = 88%) which is directly annotated for motif	frozenset({'weight>90.0%', 'activating', 'hg19-500bp-upstream-7species.mc9nr'})	[('KLF2', 2.8082775343723583), ('TPM1', 3.944334131495325), ('ACTG1', 1.7395564323263666), ('ID4', 5.448308390477684), ('FERMT2', 2.063914423798171), ('FLNA', 1.7755024151688812), ('TBX2', 3.828993183156331), ('NRARP', 5.469661691338224), ('JDP2', 1.9207925729622903), ('RANBP1', 2.042314893433375), ('KLF6', 4.913101785769271), ('FN1', 1.327691403354848), ('GNAS', 2.6891648482615964), ('OAZ1', 1.4…	4045
ARID5B	cisbp__M0102	0.06324629788054414	3.194115379388509	1.1e-05	0.8804709999999999	motif similar to cisbp__M0107 ('ARID5A[gene ID: "ENSG00000196843" species: "Homo sapiens" TF status: "inferred" TF family: "ARID/BRIGHT" DBDs: "ARID"]; Arid5b[gene ID: "ENSMUSG00000019947" species: "Mus musculus" TF status: "direct" TF family: "ARID/BRIGHT" DBDs: "ARID"]'; q-value = 1.15e-05) which is annotated for orthologous gene ENSMUSG00000019947 in M. musculus (identity = 88%)	frozenset({'weight>90.0%', 'activating', 'hg19-500bp-upstream-7species.mc9nr'})	[('KLF2', 2.8082775343723583), ('TPM1', 3.944334131495325), ('FLNA', 1.7755024151688812), ('TBX2', 3.828993183156331), ('ID4', 5.448308390477684), ('ACTG1', 1.7395564323263666), ('NRARP', 5.469661691338224), ('JDP2', 1.9207925729622903), ('FERMT2', 2.063914423798171), ('DACH1', 1.4866100691374693), ('CITED2', 6.903588513684162), ('GNAS', 2.6891648482615964), ('FN1', 1.327691403354848), ('KLF6', 4…	4705
ARNT2	cisbp__M5233	0.07289705302798091	3.0115166028850404	1e-06	0.462617	motif similar to flyfactorsurvey__tgo_sima_SANGER_5_FBgn0015014 ('tgo_sima_SANGER_5_FBgn0015014'; q-value = 5.62e-07) which is annotated for orthologous gene FBgn0264075 in D. melanogaster (identity = 46%)	frozenset({'weight>90.0%', 'activating', 'hg19-500bp-upstream-7species.mc9nr'})	[('ALDOA', 0.9598696684636222), ('FAM168B', 1.12218043410636), ('C1orf43', 1.7187582479830203), ('OLFM2', 1.4472185610396222), ('DTNB', 2.060935888723747), ('ANKRD9', 2.7734514957239487), ('NRF1', 1.3186004196185324), ('RAB11FIP1', 3.7547234423802727), ('EGR3', 2.8781328025270403)]	772
ATF2	taipale_cyt_meth__XBP1_NRTGACGTCAYN_FL	0.07363734290843806	3.0506050325911143	0.0	1.0	gene is annotated for similar motif taipale_cyt_meth__ATF2_NRTGAYGTCAYN_eDBD ('ATF2 [bZIP]'; q-value = 2.7e-11)	frozenset({'weight>90.0%', 'activating', 'hg19-500bp-upstream-7species.mc9nr'})	[('BRAF', 1.626434743381051), ('XPNPEP3', 0.952092457309006), ('DHX36', 1.3749783644702578), ('DDX19A', 1.2898512620669091), ('OGDH', 7.502392954670419), ('HABP4', 1.69717912880669), ('BCL6', 3.0894885900326328), ('PER2', 2.2884479263703623), ('RRP1', 2.213565159902757), ('MTHFSD', 2.9390585293669207), ('DDX17', 2.398692853598037), ('TAF2', 1.878117075234976), ('PCGF2', 2.066869005582322), ('MYH1…	2415
ATF2	taipale_cyt_meth__CREB3L4_NRTGACGTCAYN_eDBD	0.07390305206463196	3.0704543625094045	0.0	1.0	gene is annotated for similar motif taipale_cyt_meth__ATF2_NRTGAYGTCAYN_eDBD ('ATF2 [bZIP]'; q-value = 1.19e-07)	frozenset({'weight>90.0%', 'activating', 'hg19-500bp-upstream-7species.mc9nr'})	[('BRAF', 1.626434743381051), ('XPNPEP3', 0.952092457309006), ('DHX36', 1.3749783644702578), ('DDX19A', 1.2898512620669091), ('BCL6', 3.0894885900326328), ('OGDH', 7.502392954670419), ('HABP4', 1.69717912880669), ('MTHFSD', 2.9390585293669207), ('RRP1', 2.213565159902757), ('PER2', 2.2884479263703623), ('DDX17', 2.398692853598037), ('CCAR1', 0.9516794864173906), ('TAF2', 1.878117075234976), ('EIF…	2648
ATF2	jaspar__MA0609.1	0.074721723518851	3.131611757392782	0.00018899999999999999	0.9564360000000001	gene is orthologous to ENSMUSG00000027104 in M. musculus (identity = 95%) which is annotated for similar motif cisbp__M0300 ('Atf2[gene ID: "ENSMUSG00000027104" species: "Mus musculus" TF status: "direct" TF family: "bZIP" DBDs: "bZIP_1"]; CREB5[gene ID: "ENSG00000146592" species: "Homo sapiens" TF status: "inferred" TF family: "bZIP" DBDs: "bZIP_1"]'; q-value = 0.000189)	frozenset({'weight>90.0%', 'activating', 'hg19-500bp-upstream-7species.mc9nr'})	[('BRAF', 1.626434743381051), ('XPNPEP3', 0.952092457309006), ('DDX17', 2.398692853598037), ('RRP1', 2.213565159902757), ('OGDH', 7.502392954670419), ('DDX19A', 1.2898512620669091), ('PER2', 2.2884479263703623), ('DHX36', 1.3749783644702578), ('BCL6', 3.0894885900326328), ('MTHFSD', 2.9390585293669207), ('HABP4', 1.69717912880669), ('RGS2', 4.234841324744839), ('DMD', 1.2686857266029432), ('PDK3'…	1563
ATF2	taipale_cyt_meth__CREB1_NRTGACGTCAYN_FL	0.07308438061041293	3.0092969676260264	0.0	1.0	gene is annotated for similar motif taipale_cyt_meth__ATF2_NRTGAYGTCAYN_eDBD ('ATF2 [bZIP]'; q-value = 9.89e-09)	frozenset({'weight>90.0%', 'activating', 'hg19-500bp-upstream-7species.mc9nr'})	[('BRAF', 1.626434743381051), ('XPNPEP3', 0.952092457309006), ('DHX36', 1.3749783644702578), ('DDX19A', 1.2898512620669091), ('OGDH', 7.502392954670419), ('DDX17', 2.398692853598037), ('HABP4', 1.69717912880669), ('BCL6', 3.0894885900326328), ('RRP1', 2.213565159902757), ('PER2', 2.2884479263703623), ('MTHFSD', 2.9390585293669207), ('PCGF2', 2.066869005582322), ('TAF2', 1.878117075234976), ('EIF5…	1871
ATF2	cisbp__M6197	0.08425134649910233	3.843505292570347	0.000634	1.0	gene is annotated for similar motif taipale_cyt_meth__ATF2_NRTGAYGTMAYN_FL ('ATF2 [bZIP]'; q-value = 0.000634)	frozenset({'weight>90.0%', 'activating', 'hg19-500bp-upstream-7species.mc9nr'})	[('BRAF', 1.626434743381051), ('DDX17', 2.398692853598037), ('DHX36', 1.3749783644702578), ('OGDH', 7.502392954670419), ('RRP1', 2.213565159902757), ('XPNPEP3', 0.952092457309006), ('BCL6', 3.0894885900326328), ('CHCHD2', 2.594380751089664), ('PER2', 2.2884479263703623), ('HABP4', 1.69717912880669), ('DDX19A', 1.2898512620669091), ('MTHFSD', 2.9390585293669207), ('DUSP4', 0.971400138612966)]	499
ATF2	taipale_cyt_meth__CREM_NRTGACGTCAYN_eDBD	0.07793177737881508	3.3714131215407637	0.0	1.0	gene is annotated for similar motif taipale_cyt_meth__ATF2_NRTGAYGTCAYN_eDBD ('ATF2 [bZIP]'; q-value = 5.09e-10)	frozenset({'weight>90.0%', 'activating', 'hg19-500bp-upstream-7species.mc9nr'})	[('BRAF', 1.626434743381051), ('XPNPEP3', 0.952092457309006), ('DHX36', 1.3749783644702578), ('DDX17', 2.398692853598037), ('DDX19A', 1.2898512620669091), ('BCL6', 3.0894885900326328), ('OGDH', 7.502392954670419), ('PER2', 2.2884479263703623), ('HABP4', 1.69717912880669)]	269
ATF2	cisbp__M5952	0.08074685816876122	3.581708724999396	1e-06	1.0	gene is annotated for similar motif dbcorrdb__ATF2__ENCSR000BQU_1__m1 ('ATF2 (ENCSR000BQU-1, motif 1)'; q-value = 7.21e-07)	frozenset({'weight>90.0%', 'activating', 'hg19-500bp-upstream-7species.mc9nr'})	[('BRAF', 1.626434743381051), ('XPNPEP3', 0.952092457309006), ('DDX19A', 1.2898512620669091), ('DHX36', 1.3749783644702578), ('PER2', 2.2884479263703623), ('BCL6', 3.0894885900326328), ('MTHFSD', 2.9390585293669207), ('OGDH', 7.502392954670419), ('MYH10', 3.6952540203249744), ('HABP4', 1.69717912880669), ('TAF2', 1.878117075234976), ('CCAR1', 0.9516794864173906), ('DMD', 1.2686857266029432), ('EX…	1094
ATF2	transfac_pro__M07861	0.08629084380610413	3.995862311402622	0.000571	1.0	motif similar to cisbp__M3087 ('ATF2[gene ID: "ENSG00000115966" species: "Homo sapiens" TF status: "direct" TF family: "bZIP" DBDs: "bZIP_1"]; CREB5[gene ID: "ENSG00000146592" species: "Homo sapiens" TF status: "inferred" TF family: "bZIP" DBDs: "bZIP_1"]'; q-value = 0.000571) which is directly annotated	frozenset({'weight>90.0%', 'activating', 'hg19-500bp-upstream-7species.mc9nr'})	[('BRAF', 1.626434743381051), ('PER2', 2.2884479263703623), ('DDX17', 2.398692853598037), ('XPNPEP3', 0.952092457309006), ('MYH10', 3.6952540203249744), ('DHX36', 1.3749783644702578), ('RRP1', 2.213565159902757), ('OGDH', 7.502392954670419), ('HABP4', 1.69717912880669), ('DDX19A', 1.2898512620669091), ('LATS2', 1.6232186412714953), ('PDK3', 1.4918711986658584), ('EIF5A2', 1.3542208591045248), ('D…	919
ATF2	taipale_cyt_meth__CREB1_NRTGACGTCAYN_eDBD	0.0752818671454219	3.1734562907340402	0.0	1.0	gene is annotated for similar motif taipale_cyt_meth__ATF2_NRTGAYGTMAYN_FL ('ATF2 [bZIP]'; q-value = 6.58e-08)	frozenset({'weight>90.0%', 'activating', 'hg19-500bp-upstream-7species.mc9nr'})	[('BRAF', 1.626434743381051), ('XPNPEP3', 0.952092457309006), ('DHX36', 1.3749783644702578), ('DDX17', 2.398692853598037), ('OGDH', 7.502392954670419), ('DDX19A', 1.2898512620669091), ('HABP4', 1.69717912880669), ('RRP1', 2.213565159902757), ('BCL6', 3.0894885900326328), ('PER2', 2.2884479263703623)]	291
ATF2	scertf__morozov.MET28	0.0735798922800718	3.0463132855817543	0.0008900000000000001	1.0	gene is annotated for similar motif transfac_pro__M00981 ('V$CREBATF_Q6: CREB, ATF'; q-value = 0.00089)	frozenset({'weight>90.0%', 'activating', 'hg19-500bp-upstream-7species.mc9nr'})	[('BRAF', 1.626434743381051), ('DHX36', 1.3749783644702578), ('XPNPEP3', 0.952092457309006), ('RRP1', 2.213565159902757), ('MYH10', 3.6952540203249744), ('OGDH', 7.502392954670419), ('DDX19A', 1.2898512620669091), ('PER2', 2.2884479263703623), ('HABP4', 1.69717912880669), ('EIF5A2', 1.3542208591045248), ('DDX17', 2.398692853598037), ('SYT12', 3.189547275689818), ('PCGF2', 2.066869005582322), ('DM…	811
ATF2	homer__CGGTGACGTCAC_CRE	0.07863554757630162	3.423987022405422	0.000192	1.0	gene is annotated for similar motif taipale_cyt_meth__ATF2_NRTGAYGTCAYN_eDBD ('ATF2 [bZIP]'; q-value = 0.000192)	frozenset({'weight>90.0%', 'activating', 'hg19-500bp-upstream-7species.mc9nr'})	[('BRAF', 1.626434743381051), ('DHX36', 1.3749783644702578), ('HABP4', 1.69717912880669), ('XPNPEP3', 0.952092457309006), ('OGDH', 7.502392954670419), ('BCL6', 3.0894885900326328), ('RRP1', 2.213565159902757), ('DDX19A', 1.2898512620669091), ('MTHFSD', 2.9390585293669207), ('TAF2', 1.878117075234976), ('EIF5A2', 1.3542208591045248), ('TBKBP1', 1.0180949733390279)]	549
ATF2	taipale__XBP1_DBD_GATGACGTCATC	0.08522082585278276	3.915928523353294	1e-06	1.0	gene is annotated for similar motif dbcorrdb__ATF2__ENCSR000BQU_1__m1 ('ATF2 (ENCSR000BQU-1, motif 1)'; q-value = 7.21e-07)	frozenset({'weight>90.0%', 'activating', 'hg19-500bp-upstream-7species.mc9nr'})	[('BRAF', 1.626434743381051), ('XPNPEP3', 0.952092457309006), ('DDX19A', 1.2898512620669091), ('DHX36', 1.3749783644702578), ('BCL6', 3.0894885900326328), ('PER2', 2.2884479263703623), ('MTHFSD', 2.9390585293669207), ('OGDH', 7.502392954670419), ('HABP4', 1.69717912880669), ('DMD', 1.2686857266029432), ('TAF2', 1.878117075234976), ('MYH10', 3.6952540203249744), ('EXT1', 1.983261821793754), ('PCGF…	1045
ATF2	cisbp__M3083	0.07462836624775583	3.124637668502572	1.4999999999999999e-05	1.0	gene is annotated for similar motif transfac_pro__M00981 ('V$CREBATF_Q6: CREB, ATF'; q-value = 1.47e-05)	frozenset({'weight>90.0%', 'activating', 'hg19-500bp-upstream-7species.mc9nr'})	[('BRAF', 1.626434743381051), ('XPNPEP3', 0.952092457309006), ('DDX19A', 1.2898512620669091), ('DHX36', 1.3749783644702578), ('RRP1', 2.213565159902757), ('OGDH', 7.502392954670419), ('BCL6', 3.0894885900326328), ('DDX17', 2.398692853598037), ('HABP4', 1.69717912880669), ('MTHFSD', 2.9390585293669207), ('TAF2', 1.878117075234976), ('PER2', 2.2884479263703623), ('PCGF2', 2.066869005582322), ('RGS2…	1246
ATF2	hocomoco__E4F1_HUMAN.H11MO.0.D	0.08218312387791742	3.6890024002333925	0.000381	1.0	gene is annotated for similar motif taipale_cyt_meth__ATF2_NRTGAYGTMAYN_FL ('ATF2 [bZIP]'; q-value = 0.000381)	frozenset({'weight>90.0%', 'activating', 'hg19-500bp-upstream-7species.mc9nr'})	[('BRAF', 1.626434743381051), ('DDX17', 2.398692853598037), ('DHX36', 1.3749783644702578), ('BCL6', 3.0894885900326328), ('OGDH', 7.502392954670419), ('XPNPEP3', 0.952092457309006), ('RRP1', 2.213565159902757), ('PER2', 2.2884479263703623), ('CHCHD2', 2.594380751089664), ('DDX19A', 1.2898512620669091), ('HABP4', 1.69717912880669), ('MTHFSD', 2.9390585293669207), ('DUSP4', 0.971400138612966), ('PD…	3700
ATF3	transfac_public__M00178	0.07480177872052238	3.4830597014209754	0.00011999999999999999	1.0	motif similar to transfac_pro__M00981 ('V$CREBATF_Q6: CREB, ATF'; q-value = 0.00012) which is directly annotated	frozenset({'weight>90.0%', 'activating', 'hg19-500bp-upstream-7species.mc9nr'})	[('BRAF', 2.5270653434160266), ('FOSB', 44.690941908159886), ('NR4A3', 17.747499142516073), ('DUSP1', 7.1902181228021576), ('RAB6A', 1.7991395255884306), ('BTG1', 8.799985476653177), ('EGR3', 15.731985478396664), ('NR4A2', 23.85492767236529), ('FILIP1L', 25.783174327624092), ('CYCS', 23.89142210708887), ('GEM', 14.666736666660276), ('GAS5', 7.092525920904796), ('RCAN1', 1.518836832332518), ('PPP1…	1979
ATF3	transfac_pro__M00514	0.07379709552317	3.3873722129141512	7.000000000000001e-06	1.0	motif similar to transfac_pro__M07313 ('V$ATF3_Q6_02: ATF-3'; q-value = 7.19e-06) which is directly annotated	frozenset({'weight>90.0%', 'activating', 'hg19-500bp-upstream-7species.mc9nr'})	[('BRAF', 2.5270653434160266), ('NR4A3', 17.747499142516073), ('JUN', 32.163923851309555), ('HNRNPA2B1', 2.0514143527458595), ('GAS5', 7.092525920904796), ('NR4A2', 23.85492767236529), ('LTBP1', 1.3060985837822616), ('FOSB', 44.690941908159886), ('DUSP1', 7.1902181228021576), ('JUND', 46.13518957192152), ('FILIP1L', 25.783174327624092), ('GEM', 14.666736666660276), ('RAB6A', 1.7991395255884306), …	919
ATF3	transfac_public__M00039	0.07000996696844432	3.026680582946461	5.2000000000000004e-05	1.0	gene is annotated for similar motif transfac_pro__M00981 ('V$CREBATF_Q6: CREB, ATF'; q-value = 5.19e-05)	frozenset({'weight>90.0%', 'activating', 'hg19-500bp-upstream-7species.mc9nr'})	[('BRAF', 2.5270653434160266), ('NR4A3', 17.747499142516073), ('DUSP1', 7.1902181228021576), ('FOSB', 44.690941908159886), ('JUND', 46.13518957192152), ('RAB6A', 1.7991395255884306), ('FILIP1L', 25.783174327624092), ('GEM', 14.666736666660276), ('SIK1', 1.789045722002883), ('CYCS', 23.89142210708887), ('GAS5', 7.092525920904796), ('NR4A2', 23.85492767236529), ('LTBP1', 1.3060985837822616), ('ARL4…	1444
ATF3	transfac_pro__M01861	0.07435773749816314	3.44076856977567	0.000197	1.0	gene is annotated for similar motif dbcorrdb__ATF3__ENCSR000DOG_1__m1 ('ATF3 (ENCSR000DOG-1, motif 1)'; q-value = 0.000197)	frozenset({'weight>90.0%', 'activating', 'hg19-500bp-upstream-7species.mc9nr'})	[('BRAF', 2.5270653434160266), ('NR4A3', 17.747499142516073), ('DUSP1', 7.1902181228021576), ('FOSB', 44.690941908159886), ('EGR1', 64.23645644168181), ('PICALM', 3.507171609548735), ('JUND', 46.13518957192152), ('SIK1', 1.789045722002883), ('EGR3', 15.731985478396664), ('FILIP1L', 25.783174327624092), ('GEM', 14.666736666660276), ('GAS5', 7.092525920904796), ('RAB6A', 1.7991395255884306), ('NR4A…	1248
ATF3	jaspar__MA1069.1	0.06977996000434458	3.0047743852596853	2.8999999999999997e-05	1.0	gene is annotated for similar motif taipale_cyt_meth__ATF3_NRTGAYGTCAYN_eDBD ('ATF3 [bZIP]'; q-value = 2.87e-05)	frozenset({'weight>90.0%', 'activating', 'hg19-500bp-upstream-7species.mc9nr'})	[('BRAF', 2.5270653434160266), ('DUSP1', 7.1902181228021576), ('NR4A3', 17.747499142516073), ('JUND', 46.13518957192152), ('FOSB', 44.690941908159886), ('GAS5', 7.092525920904796), ('RCAN1', 1.518836832332518), ('GEM', 14.666736666660276), ('FILIP1L', 25.783174327624092), ('NR4A2', 23.85492767236529), ('SIK1', 1.789045722002883), ('LTBP1', 1.3060985837822616), ('ARL4D', 0.9713024716192876), ('RAB…	1344
ATF3	swissregulon__hs__ATF4.p2	0.07293616667837999	3.3053760979615645	2.7000000000000002e-05	1.0	motif similar to cisbp__M6153 ('ATF3[gene ID: "ENSG00000162772" species: "Homo sapiens" TF status: "direct" TF family: "bZIP" DBDs: "bZIP_1"]'; q-value = 2.67e-05) which is directly annotated	frozenset({'weight>90.0%', 'activating', 'hg19-500bp-upstream-7species.mc9nr'})	[('BRAF', 2.5270653434160266), ('NR4A3', 17.747499142516073), ('DUSP1', 7.1902181228021576), ('NR4A2', 23.85492767236529), ('GAS5', 7.092525920904796), ('LTBP1', 1.3060985837822616), ('GEM', 14.666736666660276), ('FILIP1L', 25.783174327624092), ('FOSB', 44.690941908159886), ('RCAN1', 1.518836832332518), ('PPP1R15A', 20.386003159581822), ('RAB6A', 1.7991395255884306), ('ARL4D', 0.9713024716192876)…	1671
ATF3	yetfasco__YER045C_8	0.07022879303845589	3.0475218960234645	0.00098	1.0	gene is annotated for similar motif transfac_pro__M00981 ('V$CREBATF_Q6: CREB, ATF'; q-value = 0.00098)	frozenset({'weight>90.0%', 'activating', 'hg19-500bp-upstream-7species.mc9nr'})	[('BRAF', 2.5270653434160266), ('FILIP1L', 25.783174327624092), ('RAB6A', 1.7991395255884306), ('FOSB', 44.690941908159886), ('CYCS', 23.89142210708887), ('GEM', 14.666736666660276), ('GAS5', 7.092525920904796), ('JUND', 46.13518957192152), ('DUSP1', 7.1902181228021576), ('NR4A2', 23.85492767236529), ('CALM2', 2.5455596578944446), ('LTBP1', 1.3060985837822616), ('SIK1', 1.789045722002883), ('ARL4…	799
ATF3	transfac_pro__M03544	0.06988697713347432	3.014966852238949	6.7e-05	1.0	gene is annotated for similar motif transfac_pro__M00981 ('V$CREBATF_Q6: CREB, ATF'; q-value = 6.68e-05)	frozenset({'weight>90.0%', 'activating', 'hg19-500bp-upstream-7species.mc9nr'})	[('BRAF', 2.5270653434160266), ('FOSB', 44.690941908159886), ('DUSP1', 7.1902181228021576), ('NR4A3', 17.747499142516073), ('JUND', 46.13518957192152), ('RAB6A', 1.7991395255884306), ('EGR1', 64.23645644168181), ('RCAN1', 1.518836832332518), ('GAS5', 7.092525920904796), ('SIK1', 1.789045722002883), ('NR4A2', 23.85492767236529), ('ID3', 2.9145046127339294), ('EGR3', 15.731985478396664), ('GEM', 14…	1663
ATF3	jaspar__MA0018.2	0.07031504564999329	3.055736720156005	0.00027400000000000005	1.0	gene is annotated for similar motif transfac_pro__M00981 ('V$CREBATF_Q6: CREB, ATF'; q-value = 0.000274)	frozenset({'weight>90.0%', 'activating', 'hg19-500bp-upstream-7species.mc9nr'})	[('BRAF', 2.5270653434160266), ('NR4A3', 17.747499142516073), ('DUSP1', 7.1902181228021576), ('FOSB', 44.690941908159886), ('JUND', 46.13518957192152), ('SIK1', 1.789045722002883), ('RAB6A', 1.7991395255884306), ('ID3', 2.9145046127339294), ('GAS5', 7.092525920904796), ('GEM', 14.666736666660276), ('NR4A2', 23.85492767236529), ('CYCS', 23.89142210708887), ('LTBP1', 1.3060985837822616), ('ARL4D', …	1317
ATF3	dbcorrdb__ATF1__ENCSR000DNZ_1__m2	0.07421078860443274	3.4267729434757843	2e-06	1.0	gene is annotated for similar motif dbcorrdb__ATF3__ENCSR000BKC_1__m1 ('ATF3 (ENCSR000BKC-1, motif 1)'; q-value = 2.47e-06)	frozenset({'weight>90.0%', 'activating', 'hg19-500bp-upstream-7species.mc9nr'})	[('BRAF', 2.5270653434160266), ('FOSB', 44.690941908159886), ('JUND', 46.13518957192152), ('NR4A2', 23.85492767236529), ('PRKG1', 8.691681931847485), ('DUSP1', 7.1902181228021576), ('GAS5', 7.092525920904796), ('RAB6A', 1.7991395255884306), ('EGR1', 64.23645644168181), ('MTRNR2L8', 1.5571831977461668), ('CALM2', 2.5455596578944446), ('BTG1', 8.799985476653177), ('BHLHE40', 1.5564978199060755), ('…	3420
ATF3	transfac_pro__M07248	0.07154494399969333	3.172874027231131	7.7e-05	1.0	gene is annotated for similar motif dbcorrdb__ATF3__ENCSR000BKC_1__m1 ('ATF3 (ENCSR000BKC-1, motif 1)'; q-value = 7.66e-05)	frozenset({'weight>90.0%', 'activating', 'hg19-500bp-upstream-7species.mc9nr'})	[('BRAF', 2.5270653434160266), ('FOSB', 44.690941908159886), ('DUSP1', 7.1902181228021576), ('NR4A3', 17.747499142516073), ('RAB6A', 1.7991395255884306), ('NR4A2', 23.85492767236529), ('EGR1', 64.23645644168181), ('JUND', 46.13518957192152), ('RCAN1', 1.518836832332518), ('GAS5', 7.092525920904796), ('EGR3', 15.731985478396664), ('ID3', 2.9145046127339294), ('HIPK1', 1.0995049292190584), ('SIK1',…	1509
ATF3	cisbp__M3090	0.07629203217541865	3.6249936072665485	0.00011999999999999999	1.0	motif similar to transfac_pro__M00981 ('V$CREBATF_Q6: CREB, ATF'; q-value = 0.00012) which is directly annotated	frozenset({'weight>90.0%', 'activating', 'hg19-500bp-upstream-7species.mc9nr'})	[('BRAF', 2.5270653434160266), ('FOSB', 44.690941908159886), ('NR4A3', 17.747499142516073), ('DUSP1', 7.1902181228021576), ('BTG1', 8.799985476653177), ('RAB6A', 1.7991395255884306), ('EGR3', 15.731985478396664), ('NR4A2', 23.85492767236529), ('GEM', 14.666736666660276), ('FILIP1L', 25.783174327624092), ('RCAN1', 1.518836832332518), ('GAS5', 7.092525920904796), ('LTBP1', 1.3060985837822616), ('AR…	1866
ATF3	transfac_pro__M01862	0.07178453458729722	3.1956929831548555	0.000272	1.0	motif similar to transfac_pro__M00513 ('V$ATF3_Q6: ATF3'; q-value = 0.000272) which is directly annotated	frozenset({'weight>90.0%', 'activating', 'hg19-500bp-upstream-7species.mc9nr'})	[('BRAF', 2.5270653434160266), ('FOSB', 44.690941908159886), ('JUN', 32.163923851309555), ('JUND', 46.13518957192152), ('DUSP1', 7.1902181228021576), ('FAM53C', 1.2099822981160966), ('RAB6A', 1.7991395255884306), ('CYCS', 23.89142210708887), ('NR4A3', 17.747499142516073), ('NR4A2', 23.85492767236529), ('GEM', 14.666736666660276), ('SIK1', 1.789045722002883), ('GAS5', 7.092525920904796), ('LTBP1',…	811
ATF3	cisbp__M6180	0.06978315454551262	3.005078638005334	8e-06	1.0	gene is annotated for similar motif transfac_pro__M00981 ('V$CREBATF_Q6: CREB, ATF'; q-value = 8.17e-06)	frozenset({'weight>90.0%', 'activating', 'hg19-500bp-upstream-7species.mc9nr'})	[('BRAF', 2.5270653434160266), ('NR4A3', 17.747499142516073), ('DUSP1', 7.1902181228021576), ('FOSB', 44.690941908159886), ('JUND', 46.13518957192152), ('SIK1', 1.789045722002883), ('RAB6A', 1.7991395255884306), ('GAS5', 7.092525920904796), ('GEM', 14.666736666660276), ('ARL4D', 0.9713024716192876), ('EGR1', 64.23645644168181), ('NR4A2', 23.85492767236529), ('FILIP1L', 25.783174327624092), ('LTBP…	2103
ATF4	homer__CGGTGACGTCAC_CRE	0.06991821264711749	3.038641049633904	0.00010700000000000001	1.0	gene is annotated for similar motif swissregulon__hs__ATF4.p2 ('hs__ATF4.p2'; q-value = 0.000107)	frozenset({'weight>90.0%', 'activating', 'hg19-500bp-upstream-7species.mc9nr'})	[('IGF2R', 1.0126215514363972), ('MLF2', 1.2842867599019263), ('DHX36', 4.402847780625688), ('ST13', 0.955505850504444), ('HDAC5', 1.1162932063288509), ('CHMP1B', 5.146359450624813), ('RAB6A', 1.2358693519251056), ('RCAN1', 3.483570602833159), ('ZFP36L1', 0.9804751968937012), ('KLF6', 2.9033570811412117), ('SLAIN2', 1.4070796100806886), ('PSKH1', 1.1925262040012767), ('FMR1', 1.2726058461052003),…	874
BCLAF1	dbcorrdb__TAF1__ENCSR000BHT_1__m1	0.08204019436598028	4.110427360129625	0.000909	1.0	gene is annotated for similar motif dbcorrdb__BCLAF1__ENCSR000BJZ_1__m1 ('BCLAF1 (ENCSR000BJZ-1, motif 1)'; q-value = 0.000909)	frozenset({'weight>90.0%', 'activating', 'hg19-500bp-upstream-7species.mc9nr'})	[('PICALM', 4.734393909969026), ('CCAR1', 1.4273142530782037), ('BPTF', 9.119464937143574), ('TNKS2', 1.6657310285019562), ('PRDM2', 1.2478239628845968), ('TNRC6B', 0.9630360352050727), ('NDUFC1', 1.7682569241572017), ('STAG2', 1.15593315562252), ('ARL5B', 2.4695142699045656), ('HP1BP3', 1.4102742879712151), ('HSPA4', 4.136227972115655), ('ADAMTS9', 2.5984341242698847), ('RIF1', 3.911157897593118…	4250
BCLAF1	dbcorrdb__POLR2A__ENCSR000EAD_1__m1	0.0724880547596565	3.2570830995812226	7.000000000000001e-06	1.0	gene is annotated for similar motif dbcorrdb__BCLAF1__ENCSR000BJZ_1__m1 ('BCLAF1 (ENCSR000BJZ-1, motif 1)'; q-value = 6.87e-06)	frozenset({'weight>90.0%', 'activating', 'hg19-500bp-upstream-7species.mc9nr'})	[('TRMT112', 1.744296022177716), ('ING4', 7.748985289379113), ('ZKSCAN1', 2.383778825587985), ('RPS19', 0.9852901577829164), ('ATM', 3.1497094567200925), ('PPP1R10', 1.2431776620868795), ('ARPC2', 1.0986070636208458), ('CHMP2A', 1.0160904046184065), ('HSPA9', 1.0867606329158337), ('ARL5B', 2.4695142699045656), ('MLEC', 1.9818171207935005), ('TOMM7', 1.8272320899697108), ('HNRNPD', 0.9602569156719…	4664
BCLAF1	dbcorrdb__TAF1__ENCSR000BQF_1__m1	0.0869662129028859	4.550495221265215	9.300000000000001e-05	1.0	gene is annotated for similar motif dbcorrdb__BCLAF1__ENCSR000BJZ_1__m1 ('BCLAF1 (ENCSR000BJZ-1, motif 1)'; q-value = 9.28e-05)	frozenset({'weight>90.0%', 'activating', 'hg19-500bp-upstream-7species.mc9nr'})	[('PICALM', 4.734393909969026), ('CCAR1', 1.4273142530782037), ('TNRC6B', 0.9630360352050727), ('PRDM2', 1.2478239628845968), ('TNKS2', 1.6657310285019562), ('RIF1', 3.9111578975931183), ('STAG2', 1.15593315562252), ('BPTF', 9.119464937143574), ('ARL5B', 2.4695142699045656), ('NDUFC1', 1.7682569241572017), ('FLOT2', 1.8179584898386432), ('FAM98B', 1.7310627227400168), ('PSMB7', 1.0186419319186586…	4006
BCLAF1	dbcorrdb__TAF1__ENCSR000BKS_1__m1	0.07410101681452153	3.40117771803615	0.000732	1.0	gene is annotated for similar motif dbcorrdb__BCLAF1__ENCSR000BJZ_1__m1 ('BCLAF1 (ENCSR000BJZ-1, motif 1)'; q-value = 0.000732)	frozenset({'weight>90.0%', 'activating', 'hg19-500bp-upstream-7species.mc9nr'})	[('PICALM', 4.734393909969026), ('ARL5B', 2.4695142699045656), ('HSPA4', 4.136227972115655), ('ZKSCAN1', 2.383778825587985), ('MRPL51', 1.4550057659947715), ('TNRC6B', 0.9630360352050727), ('PRDM2', 1.2478239628845968), ('RPS19', 0.9852901577829164), ('BPTF', 9.119464937143574), ('FLOT2', 1.8179584898386432), ('TRMT112', 1.744296022177716), ('TNKS2', 1.6657310285019562), ('NDUFC1', 1.768256924157…	4531
BCLAF1	dbcorrdb__TAF1__ENCSR000BJN_1__m1	0.07478389145332745	3.4621826004724703	0.000773	1.0	gene is annotated for similar motif dbcorrdb__BCLAF1__ENCSR000BJZ_1__m1 ('BCLAF1 (ENCSR000BJZ-1, motif 1)'; q-value = 0.000773)	frozenset({'weight>90.0%', 'activating', 'hg19-500bp-upstream-7species.mc9nr'})	[('PICALM', 4.734393909969026), ('EIF4G1', 2.485327435083297), ('CCAR1', 1.4273142530782037), ('RIF1', 3.9111578975931183), ('PRDM2', 1.2478239628845968), ('CTCF', 3.011905559761395), ('TNRC6B', 0.9630360352050727), ('TNKS2', 1.6657310285019562), ('NDUFC1', 1.7682569241572017), ('UBA52', 1.0849772206571977), ('HSPA9', 1.0867606329158337), ('ARPC2', 1.0986070636208458), ('RPL14', 4.851749857134497…	4030
BCLAF1	dbcorrdb__POLR2A__ENCSR000FAJ_1__m2	0.08774837791944105	4.620370249812453	0.000487	1.0	gene is annotated for similar motif dbcorrdb__BCLAF1__ENCSR000BJZ_1__m1 ('BCLAF1 (ENCSR000BJZ-1, motif 1)'; q-value = 0.000487)	frozenset({'weight>90.0%', 'activating', 'hg19-500bp-upstream-7species.mc9nr'})	[('FOXP1', 1.0916205778273704), ('TRMT112', 1.744296022177716), ('HNRNPD', 0.9602569156719716), ('HSPA9', 1.0867606329158337), ('RPL13A', 1.096254602709395), ('PRDM2', 1.2478239628845968), ('RCOR1', 1.160281071035068), ('PARD3B', 1.7560506646855705), ('ARPC2', 1.0986070636208458), ('CFDP1', 3.1711138848105414), ('TXNL1', 2.3483673838357446), ('ZSWIM6', 1.9758517571326124), ('IRF1', 2.966486942252…	4577
CREB1	dbcorrdb__POLR2A__ENCSR000DMK_1__m1	0.06886572523379511	3.046349036183769	0.000686	1.0	gene is annotated for similar motif dbcorrdb__CREB1__ENCSR000BRB_1__m1 ('CREB1 (ENCSR000BRB-1, motif 1)'; q-value = 0.000686)	frozenset({'weight>90.0%', 'activating', 'hg19-500bp-upstream-7species.mc9nr'})	[('MCM8', 1.8660189262428768), ('NPAT', 1.1055714853716516), ('MGAT1', 1.2379742568137764), ('FBXO32', 0.9407742233709772), ('EIF3H', 1.5598588203453956), ('PANK3', 1.8638134970042115), ('KDM5A', 1.2461489631141298), ('RSL1D1', 1.080412901209068), ('ISY1', 3.4480142499911817), ('SRSF5', 1.2242802172084926), ('ZMYM4', 1.1327090968193445), ('UBN1', 1.309811380119486), ('CRK', 0.9930442928004284), (…	862
CREB1	dbcorrdb__ELK1__ENCSR000ECI_1__m1	0.07230901149548487	3.315770213566331	0.0009789999999999998	1.0	motif similar to dbcorrdb__CREB1__ENCSR000BRB_1__m1 ('CREB1 (ENCSR000BRB-1, motif 1)'; q-value = 0.000979) which is directly annotated	frozenset({'weight>90.0%', 'activating', 'hg19-500bp-upstream-7species.mc9nr'})	[('KDM5A', 1.2461489631141298), ('MGAT1', 1.2379742568137764), ('SRSF5', 1.2242802172084926), ('RSL1D1', 1.080412901209068), ('MCM8', 1.8660189262428768), ('MEIS1', 1.1339198383692295), ('CRK', 0.9930442928004284), ('TCF7', 0.9696138787434692), ('FBXO32', 0.9407742233709772), ('ISY1', 3.4480142499911817), ('NPAT', 1.1055714853716516), ('EIF3D', 2.9666487044651664), ('EIF3H', 1.5598588203453956), …	3276
CREB1	dbcorrdb__CTCF__ENCSR000BHW_1__m2	0.06883892923175862	3.0442523733247615	0.0008810000000000001	1.0	motif similar to dbcorrdb__CREB1__ENCSR000BRB_1__m1 ('CREB1 (ENCSR000BRB-1, motif 1)'; q-value = 0.000881) which is directly annotated	frozenset({'weight>90.0%', 'activating', 'hg19-500bp-upstream-7species.mc9nr'})	[('BCL2', 1.7598523746853934), ('TAGLN', 0.9972404876963222), ('COL7A1', 1.831895986353146), ('ARID1B', 0.9600346255659692), ('TCF7', 0.9696138787434692), ('SH3KBP1', 1.1252503898200426), ('XRCC6', 1.1291958654296723), ('ZBTB7A', 2.1780331922028875), ('SET', 1.3834380273017357), ('LRIG3', 1.5940606864270035), ('HSPB1', 1.4280803599517162), ('NME4', 4.069790222833419), ('TEAD2', 1.6710297421219125…	3401
CREB1	dbcorrdb__EZH2__ENCSR000AQE_1__m9	0.07169270344864546	3.2675469678091416	2.4e-05	1.0	motif similar to dbcorrdb__CREB1__ENCSR000BRB_1__m1 ('CREB1 (ENCSR000BRB-1, motif 1)'; q-value = 2.41e-05) which is directly annotated	frozenset({'weight>90.0%', 'activating', 'hg19-500bp-upstream-7species.mc9nr'})	[('BCL2', 1.7598523746853934), ('TCF7', 0.9696138787434692), ('TEAD2', 1.6710297421219125), ('ARID1B', 0.9600346255659692), ('TAGLN', 0.9972404876963222), ('ZFP36L2', 1.2656654763764186), ('SH3KBP1', 1.1252503898200426), ('FBXO32', 0.9407742233709772), ('LRIG3', 1.5940606864270035), ('ZBTB7A', 2.1780331922028875), ('UBN1', 1.309811380119486), ('SLK', 0.9756195756117696), ('SIX1', 2.13239222257525…	788
CREB3L1	taipale_tf_pairs__CEBPG_CREB3L1_NGCCACGCAAYN_CAP_repr	0.06964290105998378	3.730017075538001	0.0	1.0	gene is directly annotated	frozenset({'weight>90.0%', 'activating', 'hg19-500bp-upstream-7species.mc9nr'})	[('CBX8', 2.152960898928529), ('RGL1', 1.4726196959840925), ('LYRM1', 1.7208579406973918), ('TNFAIP8', 4.066584871375615), ('FNIP1', 1.9552342440612944), ('RPS6KA2', 1.3828765984020124), ('DYNC2LI1', 1.2250051074448494), ('GNB2', 3.4150442939772327), ('BCAT1', 1.2361411106660525), ('SLC38A1', 1.5736003222846735), ('PDS5B', 1.3551179635754702), ('NRP2', 6.88428415693199), ('EVC2', 2.16665670405683…	915
CREB3L2	cisbp__M6047	0.07214503161345719	3.3386010651623232	0.000811	0.23461500000000002	gene is orthologous to FBgn0004396 in D. melanogaster (identity = 23%) which is annotated for similar motif transfac_pro__M07680 ('I$CREBA_02: CrebA'; q-value = 0.000811)	frozenset({'weight>90.0%', 'activating', 'hg19-500bp-upstream-7species.mc9nr'})	[('KLF6', 1.4168589437057268), ('HSPA9', 1.1435114088038123), ('SEPT4', 1.069769807939548), ('CADM1', 2.6080613143680353), ('POC5', 1.2091659016376357), ('DST', 1.873990449755578), ('MRVI1', 1.1728019649810268), ('GAR1', 1.5991591677820187), ('KIF13B', 1.2967088204161297), ('SHQ1', 1.2501427752557974)]	834
CTCF	jaspar__MA0162.2	0.08255650692814068	3.9216672541249906	0.000354	1.0	gene is annotated for similar motif dbcorrdb__CTCF__ENCSR000BHW_1__m2 ('CTCF (ENCSR000BHW-1, motif 2)'; q-value = 0.000354)	frozenset({'weight>90.0%', 'activating', 'hg19-500bp-upstream-7species.mc9nr'})	[('BDNF', 1.7387841950310918), ('FAM13B', 1.8388150543242912), ('SLC7A10', 0.98023810369718), ('G3BP2', 2.367559686162543), ('CDC42EP5', 1.549131166884265), ('ARHGEF2', 1.013683609850035), ('TBX18', 1.0963824722087463), ('MEF2C', 1.0330742817712233), ('BCL9L', 1.177151445781272), ('FILIP1L', 1.2386871923008809), ('FAM13C', 1.5860570354951686), ('UBR4', 0.9487792244001476), ('NTN1', 1.293993931746…	2739
CTCF	transfac_pro__M04734	0.07421281590940478	3.2417810362544177	0.0	1.0	gene is directly annotated	frozenset({'weight>90.0%', 'activating', 'hg19-500bp-upstream-7species.mc9nr'})	[('ATXN7L3B', 3.0356398554727138), ('DLX1', 2.481237988090013), ('MEF2C', 1.0330742817712233), ('BRAF', 2.0239986232755767), ('SMAD5', 2.154251542129486), ('BDNF', 1.7387841950310918), ('FHAD1', 0.9394549132666808), ('CREBZF', 0.97232772718593), ('FRA10AC1', 1.0250564603128878), ('BCL9L', 1.177151445781272), ('FBXW4', 2.219777554463564), ('PTP4A2', 1.2479632763914703)]	308
CTCF	dbcorrdb__CTCF__ENCSR000DLK_1__m2	0.07149680062606455	3.0204663501613767	0.0	1.0	gene is directly annotated	frozenset({'weight>90.0%', 'activating', 'hg19-500bp-upstream-7species.mc9nr'})	[('RBMS3', 1.5228938020035525), ('NRIP1', 1.067895947174807), ('SPTAN1', 0.9824050582623508), ('FAM13A', 1.8954148750376438), ('ARID5B', 1.7597272146755605), ('GPC3', 1.3553582923824643), ('CDC42EP5', 1.549131166884265), ('CTTNBP2NL', 1.1659527982357938), ('PGM2', 1.5605734346565958)]	205
CTCF	cisbp__M1971	0.07653178658564655	3.4307425161177565	0.0004	1.0	gene is annotated for similar motif dbcorrdb__CTCF__ENCSR000BHW_1__m2 ('CTCF (ENCSR000BHW-1, motif 2)'; q-value = 0.0004)	frozenset({'weight>90.0%', 'activating', 'hg19-500bp-upstream-7species.mc9nr'})	[('BDNF', 1.7387841950310918), ('FAM13B', 1.8388150543242912), ('SLC7A10', 0.98023810369718), ('CDC42EP5', 1.549131166884265), ('G3BP2', 2.367559686162543), ('TBX18', 1.0963824722087463), ('ARHGEF2', 1.013683609850035), ('MEF2C', 1.0330742817712233), ('BCL9L', 1.177151445781272), ('FILIP1L', 1.2386871923008809), ('FAM13C', 1.5860570354951686), ('UBR4', 0.9487792244001476), ('NTN1', 1.293993931746…	2788
CTCF	dbcorrdb__RXRA__ENCSR000BJD_1__m6	0.07615775905722046	3.4002648580752823	5e-06	1.0	gene is annotated for similar motif transfac_pro__M08911 ('V$CTCF_15: CTCF'; q-value = 4.81e-06)	frozenset({'weight>90.0%', 'activating', 'hg19-500bp-upstream-7species.mc9nr'})	[('SOCS2', 1.4115925631435633), ('DLX1', 2.481237988090013), ('RBMS3', 1.5228938020035525), ('TBRG4', 1.490811661131238), ('ZMIZ1', 1.3201857131304158), ('CTCF', 1.0), ('PIGK', 0.9390363527114084), ('IL1RAP', 1.6263855534911713), ('MEF2C', 1.0330742817712233), ('MARCH4', 1.1399854055319192), ('ATXN7L3B', 3.0356398554727138), ('ERC1', 3.378604606852861), ('SPOCK1', 5.2451771875285615), ('LEMD3', 2…	4499
DBP	cisbp__M5909	0.07638322180512486	3.1030647797867563	0.0	1.0	motif similar to cisbp__M5337 ('CG7786[gene ID: "FBgn0034096" species: "Drosophila melanogaster" TF status: "inferred" TF family: "bZIP" DBDs: "bZIP_1"]; DBP[gene ID: "ENSG00000105516" species: "Homo sapiens" TF status: "direct" TF family: "bZIP" DBDs: "bZIP_1"]; Pdp1[gene ID: "FBgn0016694" species: "Drosophila melanogaster" TF status: "inferred" TF family: "bZIP" DBDs: "bZIP_1"]'; q-value = 1.61…	frozenset({'weight>90.0%', 'activating', 'hg19-500bp-upstream-7species.mc9nr'})	[('MAP4', 0.9372846159237801), ('FBXO32', 2.505385410805749), ('EIF1', 1.5755908863083858), ('TIPRL', 2.8283881822225623), ('MFF', 1.5384236494797705), ('DHX36', 2.1987391347021084), ('HNRNPH3', 1.0212706785573984), ('XRN2', 3.3875387848929024)]	518
DBP	cisbp__M0316	0.0814894261931964	3.429806387343485	1.4000000000000001e-05	1.0	motif similar to cisbp__M5338 ('CG7786[gene ID: "FBgn0034096" species: "Drosophila melanogaster" TF status: "inferred" TF family: "bZIP" DBDs: "bZIP_1"]; DBP[gene ID: "ENSG00000105516" species: "Homo sapiens" TF status: "direct" TF family: "bZIP" DBDs: "bZIP_1"]; Pdp1[gene ID: "FBgn0016694" species: "Drosophila melanogaster" TF status: "inferred" TF family: "bZIP" DBDs: "bZIP_1"]'; q-value = 1.45…	frozenset({'weight>90.0%', 'activating', 'hg19-500bp-upstream-7species.mc9nr'})	[('ARPP19', 1.0683857890807855), ('MAP4', 0.9372846159237801), ('TIPRL', 2.8283881822225623), ('EIF1', 1.5755908863083858), ('DHX36', 2.1987391347021084), ('XRN2', 3.3875387848929024), ('LRP10', 5.390545044485389), ('FBXO32', 2.505385410805749), ('MGAT4B', 1.606027728466274), ('PCDH9', 1.1929387766868726), ('APH1A', 1.939938721209)]	994
DLX3	cisbp__M0981	0.07757661937369918	3.4027903113102806	4.4e-05	1.0	motif similar to taipale_cyt_meth__DLX3_NYAATTAN_eDBD ('DLX3 [Homeodomain]'; q-value = 4.41e-05) which is directly annotated	frozenset({'weight>90.0%', 'activating', 'hg19-500bp-upstream-7species.mc9nr'})	[('COL25A1', 3.4791639172970834), ('SATB2', 5.781683998824213), ('SP9', 2.058837761680293), ('LLGL2', 1.4119815226092507), ('PKDCC', 3.701587627989468), ('MSX2', 6.830876693115929), ('VLDLR', 16.132822031088008), ('CDC42EP5', 2.082934247125172), ('DLX1', 5.076427405972039), ('BHLHE41', 7.2168088903446845), ('SCARA3', 3.6177885122786893), ('IFITM5', 1.1178135721436828), ('TIAM2', 1.140113778077779…	744
DLX3	cisbp__M1025	0.07321142021893519	3.0357375326652996	0.00045099999999999996	0.979094	motif similar to cisbp__M0910 ('Dlx3[gene ID: "ENSMUSG00000001510" species: "Mus musculus" TF status: "direct" TF family: "Homeodomain" DBDs: "Homeobox"]; Dlx6[gene ID: "ENSMUSG00000029754" species: "Mus musculus" TF status: "inferred" TF family: "Homeodomain" DBDs: "Homeobox"]'; q-value = 0.000451) which is annotated for orthologous gene ENSMUSG00000001510 in M. musculus (identity = 97%)	frozenset({'weight>90.0%', 'activating', 'hg19-500bp-upstream-7species.mc9nr'})	[('COL25A1', 3.4791639172970834), ('SATB2', 5.781683998824213), ('PKDCC', 3.701587627989468), ('LLGL2', 1.4119815226092507), ('MSX2', 6.830876693115929), ('BMP7', 3.3748533417754882), ('BHLHE41', 7.2168088903446845), ('DLX1', 5.076427405972039), ('SP9', 2.058837761680293), ('LHX6', 1.298409701948246), ('SCARA3', 3.6177885122786893), ('CDC42EP5', 2.082934247125172), ('SOX9', 3.075007578957067), ('…	2241
DLX3	cisbp__M0935	0.0731915603501692	3.0340675928170513	0.0	0.979094	motif similar to cisbp__M0910 ('Dlx3[gene ID: "ENSMUSG00000001510" species: "Mus musculus" TF status: "direct" TF family: "Homeodomain" DBDs: "Homeobox"]; Dlx6[gene ID: "ENSMUSG00000029754" species: "Mus musculus" TF status: "inferred" TF family: "Homeodomain" DBDs: "Homeobox"]'; q-value = 2.8e-07) which is annotated for orthologous gene ENSMUSG00000001510 in M. musculus (identity = 97%)	frozenset({'weight>90.0%', 'activating', 'hg19-500bp-upstream-7species.mc9nr'})	[('COL25A1', 3.4791639172970834), ('SATB2', 5.781683998824213), ('MSX2', 6.830876693115929), ('SP9', 2.058837761680293), ('LLGL2', 1.4119815226092507), ('PKDCC', 3.701587627989468), ('DLX1', 5.076427405972039), ('TIAM2', 1.1401137780777797), ('SCARA3', 3.6177885122786893), ('VLDLR', 16.132822031088008), ('LIMCH1', 5.128070088393642), ('BMP7', 3.3748533417754882), ('BHLHE41', 7.2168088903446845), …	1007
E2F1	taipale_cyt_meth__E2F4_WTTTGGCGCCAWWW_eDBD	0.1007234132432147	3.975874912721813	0.0	1.0	motif similar to taipale_cyt_meth__E2F1_NWTTTGGCGCCAWWWN_FL ('E2F1 [E2F]'; q-value = 8.33e-12) which is directly annotated	frozenset({'weight>90.0%', 'activating', 'hg19-500bp-upstream-7species.mc9nr'})	[('E2F1', 1.0), ('DLST', 1.4292252617063448), ('C2orf49', 1.3081697244090391), ('CHERP', 1.9073627258543424), ('SLC25A26', 2.7467467290611207), ('C3orf38', 1.7859382823244054), ('TTC9C', 2.4264404313856085)]	917
E2F1	transfac_pro__M00425	0.08129158306051325	3.038671501466341	0.00010400000000000001	1.0	gene is annotated for similar motif transfac_pro__M00431 ('V$E2F1_Q6: E2F-1'; q-value = 0.000104)	frozenset({'weight>90.0%', 'activating', 'hg19-500bp-upstream-7species.mc9nr'})	[('E2F1', 1.0), ('CHERP', 1.9073627258543424), ('DLST', 1.4292252617063448), ('C1orf109', 3.1086330998695426)]	593
E2F1	taipale_cyt_meth__E2F8_NTTTCCCGCCAAAN_eDBD	0.09198437004963565	3.554388052496866	0.000533	1.0	gene is annotated for similar motif cisbp__M5352 ('E2F1[gene ID: "ENSG00000101412" species: "Homo sapiens" TF status: "direct" TF family: "E2F" DBDs: "E2F_TDP"]; E2f1[gene ID: "ENSMUSG00000027490" species: "Mus musculus" TF status: "inferred" TF family: "E2F" DBDs: "E2F_TDP"]'; q-value = 0.000533)	frozenset({'weight>90.0%', 'activating', 'hg19-500bp-upstream-7species.mc9nr'})	[('E2F1', 1.0), ('TTC9C', 2.4264404313856085), ('CHERP', 1.9073627258543424), ('C2orf49', 1.3081697244090391), ('PAFAH1B2', 1.5385833391884978), ('C9orf72', 1.9200527778311187), ('DLST', 1.4292252617063448)]	1370
E2F1	dbcorrdb__MXI1__ENCSR000EIA_1__m4	0.08247967050374908	3.0959733404697327	1.4000000000000001e-05	1.0	motif similar to dbcorrdb__HA-E2F1__ENCSR000EVM_1__m1 ('HA-E2F1 (ENCSR000EVM-1, motif 1)'; q-value = 1.36e-05) which is directly annotated	frozenset({'weight>90.0%', 'activating', 'hg19-500bp-upstream-7species.mc9nr'})	[('PPP2R5C', 1.5600120743859116), ('C9orf72', 1.9200527778311187), ('RAB11A', 0.96474056470959), ('BRD7', 2.364339613771339), ('C3orf38', 1.7859382823244054)]	916
E2F1	cisbp__M3134	0.09269722251557715	3.588769155898901	0.0	1.0	gene is directly annotated	frozenset({'weight>90.0%', 'activating', 'hg19-500bp-upstream-7species.mc9nr'})	[('E2F1', 1.0), ('CHERP', 1.9073627258543424), ('C2orf49', 1.3081697244090391), ('DLST', 1.4292252617063448), ('TTC9C', 2.4264404313856085), ('C3orf38', 1.7859382823244054), ('ATP6V1F', 1.1889725622353495), ('FAHD2A', 7.5614499261245935), ('PAFAH1B2', 1.5385833391884978), ('GTF2E2', 2.7916712047862937), ('RNASEH2A', 1.1910298068643563), ('TMEM54', 2.2471281000821914)]	3192
E2F1	dbcorrdb__POLR2A__ENCSR000BGO_1__m1	0.11310592459605028	4.573087412557162	0.000449	1.0	motif similar to dbcorrdb__E2F1__ENCSR000EVJ_1__m1 ('E2F1 (ENCSR000EVJ-1, motif 1)'; q-value = 0.000449) which is directly annotated	frozenset({'weight>90.0%', 'activating', 'hg19-500bp-upstream-7species.mc9nr'})	[('CHERP', 1.9073627258543424), ('PAFAH1B2', 1.5385833391884978), ('C2orf49', 1.3081697244090391), ('RAB11A', 0.96474056470959), ('BRF2', 0.959285596022987)]	462
E2F1	taipale_cyt_meth__E2F2_NWTTTGGCGCCAWWWN_eDBD_repr	0.10365402893652972	4.117219448930179	0.0	1.0	motif similar to taipale_cyt_meth__E2F1_NWTTTGGCGCCAWWWN_FL ('E2F1 [E2F]'; q-value = 1.61e-10) which is directly annotated	frozenset({'weight>90.0%', 'activating', 'hg19-500bp-upstream-7species.mc9nr'})	[('DLST', 1.4292252617063448), ('E2F1', 1.0), ('TTC9C', 2.4264404313856085), ('C9orf72', 1.9200527778311187), ('C2orf49', 1.3081697244090391), ('CHERP', 1.9073627258543424), ('SLC25A26', 2.7467467290611207), ('C3orf38', 1.7859382823244054), ('GTF2E2', 2.7916712047862937), ('FAHD2A', 7.5614499261245935)]	1299
E2F1	taipale_tf_pairs__E2F1_ELK1_SGCGCNNNNNNNNNNNCGGAAGN_CAP_repr	0.0994297180272468	3.91347957691812	0.0	1.0	gene is directly annotated	frozenset({'weight>90.0%', 'activating', 'hg19-500bp-upstream-7species.mc9nr'})	[('PAFAH1B2', 1.5385833391884978), ('CHERP', 1.9073627258543424), ('RAB11A', 0.96474056470959), ('C2orf49', 1.3081697244090391)]	364
E2F1	taipale_cyt_meth__E2F1_NWTTTGGCGCCAWWWN_FL	0.09539022072024501	3.718653324306589	0.0	1.0	gene is directly annotated	frozenset({'weight>90.0%', 'activating', 'hg19-500bp-upstream-7species.mc9nr'})	[('E2F1', 1.0), ('DLST', 1.4292252617063448), ('CHERP', 1.9073627258543424), ('C3orf38', 1.7859382823244054), ('C9orf72', 1.9200527778311187), ('C2orf49', 1.3081697244090391), ('SLC25A26', 2.7467467290611207), ('FAHD2A', 7.5614499261245935), ('GTF2E2', 2.7916712047862937)]	1487
E2F1	cisbp__M6192	0.08110676945823213	3.0297578820658133	8.7e-05	1.0	gene is annotated for similar motif transfac_pro__M00920 ('V$E2F_Q6_01: E2F'; q-value = 8.7e-05)	frozenset({'weight>90.0%', 'activating', 'hg19-500bp-upstream-7species.mc9nr'})	[('E2F1', 1.0), ('DLST', 1.4292252617063448), ('CHERP', 1.9073627258543424), ('RNASEH2A', 1.1910298068643563), ('ATP6V1F', 1.1889725622353495), ('TTC9C', 2.4264404313856085)]	1160
E2F1	cisbp__M5352	0.09106030203823001	3.509819955494228	0.0	1.0	gene is directly annotated	frozenset({'weight>90.0%', 'activating', 'hg19-500bp-upstream-7species.mc9nr'})	[('E2F1', 1.0), ('DLST', 1.4292252617063448), ('C2orf49', 1.3081697244090391), ('CHERP', 1.9073627258543424), ('TTC9C', 2.4264404313856085)]	659
E2F1	taipale_tf_pairs__E2F1_ELK1_SGCGCNNNNNNNNNNCGGAAGN_CAP_repr	0.10500052803886366	4.182161533134023	0.0	1.0	gene is directly annotated	frozenset({'weight>90.0%', 'activating', 'hg19-500bp-upstream-7species.mc9nr'})	[('CHERP', 1.9073627258543424), ('PAFAH1B2', 1.5385833391884978), ('BRF2', 0.959285596022987), ('RAB11A', 0.96474056470959)]	228
E2F1	dbcorrdb__HA-E2F1__ENCSR000EWX_1__m1	0.08646636392438484	3.2882528446811135	0.0	1.0	gene is directly annotated	frozenset({'weight>90.0%', 'activating', 'hg19-500bp-upstream-7species.mc9nr'})	[('CHERP', 1.9073627258543424), ('C2orf49', 1.3081697244090391), ('C9orf72', 1.9200527778311187), ('TTC9C', 2.4264404313856085)]	450
E2F1	transfac_pro__M00919	0.09047945928820361	3.48180572309257	0.0	1.0	gene is directly annotated	frozenset({'weight>90.0%', 'activating', 'hg19-500bp-upstream-7species.mc9nr'})	[('E2F1', 1.0), ('CHERP', 1.9073627258543424), ('DLST', 1.4292252617063448), ('TTC9C', 2.4264404313856085), ('C2orf49', 1.3081697244090391), ('RNASEH2A', 1.1910298068643563), ('ATP6V1F', 1.1889725622353495)]	1338
E2F1	hocomoco__E2F4_MOUSE.H11MO.0.A	0.08794487274263386	3.3595617998853347	0.000609	0.8534879999999999	motif similar to hocomoco__E2F1_MOUSE.H11MO.0.A ('E2F1_MOUSE'; q-value = 0.000609) which is annotated for orthologous gene ENSMUSG00000027490 in M. musculus (identity = 85%)	frozenset({'weight>90.0%', 'activating', 'hg19-500bp-upstream-7species.mc9nr'})	[('TTC9C', 2.4264404313856085), ('C9orf72', 1.9200527778311187), ('PAFAH1B2', 1.5385833391884978), ('E2F1', 1.0), ('C2orf49', 1.3081697244090391), ('BSDC1', 1.1561002783152368), ('FBLN2', 3.1303767796725337), ('CHERP', 1.9073627258543424), ('RNASEH2A', 1.1910298068643563), ('RAB11A', 0.96474056470959), ('MRPL28', 1.675518595469229), ('SLC25A26', 2.7467467290611207), ('NARS2', 1.0652549176420167)]	3329
E2F1	dbcorrdb__E2F6__ENCSR000BLI_1__m1	0.08313971908332453	3.1278076954716165	0.0	1.0	gene is annotated for similar motif cisbp__M1856 ('E2F1[gene ID: "ENSG00000101412" species: "Homo sapiens" TF status: "direct" TF family: "E2F" DBDs: "E2F_TDP"]; E2f1[gene ID: "ENSMUSG00000027490" species: "Mus musculus" TF status: "inferred" TF family: "E2F" DBDs: "E2F_TDP"]'; q-value = 2.31e-09)	frozenset({'weight>90.0%', 'activating', 'hg19-500bp-upstream-7species.mc9nr'})	[('CHERP', 1.9073627258543424), ('TTC9C', 2.4264404313856085), ('C2orf49', 1.3081697244090391), ('C9orf72', 1.9200527778311187), ('E2F1', 1.0), ('PAFAH1B2', 1.5385833391884978)]	1313
E2F1	taipale__E2F7_DBD_TTTTCCCGCCAAAW_repr	0.0911923117541451	3.5161868264946046	0.000787	1.0	gene is annotated for similar motif cisbp__M5352 ('E2F1[gene ID: "ENSG00000101412" species: "Homo sapiens" TF status: "direct" TF family: "E2F" DBDs: "E2F_TDP"]; E2f1[gene ID: "ENSMUSG00000027490" species: "Mus musculus" TF status: "inferred" TF family: "E2F" DBDs: "E2F_TDP"]'; q-value = 0.000787)	frozenset({'weight>90.0%', 'activating', 'hg19-500bp-upstream-7species.mc9nr'})	[('E2F1', 1.0), ('TTC9C', 2.4264404313856085), ('RNASEH2A', 1.1910298068643563), ('CHERP', 1.9073627258543424)]	469
E2F1	transfac_public__M00516	0.08461822790157356	3.1991166506758377	0.0	1.0	gene is directly annotated	frozenset({'weight>90.0%', 'activating', 'hg19-500bp-upstream-7species.mc9nr'})	[('E2F1', 1.0), ('CHERP', 1.9073627258543424), ('C2orf49', 1.3081697244090391), ('DLST', 1.4292252617063448), ('TTC9C', 2.4264404313856085), ('ATP6V1F', 1.1889725622353495), ('C3orf38', 1.7859382823244054)]	1488
E2F1	cisbp__M0665	0.09385890801562995	3.644797620702217	7.6e-05	1.0	motif similar to cisbp__M3134 ('E2F1[gene ID: "ENSG00000101412" species: "Homo sapiens" TF status: "direct" TF family: "E2F" DBDs: "E2F_TDP"]; E2f1[gene ID: "ENSMUSG00000027490" species: "Mus musculus" TF status: "inferred" TF family: "E2F" DBDs: "E2F_TDP"]'; q-value = 7.59e-05) which is directly annotated	frozenset({'weight>90.0%', 'activating', 'hg19-500bp-upstream-7species.mc9nr'})	[('CHERP', 1.9073627258543424), ('E2F1', 1.0), ('C2orf49', 1.3081697244090391), ('TTC9C', 2.4264404313856085), ('DLST', 1.4292252617063448), ('C9orf72', 1.9200527778311187), ('ATP6V1F', 1.1889725622353495)]	1394
E2F1	dbcorrdb__E2F6__ENCSR000EVK_1__m1	0.08577991340162636	3.2551451154791535	0.00016299999999999998	1.0	gene is annotated for similar motif hocomoco__E2F1_HUMAN.H11MO.0.A ('E2F1_HUMAN'; q-value = 0.000163)	frozenset({'weight>90.0%', 'activating', 'hg19-500bp-upstream-7species.mc9nr'})	[('CHERP', 1.9073627258543424), ('TTC9C', 2.4264404313856085), ('C2orf49', 1.3081697244090391), ('C9orf72', 1.9200527778311187), ('DLST', 1.4292252617063448), ('PAFAH1B2', 1.5385833391884978), ('E2F1', 1.0), ('GTF2E2', 2.7916712047862937), ('TMEM54', 2.2471281000821914), ('FBLN2', 3.1303767796725337), ('RAB11A', 0.96474056470959), ('BRF2', 0.959285596022987), ('MRPL28', 1.675518595469229), ('BRD7…	4882
E2F1	transfac_pro__M00920	0.08678318724258105	3.303533335082018	0.0	1.0	gene is directly annotated	frozenset({'weight>90.0%', 'activating', 'hg19-500bp-upstream-7species.mc9nr'})	[('E2F1', 1.0), ('CHERP', 1.9073627258543424), ('DLST', 1.4292252617063448), ('ATP6V1F', 1.1889725622353495), ('RNASEH2A', 1.1910298068643563), ('C2orf49', 1.3081697244090391), ('TTC9C', 2.4264404313856085)]	1637
E2F1	dbcorrdb__POLR2A__ENCSR000EAY_1__m1	0.12361389798289155	5.0798903441871595	0.000223	1.0	motif similar to dbcorrdb__E2F1__ENCSR000EVJ_1__m1 ('E2F1 (ENCSR000EVJ-1, motif 1)'; q-value = 0.000223) which is directly annotated	frozenset({'weight>90.0%', 'activating', 'hg19-500bp-upstream-7species.mc9nr'})	[('CHERP', 1.9073627258543424), ('RAB11A', 0.96474056470959), ('PAFAH1B2', 1.5385833391884978), ('C2orf49', 1.3081697244090391), ('BRF2', 0.959285596022987)]	533
E2F3	transfac_pro__M00736	0.0890228263657348	3.0737370923024376	0.00065	1.0	gene is annotated for similar motif transfac_pro__M00940 ('V$E2F1_Q6_01: E2F-1'; q-value = 0.00065)	frozenset({'weight>90.0%', 'activating', 'hg19-500bp-upstream-7species.mc9nr'})	[('E2F3', 1.0), ('NPAT', 2.5575390199062067), ('SMARCA4', 1.5954671927236426), ('PGP', 1.5891456947294609), ('PRKCE', 1.7311185177961212), ('ABI2', 1.9961012830868825), ('PRKDC', 1.3807733261454207), ('SPATS2', 1.0201179047469506), ('ARRDC4', 1.2315796433055146), ('TXNDC12', 4.650142100613371), ('TMEFF1', 1.0389910361778476), ('CCT3', 1.2173823756279416), ('LTBP3', 1.1145580257708103), ('COL3A1',…	4690
E2F6	cisbp__M4480	0.07555838690372772	3.507463106056774	3.9e-05	1.0	gene is annotated for similar motif dbcorrdb__E2F6__ENCSR000EWJ_1__m1 ('E2F6 (ENCSR000EWJ-1, motif 1)'; q-value = 3.94e-05)	frozenset({'weight>90.0%', 'activating', 'hg19-500bp-upstream-7species.mc9nr'})	[('OSBPL8', 1.1234143519502655), ('SNAP29', 1.424323112608093), ('PANK3', 0.9938519234385434), ('GLA', 1.4354769063005737), ('ADK', 0.9626518320701982), ('CCNG2', 1.6970687811121186), ('M6PR', 1.2745338336242833), ('PER2', 1.0026383273619022), ('PTGS2', 1.3283575684765003), ('LTBR', 1.053378832608494), ('PRDX4', 0.9915980863918832)]	845
E2F6	cisbp__M4429	0.0737244454740256	3.3817928285663306	0.00032	1.0	gene is annotated for similar motif dbcorrdb__E2F6__ENCSR000EWJ_1__m1 ('E2F6 (ENCSR000EWJ-1, motif 1)'; q-value = 0.00032)	frozenset({'weight>90.0%', 'activating', 'hg19-500bp-upstream-7species.mc9nr'})	[('OSBPL8', 1.1234143519502655), ('ADK', 0.9626518320701982), ('GLA', 1.4354769063005737), ('SNAP29', 1.424323112608093), ('PANK3', 0.9938519234385434), ('M6PR', 1.2745338336242833), ('CCNG2', 1.6970687811121186), ('PTGS2', 1.3283575684765003), ('PER2', 1.0026383273619022)]	518
E2F6	cisbp__M4596	0.07008551958456401	3.132436541124766	0.0004969999999999999	1.0	gene is annotated for similar motif dbcorrdb__E2F6__ENCSR000EWJ_1__m1 ('E2F6 (ENCSR000EWJ-1, motif 1)'; q-value = 0.000497)	frozenset({'weight>90.0%', 'activating', 'hg19-500bp-upstream-7species.mc9nr'})	[('GLA', 1.4354769063005737), ('PANK3', 0.9938519234385434), ('SNAP29', 1.424323112608093), ('ADK', 0.9626518320701982), ('LTBR', 1.053378832608494), ('OSBPL8', 1.1234143519502655), ('CCNG2', 1.6970687811121186), ('PTGS2', 1.3283575684765003), ('PER2', 1.0026383273619022), ('M6PR', 1.2745338336242833), ('NUDT11', 0.9568273248171424), ('PRDX4', 0.9915980863918832)]	816
E2F6	dbcorrdb__BHLHE40__ENCSR000BID_1__m1	0.06864732341074496	3.0338845866717334	3e-06	1.0	gene is annotated for similar motif dbcorrdb__E2F6__ENCSR000EWJ_1__m1 ('E2F6 (ENCSR000EWJ-1, motif 1)'; q-value = 2.61e-06)	frozenset({'weight>90.0%', 'activating', 'hg19-500bp-upstream-7species.mc9nr'})	[('GLA', 1.4354769063005737), ('OSBPL8', 1.1234143519502655), ('PER2', 1.0026383273619022), ('LTBR', 1.053378832608494), ('PANK3', 0.9938519234385434), ('SNAP29', 1.424323112608093), ('ADK', 0.9626518320701982), ('CCNG2', 1.6970687811121186), ('NUDT11', 0.9568273248171424), ('PTGS2', 1.3283575684765003), ('MPI', 1.3819616493969886), ('M6PR', 1.2745338336242833), ('NR2F2', 2.0591968566658725), ('G…	2272
E2F6	dbcorrdb__GABPA__ENCSR000BIW_1__m2	0.07082874847975908	3.183366074634051	0.0007019999999999999	1.0	gene is annotated for similar motif dbcorrdb__E2F6__ENCSR000BLI_1__m1 ('E2F6 (ENCSR000BLI-1, motif 1)'; q-value = 0.000702)	frozenset({'weight>90.0%', 'activating', 'hg19-500bp-upstream-7species.mc9nr'})	[('NOC3L', 1.746734757545186), ('ZMPSTE24', 3.3956748369952026), ('ZRANB2', 0.9788795932668058), ('NUP214', 0.9880354229424309), ('HMGXB3', 1.1832993678514403), ('PANK3', 0.9938519234385434), ('RBM42', 3.6682748001879584), ('RIC8B', 2.3874890567553098), ('M6PR', 1.2745338336242833), ('PER2', 1.0026383273619022), ('EVC2', 1.5280416598255016), ('CCNG2', 1.6970687811121186), ('LTBR', 1.0533788326084…	3350
E2F6	dbcorrdb__POLR2A__ENCSR000BHH_1__m1	0.07893670006370533	3.7389609856444337	2e-06	1.0	gene is annotated for similar motif dbcorrdb__E2F6__ENCSR000EWJ_1__m1 ('E2F6 (ENCSR000EWJ-1, motif 1)'; q-value = 1.99e-06)	frozenset({'weight>90.0%', 'activating', 'hg19-500bp-upstream-7species.mc9nr'})	[('ZRANB2', 0.9788795932668058), ('NOC3L', 1.746734757545186), ('FCHO2', 1.3103767332520824), ('ZMAT2', 1.2139186847385812), ('NUDT11', 0.9568273248171424), ('NUP214', 0.9880354229424309), ('PANK3', 0.9938519234385434), ('RBM17', 1.068821370357586), ('MMAA', 1.110683966008718), ('SNAP29', 1.424323112608093), ('M6PR', 1.2745338336242833), ('PER2', 1.0026383273619022), ('PHF6', 1.883312705514517), …	4054
E2F6	dbcorrdb__BHLHE40__ENCSR000DYJ_1__m1	0.0687534989672014	3.041160234315917	1e-06	1.0	gene is annotated for similar motif dbcorrdb__E2F6__ENCSR000EWJ_1__m1 ('E2F6 (ENCSR000EWJ-1, motif 1)'; q-value = 5.87e-07)	frozenset({'weight>90.0%', 'activating', 'hg19-500bp-upstream-7species.mc9nr'})	[('OSBPL8', 1.1234143519502655), ('PER2', 1.0026383273619022), ('GLA', 1.4354769063005737), ('LTBR', 1.053378832608494), ('NUDT11', 0.9568273248171424), ('SNAP29', 1.424323112608093), ('PANK3', 0.9938519234385434), ('CCNG2', 1.6970687811121186)]	536
E2F6	cisbp__M4514	0.07165884828478215	3.2402484107613048	0.0008789999999999999	1.0	gene is annotated for similar motif dbcorrdb__E2F6__ENCSR000EWJ_1__m1 ('E2F6 (ENCSR000EWJ-1, motif 1)'; q-value = 0.000879)	frozenset({'weight>90.0%', 'activating', 'hg19-500bp-upstream-7species.mc9nr'})	[('ADK', 0.9626518320701982), ('OSBPL8', 1.1234143519502655), ('GLA', 1.4354769063005737), ('SNAP29', 1.424323112608093), ('PANK3', 0.9938519234385434), ('M6PR', 1.2745338336242833), ('CCNG2', 1.6970687811121186), ('PTGS2', 1.3283575684765003)]	456
E2F6	cisbp__M4481	0.07367618385745449	3.3784857160007924	0.00045099999999999996	1.0	gene is annotated for similar motif dbcorrdb__E2F6__ENCSR000EWJ_1__m1 ('E2F6 (ENCSR000EWJ-1, motif 1)'; q-value = 0.000451)	frozenset({'weight>90.0%', 'activating', 'hg19-500bp-upstream-7species.mc9nr'})	[('OSBPL8', 1.1234143519502655), ('GLA', 1.4354769063005737), ('ADK', 0.9626518320701982), ('SNAP29', 1.424323112608093), ('PANK3', 0.9938519234385434), ('M6PR', 1.2745338336242833), ('CCNG2', 1.6970687811121186), ('PTGS2', 1.3283575684765003), ('PER2', 1.0026383273619022)]	470
E2F6	cisbp__M4515	0.07049091716376132	3.1602162866752854	0.000245	1.0	gene is annotated for similar motif dbcorrdb__E2F6__ENCSR000EWJ_1__m1 ('E2F6 (ENCSR000EWJ-1, motif 1)'; q-value = 0.000245)	frozenset({'weight>90.0%', 'activating', 'hg19-500bp-upstream-7species.mc9nr'})	[('OSBPL8', 1.1234143519502655), ('ADK', 0.9626518320701982), ('GLA', 1.4354769063005737), ('SNAP29', 1.424323112608093), ('PANK3', 0.9938519234385434), ('M6PR', 1.2745338336242833), ('CCNG2', 1.6970687811121186), ('PTGS2', 1.3283575684765003), ('PER2', 1.0026383273619022)]	615
E2F6	dbcorrdb__USF1__ENCSR000BGI_1__m1	0.06829018744811877	3.0094119536867527	0.0	1.0	gene is annotated for similar motif dbcorrdb__E2F6__ENCSR000EWJ_1__m1 ('E2F6 (ENCSR000EWJ-1, motif 1)'; q-value = 2.17e-08)	frozenset({'weight>90.0%', 'activating', 'hg19-500bp-upstream-7species.mc9nr'})	[('GLA', 1.4354769063005737), ('PANK3', 0.9938519234385434), ('ADK', 0.9626518320701982), ('SNAP29', 1.424323112608093), ('OSBPL8', 1.1234143519502655), ('M6PR', 1.2745338336242833)]	306
E2F6	cisbp__M4637	0.07176502384123859	3.2475240584054883	0.000346	1.0	gene is annotated for similar motif dbcorrdb__E2F6__ENCSR000EWJ_1__m1 ('E2F6 (ENCSR000EWJ-1, motif 1)'; q-value = 0.000346)	frozenset({'weight>90.0%', 'activating', 'hg19-500bp-upstream-7species.mc9nr'})	[('ADK', 0.9626518320701982), ('GLA', 1.4354769063005737), ('OSBPL8', 1.1234143519502655), ('SNAP29', 1.424323112608093), ('PANK3', 0.9938519234385434), ('CCNG2', 1.6970687811121186), ('M6PR', 1.2745338336242833)]	361
E2F6	hocomoco__USF2_HUMAN.H11MO.0.A	0.07272060384934653	3.31300488720314	1e-06	1.0	gene is annotated for similar motif dbcorrdb__E2F6__ENCSR000EWJ_1__m1 ('E2F6 (ENCSR000EWJ-1, motif 1)'; q-value = 9.45e-07)	frozenset({'weight>90.0%', 'activating', 'hg19-500bp-upstream-7species.mc9nr'})	[('GLA', 1.4354769063005737), ('SNAP29', 1.424323112608093), ('ADK', 0.9626518320701982), ('PANK3', 0.9938519234385434), ('OSBPL8', 1.1234143519502655), ('CCNG2', 1.6970687811121186), ('M6PR', 1.2745338336242833), ('PER2', 1.0026383273619022), ('PTGS2', 1.3283575684765003)]	563
E2F6	dbcorrdb__POLR2A__ENCSR000EAR_1__m1	0.07303913051871586	3.334831830135691	0.00018600000000000002	1.0	gene is annotated for similar motif dbcorrdb__E2F6__ENCSR000BLI_1__m1 ('E2F6 (ENCSR000BLI-1, motif 1)'; q-value = 0.000186)	frozenset({'weight>90.0%', 'activating', 'hg19-500bp-upstream-7species.mc9nr'})	[('FCHO2', 1.3103767332520824), ('ZRANB2', 0.9788795932668058), ('SNAP29', 1.424323112608093), ('ZMAT2', 1.2139186847385812), ('NUDT11', 0.9568273248171424), ('NOC3L', 1.746734757545186), ('PANK3', 0.9938519234385434), ('MMAA', 1.110683966008718), ('PHF6', 1.883312705514517), ('PER2', 1.0026383273619022), ('M6PR', 1.2745338336242833), ('SRPK1', 1.1750374752588215), ('RBM17', 1.068821370357586), (…	1951
E2F6	dbcorrdb__ATF3__ENCSR000BJY_1__m2	0.07773981197274184	3.6569445940190914	7.7e-05	1.0	gene is annotated for similar motif dbcorrdb__E2F6__ENCSR000EWJ_1__m1 ('E2F6 (ENCSR000EWJ-1, motif 1)'; q-value = 7.68e-05)	frozenset({'weight>90.0%', 'activating', 'hg19-500bp-upstream-7species.mc9nr'})	[('NUP214', 0.9880354229424309), ('FCHO2', 1.3103767332520824), ('OSBPL8', 1.1234143519502655), ('ADK', 0.9626518320701982), ('PANK3', 0.9938519234385434), ('HMGXB3', 1.1832993678514403), ('RBM42', 3.6682748001879584), ('SNAP29', 1.424323112608093), ('M6PR', 1.2745338336242833), ('SYNC', 1.0388273351669126), ('KLHL3', 1.0673511161650078), ('EGLN2', 1.1229400733342985), ('PHF6', 1.883312705514517)…	4147
E2F6	dbcorrdb__BHLHE40__ENCSR000EGV_1__m1	0.07333835254145672	3.355335928042026	0.0	1.0	gene is annotated for similar motif dbcorrdb__E2F6__ENCSR000EWJ_1__m1 ('E2F6 (ENCSR000EWJ-1, motif 1)'; q-value = 2.34e-08)	frozenset({'weight>90.0%', 'activating', 'hg19-500bp-upstream-7species.mc9nr'})	[('GLA', 1.4354769063005737), ('OSBPL8', 1.1234143519502655), ('PER2', 1.0026383273619022), ('PANK3', 0.9938519234385434), ('SNAP29', 1.424323112608093), ('LTBR', 1.053378832608494), ('M6PR', 1.2745338336242833), ('NUDT11', 0.9568273248171424), ('CCNG2', 1.6970687811121186), ('ADK', 0.9626518320701982), ('PTGS2', 1.3283575684765003), ('MPI', 1.3819616493969886), ('CXorf56', 1.109165740373655), ('…	2028
EGR3	transfac_public__M00246	0.08724076023029778	3.0261516354914835	1e-06	1.0	gene is annotated for similar motif taipale_cyt_meth__EGR3_NMCGCCCACGCAN_FL_meth ('EGR3 [Znf_C2H2, CpG-meth]'; q-value = 5.05e-07)	frozenset({'weight>90.0%', 'activating', 'hg19-500bp-upstream-7species.mc9nr'})	[('FUS', 1.1493490674041165), ('NOVA1', 2.6032089700490983), ('THBS1', 1.1454409055577577), ('KCND3', 1.382454006880357), ('SMCHD1', 1.00644649328775), ('SERTAD1', 1.4969965193409682), ('SARM1', 1.7941839715160932), ('SLITRK2', 1.4573151573487215), ('NFKBIZ', 1.1011153144176486), ('KALRN', 1.1615137531694142), ('PTGES2', 1.427371282061955), ('AMD1', 1.8798319993078163), ('GPR176', 1.1268288113565…	655
EGR3	taipale_cyt_meth__EGR4_NMCGCCCACGCAN_eDBD	0.0902866340617842	3.2100740035278705	0.0	1.0	gene is annotated for similar motif taipale_cyt_meth__EGR3_NMCGCCCACGCAN_FL ('EGR3 [Znf_C2H2]'; q-value = 1.3e-10)	frozenset({'weight>90.0%', 'activating', 'hg19-500bp-upstream-7species.mc9nr'})	[('THBS1', 1.1454409055577577), ('NOVA1', 2.6032089700490983), ('FAM102A', 0.9895289358118614), ('FUS', 1.1493490674041165), ('PTGES2', 1.427371282061955), ('SERTAD1', 1.4969965193409682), ('SMCHD1', 1.00644649328775), ('SARM1', 1.7941839715160932), ('NFKBIZ', 1.1011153144176486), ('KALRN', 1.1615137531694142), ('KCND3', 1.382454006880357), ('TGFB3', 1.399335529504531), ('HPCAL1', 1.0465236599334…	1315
EGR3	cisbp__M3176	0.08724076023029778	3.0261516354914835	1e-06	1.0	gene is annotated for similar motif taipale_cyt_meth__EGR3_NMCGCCCACGCAN_FL_meth ('EGR3 [Znf_C2H2, CpG-meth]'; q-value = 5.05e-07)	frozenset({'weight>90.0%', 'activating', 'hg19-500bp-upstream-7species.mc9nr'})	[('FUS', 1.1493490674041165), ('NOVA1', 2.6032089700490983), ('THBS1', 1.1454409055577577), ('KCND3', 1.382454006880357), ('SMCHD1', 1.00644649328775), ('SERTAD1', 1.4969965193409682), ('SARM1', 1.7941839715160932), ('NFKBIZ', 1.1011153144176486), ('SLITRK2', 1.4573151573487215), ('KALRN', 1.1615137531694142), ('AMD1', 1.8798319993078163), ('PTGES2', 1.427371282061955), ('GPR176', 1.1268288113565…	642
EGR3	dbcorrdb__HDAC2__ENCSR000AQG_1__m4	0.08880703274933449	3.120729601168731	0.000826	1.0	motif similar to transfac_pro__M00982 ('V$KROX_Q6: KROX'; q-value = 0.000826) which is directly annotated	frozenset({'weight>90.0%', 'activating', 'hg19-500bp-upstream-7species.mc9nr'})	[('ATP2A2', 1.1828818683291016), ('KLF2', 2.144579554800921), ('ZHX2', 2.149855349798204), ('FAM102A', 0.9895289358118614), ('KCND3', 1.382454006880357), ('RAI14', 1.5347968011689228), ('SPSB1', 1.7096746482546272), ('MCAM', 1.6541586939635142), ('TUBA1C', 2.3305780230763142), ('REPIN1', 3.333211148505804), ('SMCHD1', 1.00644649328775), ('MIDN', 1.2233860947394928), ('FOSB', 3.3248977896907097), …	2425
EGR3	dbcorrdb__SREBF2__ENCSR000DYT_1__m7	0.08801461028911038	3.072879879403167	0.00091	1.0	motif similar to transfac_pro__M00982 ('V$KROX_Q6: KROX'; q-value = 0.00091) which is directly annotated	frozenset({'weight>90.0%', 'activating', 'hg19-500bp-upstream-7species.mc9nr'})	[('ZHX2', 2.149855349798204), ('KLF2', 2.144579554800921), ('ATP2A2', 1.1828818683291016), ('KCND3', 1.382454006880357), ('MCAM', 1.6541586939635142), ('FOSB', 3.3248977896907097), ('REPIN1', 3.333211148505804), ('SPSB1', 1.7096746482546272), ('FAM102A', 0.9895289358118614), ('NFKBIZ', 1.1011153144176486), ('RAI14', 1.5347968011689228), ('SMCHD1', 1.00644649328775), ('CALM1', 1.4588642194744288),…	1306
EGR3	taipale_cyt_meth__EGR3_NMCGCCCACGCAN_FL	0.08872036154274748	3.115496037850623	0.0	1.0	gene is directly annotated	frozenset({'weight>90.0%', 'activating', 'hg19-500bp-upstream-7species.mc9nr'})	[('FUS', 1.1493490674041165), ('NOVA1', 2.6032089700490983), ('THBS1', 1.1454409055577577), ('SERTAD1', 1.4969965193409682), ('FAM102A', 0.9895289358118614), ('SMCHD1', 1.00644649328775), ('SARM1', 1.7941839715160932), ('PTGES2', 1.427371282061955), ('HPCAL1', 1.046523659933457), ('KCND3', 1.382454006880357), ('AMD1', 1.8798319993078163), ('KLF2', 2.144579554800921), ('KALRN', 1.1615137531694142)…	1135
EGR3	dbcorrdb__NELFE__ENCSR000DOF_1__m6	0.08857178233145546	3.1065242150195793	0.000492	1.0	motif similar to transfac_pro__M00982 ('V$KROX_Q6: KROX'; q-value = 0.000492) which is directly annotated	frozenset({'weight>90.0%', 'activating', 'hg19-500bp-upstream-7species.mc9nr'})	[('ZHX2', 2.149855349798204), ('KLF2', 2.144579554800921), ('RAI14', 1.5347968011689228), ('FAM102A', 0.9895289358118614), ('KCND3', 1.382454006880357), ('SPSB1', 1.7096746482546272), ('MCAM', 1.6541586939635142), ('ATP2A2', 1.1828818683291016), ('IRF1', 5.0701951900607245), ('SMCHD1', 1.00644649328775), ('REPIN1', 3.333211148505804), ('DYNC1H1', 2.6592795309087904), ('DLGAP4', 1.0112454674028186…	3161
EGR3	taipale__EGR2_DBD_MCGCCCACGCA	0.09184052497987989	3.3039043173025306	0.0	1.0	gene is annotated for similar motif cisbp__M5369 ('EGR3[gene ID: "ENSG00000179388" species: "Homo sapiens" TF status: "direct" TF family: "C2H2 ZF" DBDs: "zf-C2H2"]; Egr4[gene ID: "ENSMUSG00000071341" species: "Mus musculus" TF status: "inferred" TF family: "C2H2 ZF" DBDs: "zf-C2H2"]'; q-value = 5.3e-08)	frozenset({'weight>90.0%', 'activating', 'hg19-500bp-upstream-7species.mc9nr'})	[('NOVA1', 2.6032089700490983), ('FUS', 1.1493490674041165), ('THBS1', 1.1454409055577577), ('KCND3', 1.382454006880357), ('PTGES2', 1.427371282061955), ('NFKBIZ', 1.1011153144176486), ('SERTAD1', 1.4969965193409682), ('FAM102A', 0.9895289358118614), ('SMCHD1', 1.00644649328775), ('GPR176', 1.1268288113565386), ('AMD1', 1.8798319993078163), ('SARM1', 1.7941839715160932), ('STRN3', 0.9740476010012…	469
EGR3	cisbp__M5367	0.0896118368104996	3.169326974836882	0.0	1.0	gene is annotated for similar motif cisbp__M5369 ('EGR3[gene ID: "ENSG00000179388" species: "Homo sapiens" TF status: "direct" TF family: "C2H2 ZF" DBDs: "zf-C2H2"]; Egr4[gene ID: "ENSMUSG00000071341" species: "Mus musculus" TF status: "inferred" TF family: "C2H2 ZF" DBDs: "zf-C2H2"]'; q-value = 5.3e-08)	frozenset({'weight>90.0%', 'activating', 'hg19-500bp-upstream-7species.mc9nr'})	[('NOVA1', 2.6032089700490983), ('FUS', 1.1493490674041165), ('THBS1', 1.1454409055577577), ('KCND3', 1.382454006880357), ('PTGES2', 1.427371282061955), ('NFKBIZ', 1.1011153144176486), ('SERTAD1', 1.4969965193409682), ('FAM102A', 0.9895289358118614), ('SMCHD1', 1.00644649328775), ('GPR176', 1.1268288113565386), ('AMD1', 1.8798319993078163), ('RAI14', 1.5347968011689228), ('STRN3', 0.9740476010012…	616
ELF3	cisbp__M4563	0.08903052064631957	3.329190358914655	0.00016	1.0	gene is annotated for similar motif hocomoco__ELF3_HUMAN.H11MO.0.A ('ELF3_HUMAN'; q-value = 0.00016)	frozenset({'weight>90.0%', 'activating', 'hg19-500bp-upstream-7species.mc9nr'})	[('SDHAF2', 11.571495802619411), ('UVRAG', 1.2774714759902543), ('HSPA4', 1.586352322094887), ('SFT2D1', 1.7160629562626757), ('MANBAL', 5.504047000693086), ('MEA1', 1.2554586742700615), ('MRPL18', 1.3644594889266723), ('PARVA', 1.410249842713722), ('TMEM184C', 2.553875079394289), ('NPC1', 5.798309743951182), ('FBXW2', 3.0684054030441854), ('YTHDF2', 1.1809939773180584), ('CCDC28A', 2.31516709490…	2460
ELF3	dbcorrdb__POLR2AphosphoS5__ENCSR000BQC_1__m1	0.08463195691202872	3.0967156611076265	0.0007610000000000001	1.0	motif similar to transfac_pro__M07285 ('V$ESE1_Q6: ESE-1'; q-value = 0.000761) which is directly annotated	frozenset({'weight>90.0%', 'activating', 'hg19-500bp-upstream-7species.mc9nr'})	[('HSPA4', 1.586352322094887), ('SFT2D1', 1.7160629562626757), ('UVRAG', 1.2774714759902543), ('SDHAF2', 11.571495802619411), ('MEA1', 1.2554586742700615), ('SCARF1', 1.9222778087538464)]	617
ELF3	cisbp__M4460	0.0903770197486535	3.4003560827331323	0.00032900000000000003	1.0	motif similar to hocomoco__ELF3_HUMAN.H11MO.0.A ('ELF3_HUMAN'; q-value = 0.000329) which is directly annotated	frozenset({'weight>90.0%', 'activating', 'hg19-500bp-upstream-7species.mc9nr'})	[('SDHAF2', 11.571495802619411), ('SFT2D1', 1.7160629562626757), ('UVRAG', 1.2774714759902543), ('HSPA4', 1.586352322094887), ('MANBAL', 5.504047000693086), ('MEA1', 1.2554586742700615), ('PARVA', 1.410249842713722), ('TMEM184C', 2.553875079394289), ('MRPL18', 1.3644594889266723), ('CCDC28A', 2.3151670949054908), ('FBXW2', 3.0684054030441854), ('YTHDF2', 1.1809939773180584), ('NSUN5', 7.955808223…	4864
ELF3	cisbp__M4617	0.09364452423698384	3.5730515725326395	0.0004	1.0	gene is annotated for similar motif taipale_cyt_meth__ELF3_ACCCGGAAGNNNNNNNNNWWWWW_eDBD ('ELF3 [ETS]'; q-value = 0.0004)	frozenset({'weight>90.0%', 'activating', 'hg19-500bp-upstream-7species.mc9nr'})	[('SFT2D1', 1.7160629562626757), ('SDHAF2', 11.571495802619411), ('UVRAG', 1.2774714759902543), ('HSPA4', 1.586352322094887), ('MANBAL', 5.504047000693086), ('MEA1', 1.2554586742700615), ('PARVA', 1.410249842713722), ('MRPL18', 1.3644594889266723), ('FBXW2', 3.0684054030441854), ('TMEM184C', 2.553875079394289), ('YTHDF2', 1.1809939773180584), ('NPC1', 5.798309743951182), ('NSUN5', 7.9558082231128…	4377
ELF3	dbcorrdb__ELF1__ENCSR000BMZ_1__m1	0.08409335727109515	3.0682493715802357	0.00023199999999999997	1.0	motif similar to hocomoco__ELF3_HUMAN.H11MO.0.A ('ELF3_HUMAN'; q-value = 0.000232) which is directly annotated	frozenset({'weight>90.0%', 'activating', 'hg19-500bp-upstream-7species.mc9nr'})	[('SDHAF2', 11.571495802619411), ('HSPA4', 1.586352322094887), ('UVRAG', 1.2774714759902543), ('MANBAL', 5.504047000693086), ('PARVA', 1.410249842713722), ('SFT2D1', 1.7160629562626757), ('MEA1', 1.2554586742700615), ('MRPL18', 1.3644594889266723), ('CCDC28A', 2.3151670949054908), ('SCARF1', 1.9222778087538464), ('SH2B3', 3.3613547524884417), ('SUCLG1', 1.3712319071440326), ('ELF3', 1.0), ('NSUN5…	3967
ELF3	dbcorrdb__ELF1__ENCSR000BPT_1__m1	0.08782764811490126	3.2656156456368146	0.000236	1.0	motif similar to hocomoco__ELF3_HUMAN.H11MO.0.A ('ELF3_HUMAN'; q-value = 0.000236) which is directly annotated	frozenset({'weight>90.0%', 'activating', 'hg19-500bp-upstream-7species.mc9nr'})	[('SDHAF2', 11.571495802619411), ('HSPA4', 1.586352322094887), ('UVRAG', 1.2774714759902543), ('SFT2D1', 1.7160629562626757), ('MANBAL', 5.504047000693086), ('PARVA', 1.410249842713722), ('MEA1', 1.2554586742700615), ('SH2B3', 3.3613547524884417), ('CCDC28A', 2.3151670949054908), ('MRPL18', 1.3644594889266723), ('SCARF1', 1.9222778087538464), ('NSUN5', 7.955808223112898), ('SUCLG1', 1.37123190714…	4586
ELK1	dbcorrdb__YY1__ENCSR000EWF_1__m2	0.06203576583236526	3.308312492009524	0.00023700000000000001	1.0	gene is annotated for similar motif dbcorrdb__ELK1__ENCSR000ECI_1__m1 ('ELK1 (ENCSR000ECI-1, motif 1)'; q-value = 0.000237)	frozenset({'weight>90.0%', 'activating', 'hg19-500bp-upstream-7species.mc9nr'})	[('PICALM', 0.9452375291752486), ('PRKAR2A', 1.0738741543597004), ('EIF3H', 0.940845478154313), ('GPS2', 1.1906775918135954), ('NUP62', 2.6477041570708577), ('FAM184A', 1.5825072803507259), ('SLX4', 1.084933788279606), ('TRIP11', 1.0049448817737163), ('RNF38', 1.4957689163832966), ('UVRAG', 3.9006788747346017), ('GTF2A2', 1.3350762138580994), ('TSPYL4', 1.5878281170640454), ('MYO10', 2.5721588658…	4832
ELK1	dbcorrdb__POLR2A__ENCSR000FAW_1__m1	0.060838877741401766	3.213279494537834	1e-05	1.0	gene is annotated for similar motif dbcorrdb__ELK1__ENCSR000EFU_1__m1 ('ELK1 (ENCSR000EFU-1, motif 1)'; q-value = 1e-05)	frozenset({'weight>90.0%', 'activating', 'hg19-500bp-upstream-7species.mc9nr'})	[('NUP62', 2.6477041570708577), ('SLX4', 1.084933788279606), ('UVRAG', 3.9006788747346017), ('GPS2', 1.1906775918135954), ('PRKAR2A', 1.0738741543597004), ('EIF3H', 0.940845478154313), ('MANBAL', 1.9983134439044492), ('TAOK2', 2.3113932432033053), ('NUDT8', 2.7031258890959355), ('TIMM17A', 2.8616981331166738), ('EIF3M', 1.166287590677835), ('SMARCA4', 1.1324994884636312), ('PTPRS', 1.248831550181…	1534
ELK1	taipale_tf_pairs__ELK1_PAX9_RSCGGAACYACGCWYSANTG_CAP	0.061419720491428166	3.259398449193213	0.0	1.0	gene is directly annotated	frozenset({'weight>90.0%', 'activating', 'hg19-500bp-upstream-7species.mc9nr'})	[('MED29', 2.449716530152987), ('C8orf59', 3.8872892109201134), ('SLC16A8', 1.517504323076624), ('ARHGAP18', 1.1488427129011056), ('ZDHHC7', 0.9480951029406122), ('ASNSD1', 2.693392140057788), ('OPA1', 1.4394544404321774), ('PRKAR2A', 1.0738741543597004), ('ATP5C1', 0.9660413176386864), ('SOSTDC1', 2.5616728248022937)]	804
ELK1	dbcorrdb__POLR2A__ENCSR000EAD_1__m1	0.06559122751434505	3.590616396263664	0.00032900000000000003	1.0	gene is annotated for similar motif dbcorrdb__ELK1__ENCSR000EFU_1__m1 ('ELK1 (ENCSR000EFU-1, motif 1)'; q-value = 0.000329)	frozenset({'weight>90.0%', 'activating', 'hg19-500bp-upstream-7species.mc9nr'})	[('NUP62', 2.6477041570708577), ('SLX4', 1.084933788279606), ('UVRAG', 3.9006788747346017), ('GPS2', 1.1906775918135954), ('TAOK2', 2.3113932432033053), ('MANBAL', 1.9983134439044492), ('EIF3H', 0.940845478154313), ('TIMM17A', 2.8616981331166738), ('SRFBP1', 1.1296917331290677), ('NUDT8', 2.7031258890959355), ('TFAM', 1.7450143952543002), ('PRKAR2A', 1.0738741543597004), ('TIPARP', 1.876633340976…	4165
ELK1	dbcorrdb__POLR2A__ENCSR000EBC_1__m1	0.06133171401415144	3.252410728790883	0.000181	1.0	motif similar to dbcorrdb__ELK1__ENCSR000DZB_1__m1 ('ELK1 (ENCSR000DZB-1, motif 1)'; q-value = 0.000181) which is directly annotated	frozenset({'weight>90.0%', 'activating', 'hg19-500bp-upstream-7species.mc9nr'})	[('NUP62', 2.6477041570708577), ('SLX4', 1.084933788279606), ('UVRAG', 3.9006788747346017), ('GPS2', 1.1906775918135954), ('TAOK2', 2.3113932432033053), ('PRKAR2A', 1.0738741543597004), ('EIF3H', 0.940845478154313), ('MANBAL', 1.9983134439044492), ('TIMM17A', 2.8616981331166738), ('NUDT8', 2.7031258890959355), ('EIF3M', 1.166287590677835), ('GNPDA2', 2.045007943216115), ('SMARCA4', 1.132499488463…	3226
ELK1	dbcorrdb__POLR2A__ENCSR000BKI_1__m1	0.06351427465061428	3.4257061947686713	0.000572	1.0	motif similar to dbcorrdb__ELK1__ENCSR000EFU_1__m2 ('ELK1 (ENCSR000EFU-1, motif 2)'; q-value = 0.000572) which is directly annotated	frozenset({'weight>90.0%', 'activating', 'hg19-500bp-upstream-7species.mc9nr'})	[('UVRAG', 3.9006788747346017), ('SLX4', 1.084933788279606), ('GPS2', 1.1906775918135954), ('NUP62', 2.6477041570708577), ('TAOK2', 2.3113932432033053), ('TIMM17A', 2.8616981331166738), ('MANBAL', 1.9983134439044492), ('EIF3H', 0.940845478154313), ('TIPARP', 1.8766333409768416), ('EIF3M', 1.166287590677835), ('PTPRS', 1.2488315501810348), ('LMO4', 1.7746138803198193), ('TRIP11', 1.004944881773716…	1071
ELK1	dbcorrdb__POLR2A__ENCSR000EBK_1__m1	0.06037244341183511	3.1762445764054843	2.1e-05	1.0	motif similar to dbcorrdb__ELK1__ENCSR000DZB_1__m1 ('ELK1 (ENCSR000DZB-1, motif 1)'; q-value = 2.05e-05) which is directly annotated	frozenset({'weight>90.0%', 'activating', 'hg19-500bp-upstream-7species.mc9nr'})	[('UVRAG', 3.9006788747346017), ('SLX4', 1.084933788279606), ('GPS2', 1.1906775918135954), ('SRFBP1', 1.1296917331290677), ('EIF3H', 0.940845478154313), ('MANBAL', 1.9983134439044492), ('EIF3M', 1.166287590677835), ('TAOK2', 2.3113932432033053), ('TIMM17A', 2.8616981331166738), ('TFAM', 1.7450143952543002), ('TIPARP', 1.8766333409768416), ('NUDT8', 2.7031258890959355)]	915
ELK1	dbcorrdb__POLR2A__ENCSR000DLY_1__m1	0.06977153518498962	3.922533115374348	0.000336	1.0	motif similar to dbcorrdb__ELK1__ENCSR000DZB_1__m1 ('ELK1 (ENCSR000DZB-1, motif 1)'; q-value = 0.000336) which is directly annotated	frozenset({'weight>90.0%', 'activating', 'hg19-500bp-upstream-7species.mc9nr'})	[('UVRAG', 3.9006788747346017), ('SLX4', 1.084933788279606), ('NUP62', 2.6477041570708577), ('GPS2', 1.1906775918135954), ('EIF3H', 0.940845478154313), ('MANBAL', 1.9983134439044492), ('SRFBP1', 1.1296917331290677), ('TIMM17A', 2.8616981331166738), ('NUDT8', 2.7031258890959355), ('TAOK2', 2.3113932432033053), ('TIPARP', 1.8766333409768416), ('PRKAR2A', 1.0738741543597004), ('EIF3M', 1.16628759067…	1046
ELK4	taipale__FEV_DBD_ACCGGAAGTN	0.06596987958695925	3.0571354429386797	0.0	1.0	gene is annotated for similar motif transfac_pro__M02058 ('V$SAP1A_03: SAP1A (elk4)'; q-value = 1.97e-07)	frozenset({'weight>90.0%', 'activating', 'hg19-500bp-upstream-7species.mc9nr'})	[('COG3', 0.9702227314359638), ('SYVN1', 2.368478185189483), ('CRADD', 2.195108405692358), ('RGL2', 1.2635684649264918), ('MRPL51', 1.9694753452828235), ('COPS7A', 1.1234883584908917), ('EIF2S3', 2.0186289751806967), ('RPL34', 1.4174479726616227), ('RPL12', 2.391699140443805), ('CWC22', 2.4734876405576958), ('NAA35', 1.019134956187644), ('RPF1', 1.517615845281176), ('SETX', 1.151260275678964), ('…	4458
ELK4	transfac_pro__M02069	0.06745074271861314	3.1806117825644837	1e-06	1.0	gene is annotated for similar motif transfac_pro__M02058 ('V$SAP1A_03: SAP1A (elk4)'; q-value = 8.45e-07)	frozenset({'weight>90.0%', 'activating', 'hg19-500bp-upstream-7species.mc9nr'})	[('COG3', 0.9702227314359638), ('SYVN1', 2.368478185189483), ('RGL2', 1.2635684649264918), ('MRPL51', 1.9694753452828235), ('CRADD', 2.195108405692358), ('COPS7A', 1.1234883584908917), ('CWC22', 2.4734876405576958), ('RPF1', 1.517615845281176), ('NAA35', 1.019134956187644), ('RPL12', 2.391699140443805), ('EIF2S3', 2.0186289751806967), ('RPL34', 1.4174479726616227), ('SETX', 1.151260275678964), ('…	1029
ELK4	transfac_pro__M02039	0.06543242346967947	3.0123216362791214	0.0	1.0	motif similar to transfac_pro__M02058 ('V$SAP1A_03: SAP1A (elk4)'; q-value = 1.36e-08) which is directly annotated	frozenset({'weight>90.0%', 'activating', 'hg19-500bp-upstream-7species.mc9nr'})	[('COG3', 0.9702227314359638), ('RGL2', 1.2635684649264918), ('SYVN1', 2.368478185189483), ('MRPL51', 1.9694753452828235), ('COPS7A', 1.1234883584908917), ('EIF2S3', 2.0186289751806967), ('RPL12', 2.391699140443805), ('CRADD', 2.195108405692358), ('NAA35', 1.019134956187644), ('CTNNBL1', 1.4084914361245406), ('CWC22', 2.4734876405576958), ('MEA1', 6.485264969500332), ('MRPS34', 1.2866649264703012…	2920
ELK4	transfac_pro__M01987	0.06972063717137988	3.3698786043075106	0.0	1.0	gene is annotated for similar motif taipale_cyt_meth__ELK4_NRCMGGAWGTN_FL_meth ('ELK4 [ETS, CpG-meth]'; q-value = 1.56e-09)	frozenset({'weight>90.0%', 'activating', 'hg19-500bp-upstream-7species.mc9nr'})	[('COG3', 0.9702227314359638), ('SYVN1', 2.368478185189483), ('RGL2', 1.2635684649264918), ('MRPL51', 1.9694753452828235), ('CRADD', 2.195108405692358), ('COPS7A', 1.1234883584908917), ('RPL12', 2.391699140443805), ('MEA1', 6.485264969500332), ('EIF2S3', 2.0186289751806967), ('CWC22', 2.4734876405576958), ('NAA35', 1.019134956187644), ('CTNNBL1', 1.4084914361245406), ('RPF1', 1.517615845281176), …	2262
ELK4	cisbp__M5475	0.0671591441868975	3.1562979087385528	0.0	1.0	gene is annotated for similar motif transfac_pro__M02058 ('V$SAP1A_03: SAP1A (elk4)'; q-value = 4.15e-07)	frozenset({'weight>90.0%', 'activating', 'hg19-500bp-upstream-7species.mc9nr'})	[('COG3', 0.9702227314359638), ('SYVN1', 2.368478185189483), ('MRPL51', 1.9694753452828235), ('CRADD', 2.195108405692358), ('RGL2', 1.2635684649264918), ('RPF1', 1.517615845281176), ('COPS7A', 1.1234883584908917), ('MEA1', 6.485264969500332), ('TMEM60', 3.174354168945813), ('RPL12', 2.391699140443805), ('CWC22', 2.4734876405576958), ('EIF2S3', 2.0186289751806967), ('SCAMP2', 1.0535797602536359), …	2747
ELK4	taipale__ETV5_DBD_ACCGGAWGYN	0.0661128200436826	3.069054008539626	0.0	1.0	gene is annotated for similar motif taipale_cyt_meth__ELK4_NRCMGGAWGTN_FL_meth ('ELK4 [ETS, CpG-meth]'; q-value = 1.56e-09)	frozenset({'weight>90.0%', 'activating', 'hg19-500bp-upstream-7species.mc9nr'})	[('COG3', 0.9702227314359638), ('SYVN1', 2.368478185189483), ('RGL2', 1.2635684649264918), ('MRPL51', 1.9694753452828235), ('COPS7A', 1.1234883584908917), ('CRADD', 2.195108405692358), ('CWC22', 2.4734876405576958), ('RPL12', 2.391699140443805), ('NAA35', 1.019134956187644), ('CTNNBL1', 1.4084914361245406), ('EIF2S3', 2.0186289751806967), ('RPL34', 1.4174479726616227), ('RPF1', 1.517615845281176)…	831
ELK4	transfac_pro__M01992	0.06878866539354367	3.292169556589341	1e-06	1.0	motif similar to transfac_pro__M02058 ('V$SAP1A_03: SAP1A (elk4)'; q-value = 8.11e-07) which is directly annotated	frozenset({'weight>90.0%', 'activating', 'hg19-500bp-upstream-7species.mc9nr'})	[('COG3', 0.9702227314359638), ('SYVN1', 2.368478185189483), ('MRPL51', 1.9694753452828235), ('RGL2', 1.2635684649264918), ('CRADD', 2.195108405692358), ('COPS7A', 1.1234883584908917), ('NAA35', 1.019134956187644), ('CWC22', 2.4734876405576958), ('RPL34', 1.4174479726616227), ('RPF1', 1.517615845281176), ('EIF2S3', 2.0186289751806967), ('RPL12', 2.391699140443805), ('MEA1', 6.485264969500332), ('…	2091
ELK4	dbcorrdb__POLR2A__ENCSR000EZL_1__m1	0.06809111596473373	3.234006956456723	0.0	1.0	motif similar to dbcorrdb__ELK4__ENCSR000EVB_1__m1 ('ELK4 (ENCSR000EVB-1, motif 1)'; q-value = 4.59e-09) which is directly annotated	frozenset({'weight>90.0%', 'activating', 'hg19-500bp-upstream-7species.mc9nr'})	[('CTNNBL1', 1.4084914361245406), ('COG3', 0.9702227314359638), ('NAA35', 1.019134956187644), ('MEA1', 6.485264969500332), ('SYVN1', 2.368478185189483), ('COPS7A', 1.1234883584908917), ('ADAL', 2.6270323242406177), ('RPF1', 1.517615845281176), ('EIF2S3', 2.0186289751806967), ('ZDHHC6', 1.505788969796349), ('RGL2', 1.2635684649264918), ('MRPS34', 1.2866649264703012), ('MRPL51', 1.9694753452828235)…	4758
ELK4	taipale__ELK4_DBD_ACCGGAARTN	0.06716486180516644	3.156774651362591	0.0	1.0	gene is directly annotated	frozenset({'weight>90.0%', 'activating', 'hg19-500bp-upstream-7species.mc9nr'})	[('COG3', 0.9702227314359638), ('SYVN1', 2.368478185189483), ('RGL2', 1.2635684649264918), ('MRPL51', 1.9694753452828235), ('CRADD', 2.195108405692358), ('COPS7A', 1.1234883584908917), ('EIF2S3', 2.0186289751806967), ('NAA35', 1.019134956187644), ('RPL12', 2.391699140443805), ('RPL34', 1.4174479726616227), ('CWC22', 2.4734876405576958), ('MRPS34', 1.2866649264703012), ('RPF1', 1.517615845281176),…	2548
ELK4	transfac_pro__M01989	0.06970348431657308	3.368448376435397	0.0	1.0	motif similar to transfac_pro__M02058 ('V$SAP1A_03: SAP1A (elk4)'; q-value = 4.6e-10) which is directly annotated	frozenset({'weight>90.0%', 'activating', 'hg19-500bp-upstream-7species.mc9nr'})	[('COG3', 0.9702227314359638), ('RGL2', 1.2635684649264918), ('CRADD', 2.195108405692358), ('MRPL51', 1.9694753452828235), ('COPS7A', 1.1234883584908917), ('SYVN1', 2.368478185189483), ('EIF2S3', 2.0186289751806967), ('RPL12', 2.391699140443805), ('CWC22', 2.4734876405576958), ('MEA1', 6.485264969500332), ('NAA35', 1.019134956187644), ('RPL34', 1.4174479726616227), ('CTNNBL1', 1.4084914361245406)]	504
ELK4	dbcorrdb__ZNF143__ENCSR000EGP_1__m3	0.06681036947249254	3.1272166086722444	6e-06	1.0	gene is annotated for similar motif dbcorrdb__ELK4__ENCSR000EVI_1__m1 ('ELK4 (ENCSR000EVI-1, motif 1)'; q-value = 6.04e-06)	frozenset({'weight>90.0%', 'activating', 'hg19-500bp-upstream-7species.mc9nr'})	[('ADAL', 2.6270323242406177), ('SYVN1', 2.368478185189483), ('CWC22', 2.4734876405576958), ('CLTC', 2.2961456874219115), ('COG3', 0.9702227314359638), ('RPL13A', 1.2795999216434046), ('TGFB3', 1.2572821011259534), ('CTNNBL1', 1.4084914361245406), ('COPS7A', 1.1234883584908917), ('RGL2', 1.2635684649264918), ('SCAMP2', 1.0535797602536359), ('SETX', 1.151260275678964), ('EIF2S3', 2.018628975180696…	4000
ELK4	transfac_pro__M02061	0.06735354320804125	3.1725071579558395	0.0	1.0	gene is annotated for similar motif transfac_pro__M02058 ('V$SAP1A_03: SAP1A (elk4)'; q-value = 4.31e-08)	frozenset({'weight>90.0%', 'activating', 'hg19-500bp-upstream-7species.mc9nr'})	[('COG3', 0.9702227314359638), ('RGL2', 1.2635684649264918), ('MRPL51', 1.9694753452828235), ('SYVN1', 2.368478185189483), ('COPS7A', 1.1234883584908917), ('EIF2S3', 2.0186289751806967), ('RPL12', 2.391699140443805), ('CRADD', 2.195108405692358), ('CWC22', 2.4734876405576958), ('RPL34', 1.4174479726616227), ('NAA35', 1.019134956187644), ('CTNNBL1', 1.4084914361245406), ('MEA1', 6.485264969500332)…	886
ELK4	transfac_pro__M02037	0.06834840878683576	3.2554603745384267	0.0	1.0	motif similar to cisbp__M5385 ('ELK4[gene ID: "ENSG00000158711" species: "Homo sapiens" TF status: "direct" TF family: "Ets" DBDs: "Ets"]; ENSG00000235187[gene ID: "ENSG00000235187" species: "Homo sapiens" TF status: "inferred" TF family: "Ets" DBDs: "Ets"]; ENSMUSG00000044690[gene ID: "ENSMUSG00000044690" species: "Mus musculus" TF status: "inferred" TF family: "Ets" DBDs: "Ets"]; Erf[gene ID: "…	frozenset({'weight>90.0%', 'activating', 'hg19-500bp-upstream-7species.mc9nr'})	[('COG3', 0.9702227314359638), ('SYVN1', 2.368478185189483), ('RGL2', 1.2635684649264918), ('MRPL51', 1.9694753452828235), ('COPS7A', 1.1234883584908917), ('CRADD', 2.195108405692358), ('EIF2S3', 2.0186289751806967), ('RPL12', 2.391699140443805), ('RPL34', 1.4174479726616227), ('CWC22', 2.4734876405576958), ('NAA35', 1.019134956187644), ('MEA1', 6.485264969500332), ('RPF1', 1.517615845281176), ('…	3267
ELK4	factorbook__ELF1	0.06544385870621734	3.013275121527198	0.0	1.0	gene is annotated for similar motif factorbook__ELK4 ('ELK4'; q-value = 4.15e-11)	frozenset({'weight>90.0%', 'activating', 'hg19-500bp-upstream-7species.mc9nr'})	[('SYVN1', 2.368478185189483), ('COG3', 0.9702227314359638), ('CRADD', 2.195108405692358), ('RGL2', 1.2635684649264918), ('COPS7A', 1.1234883584908917), ('MRPL51', 1.9694753452828235), ('MEA1', 6.485264969500332), ('RPF1', 1.517615845281176), ('SCAMP2', 1.0535797602536359), ('CTNNBL1', 1.4084914361245406), ('MRPS34', 1.2866649264703012), ('ZDHHC6', 1.505788969796349), ('ADAL', 2.6270323242406177)…	1999
ELK4	transfac_pro__M02073	0.0653523768139144	3.0056472395425917	1.1e-05	1.0	gene is annotated for similar motif transfac_pro__M02058 ('V$SAP1A_03: SAP1A (elk4)'; q-value = 1.11e-05)	frozenset({'weight>90.0%', 'activating', 'hg19-500bp-upstream-7species.mc9nr'})	[('COG3', 0.9702227314359638), ('CRADD', 2.195108405692358), ('MRPL51', 1.9694753452828235), ('RGL2', 1.2635684649264918), ('COPS7A', 1.1234883584908917), ('SYVN1', 2.368478185189483), ('RPL34', 1.4174479726616227), ('NAA35', 1.019134956187644), ('CWC22', 2.4734876405576958), ('EIF2S3', 2.0186289751806967), ('RPF1', 1.517615845281176), ('RPL12', 2.391699140443805)]	455
ELK4	transfac_pro__M07706	0.06619858431771661	3.0762051479001937	0.0	1.0	gene is annotated for similar motif taipale_cyt_meth__ELK4_NRCMGGAWGTN_FL_meth ('ELK4 [ETS, CpG-meth]'; q-value = 3.03e-07)	frozenset({'weight>90.0%', 'activating', 'hg19-500bp-upstream-7species.mc9nr'})	[('COG3', 0.9702227314359638), ('SYVN1', 2.368478185189483), ('RGL2', 1.2635684649264918), ('MRPL51', 1.9694753452828235), ('COPS7A', 1.1234883584908917), ('CRADD', 2.195108405692358), ('RPL12', 2.391699140443805), ('MEA1', 6.485264969500332), ('MRPS34', 1.2866649264703012), ('EIF2S3', 2.0186289751806967), ('ZDHHC6', 1.505788969796349), ('RPF1', 1.517615845281176), ('CWC22', 2.4734876405576958), …	595
ELK4	transfac_pro__M01985	0.0667874989994168	3.1253096381760925	0.0	1.0	gene is annotated for similar motif taipale_cyt_meth__ELK4_NRCMGGAWGTN_FL_meth ('ELK4 [ETS, CpG-meth]'; q-value = 1.56e-09)	frozenset({'weight>90.0%', 'activating', 'hg19-500bp-upstream-7species.mc9nr'})	[('COG3', 0.9702227314359638), ('RGL2', 1.2635684649264918), ('MRPL51', 1.9694753452828235), ('SYVN1', 2.368478185189483), ('CRADD', 2.195108405692358), ('COPS7A', 1.1234883584908917), ('EIF2S3', 2.0186289751806967), ('CWC22', 2.4734876405576958), ('RPL12', 2.391699140443805), ('NAA35', 1.019134956187644), ('MEA1', 6.485264969500332), ('RPL34', 1.4174479726616227), ('CTNNBL1', 1.4084914361245406)…	3167
ELK4	cisbp__M3049	0.07349998284714519	3.685005478796531	0.0	1.0	motif similar to cisbp__M6209 ('ELK4[gene ID: "ENSG00000158711" species: "Homo sapiens" TF status: "direct" TF family: "Ets" DBDs: "Ets"]; ENSG00000235187[gene ID: "ENSG00000235187" species: "Homo sapiens" TF status: "inferred" TF family: "Ets" DBDs: "Ets"]; ENSMUSG00000044690[gene ID: "ENSMUSG00000044690" species: "Mus musculus" TF status: "inferred" TF family: "Ets" DBDs: "Ets"]; Erf[gene ID: "…	frozenset({'weight>90.0%', 'activating', 'hg19-500bp-upstream-7species.mc9nr'})	[('COG3', 0.9702227314359638), ('CRADD', 2.195108405692358), ('RGL2', 1.2635684649264918), ('MRPL51', 1.9694753452828235), ('SYVN1', 2.368478185189483), ('MEA1', 6.485264969500332), ('MDFI', 0.9881881281762224), ('RPL34', 1.4174479726616227), ('NAA35', 1.019134956187644), ('MRPS34', 1.2866649264703012), ('EIF2S3', 2.0186289751806967), ('RPF1', 1.517615845281176), ('COPS7A', 1.1234883584908917), (…	3679
ELK4	transfac_pro__M01983	0.06765657697629475	3.197774517029846	0.0	0.869767	motif is annotated for orthologous gene ENSMUSG00000026436 in M. musculus (identity = 86%)	frozenset({'weight>90.0%', 'activating', 'hg19-500bp-upstream-7species.mc9nr'})	[('COG3', 0.9702227314359638), ('SYVN1', 2.368478185189483), ('MRPL51', 1.9694753452828235), ('RGL2', 1.2635684649264918), ('COPS7A', 1.1234883584908917), ('RPL12', 2.391699140443805), ('RPF1', 1.517615845281176), ('EIF2S3', 2.0186289751806967), ('NAA35', 1.019134956187644), ('CWC22', 2.4734876405576958), ('CRADD', 2.195108405692358), ('SETX', 1.151260275678964), ('TMEM60', 3.174354168945813), ('…	981
ELK4	dbcorrdb__SIN3A__ENCSR000BGL_1__m1	0.06645587713981864	3.0976585659818974	0.0	1.0	motif similar to dbcorrdb__ELK4__ENCSR000EVI_1__m1 ('ELK4 (ENCSR000EVI-1, motif 1)'; q-value = 2.96e-08) which is directly annotated	frozenset({'weight>90.0%', 'activating', 'hg19-500bp-upstream-7species.mc9nr'})	[('COG3', 0.9702227314359638), ('SYVN1', 2.368478185189483), ('RGL2', 1.2635684649264918), ('RPF1', 1.517615845281176), ('NAA35', 1.019134956187644), ('CTNNBL1', 1.4084914361245406), ('COPS7A', 1.1234883584908917), ('ZDHHC6', 1.505788969796349), ('MEA1', 6.485264969500332), ('MRPS34', 1.2866649264703012), ('EIF2S3', 2.0186289751806967), ('SCAMP2', 1.0535797602536359), ('EML3', 1.4332199320132728)…	784
ELK4	dbcorrdb__POLR2AphosphoS5__ENCSR000BOV_1__m1	0.06883440633969513	3.2959834975816436	0.000292	1.0	gene is annotated for similar motif dbcorrdb__ELK4__ENCSR000EVI_1__m1 ('ELK4 (ENCSR000EVI-1, motif 1)'; q-value = 0.000292)	frozenset({'weight>90.0%', 'activating', 'hg19-500bp-upstream-7species.mc9nr'})	[('COG3', 0.9702227314359638), ('CLTC', 2.2961456874219115), ('CTNNBL1', 1.4084914361245406), ('SYVN1', 2.368478185189483), ('NAA35', 1.019134956187644), ('CWC22', 2.4734876405576958), ('RGL2', 1.2635684649264918), ('EIF2S3', 2.0186289751806967), ('RPF1', 1.517615845281176), ('ARMCX6', 4.590033739463876), ('ADAL', 2.6270323242406177), ('RPL34', 1.4174479726616227), ('MEA1', 6.485264969500332), ('…	617
ELK4	cisbp__M5401	0.06628434859175061	3.083356287260761	0.0	1.0	motif similar to cisbp__M5385 ('ELK4[gene ID: "ENSG00000158711" species: "Homo sapiens" TF status: "direct" TF family: "Ets" DBDs: "Ets"]; ENSG00000235187[gene ID: "ENSG00000235187" species: "Homo sapiens" TF status: "inferred" TF family: "Ets" DBDs: "Ets"]; ENSMUSG00000044690[gene ID: "ENSMUSG00000044690" species: "Mus musculus" TF status: "inferred" TF family: "Ets" DBDs: "Ets"]; Erf[gene ID: "…	frozenset({'weight>90.0%', 'activating', 'hg19-500bp-upstream-7species.mc9nr'})	[('COG3', 0.9702227314359638), ('CRADD', 2.195108405692358), ('SYVN1', 2.368478185189483), ('RGL2', 1.2635684649264918), ('MRPL51', 1.9694753452828235), ('COPS7A', 1.1234883584908917), ('EIF2S3', 2.0186289751806967), ('RPL34', 1.4174479726616227), ('NAA35', 1.019134956187644), ('CWC22', 2.4734876405576958), ('RPL12', 2.391699140443805), ('ZDHHC6', 1.505788969796349), ('SETX', 1.151260275678964), …	4635
ELK4	transfac_public__M00032	0.07439764891536782	3.7598540707704746	1e-06	1.0	motif similar to cisbp__M6209 ('ELK4[gene ID: "ENSG00000158711" species: "Homo sapiens" TF status: "direct" TF family: "Ets" DBDs: "Ets"]; ENSG00000235187[gene ID: "ENSG00000235187" species: "Homo sapiens" TF status: "inferred" TF family: "Ets" DBDs: "Ets"]; ENSMUSG00000044690[gene ID: "ENSMUSG00000044690" species: "Mus musculus" TF status: "inferred" TF family: "Ets" DBDs: "Ets"]; Erf[gene ID: "…	frozenset({'weight>90.0%', 'activating', 'hg19-500bp-upstream-7species.mc9nr'})	[('COG3', 0.9702227314359638), ('CRADD', 2.195108405692358), ('RGL2', 1.2635684649264918), ('MRPL51', 1.9694753452828235), ('SYVN1', 2.368478185189483), ('MEA1', 6.485264969500332), ('RPL34', 1.4174479726616227), ('MDFI', 0.9881881281762224), ('NAA35', 1.019134956187644), ('COPS7A', 1.1234883584908917), ('EIF2S3', 2.0186289751806967), ('MRPS34', 1.2866649264703012), ('RPF1', 1.517615845281176), (…	4061
ELK4	transfac_pro__M02053	0.07067547942229185	3.4494946225218324	0.000666	1.0	gene is annotated for similar motif transfac_pro__M02058 ('V$SAP1A_03: SAP1A (elk4)'; q-value = 0.000666)	frozenset({'weight>90.0%', 'activating', 'hg19-500bp-upstream-7species.mc9nr'})	[('COG3', 0.9702227314359638), ('SYVN1', 2.368478185189483), ('RPF1', 1.517615845281176), ('MRPL51', 1.9694753452828235), ('CRADD', 2.195108405692358), ('RGL2', 1.2635684649264918), ('RPL12', 2.391699140443805), ('COPS7A', 1.1234883584908917), ('EIF2S3', 2.0186289751806967), ('NAA35', 1.019134956187644), ('ZDHHC6', 1.505788969796349), ('TMEM60', 3.174354168945813), ('RPL34', 1.4174479726616227), …	753
ELK4	transfac_pro__M01982	0.06615856098983408	3.0728679495319295	0.0	1.0	motif similar to transfac_pro__M02058 ('V$SAP1A_03: SAP1A (elk4)'; q-value = 6.25e-09) which is directly annotated	frozenset({'weight>90.0%', 'activating', 'hg19-500bp-upstream-7species.mc9nr'})	[('COG3', 0.9702227314359638), ('SYVN1', 2.368478185189483), ('RGL2', 1.2635684649264918), ('MRPL51', 1.9694753452828235), ('COPS7A', 1.1234883584908917), ('RPL12', 2.391699140443805), ('EIF2S3', 2.0186289751806967), ('RPF1', 1.517615845281176), ('NAA35', 1.019134956187644), ('CWC22', 2.4734876405576958), ('MEA1', 6.485264969500332), ('MRPS34', 1.2866649264703012), ('CRADD', 2.195108405692358), (…	850
ELK4	transfac_pro__M02065	0.06804537501858227	3.2301930154644207	0.0	1.0	gene is annotated for similar motif taipale_cyt_meth__ELK4_NRCMGGAWGTN_FL_meth ('ELK4 [ETS, CpG-meth]'; q-value = 4.13e-09)	frozenset({'weight>90.0%', 'activating', 'hg19-500bp-upstream-7species.mc9nr'})	[('COG3', 0.9702227314359638), ('SYVN1', 2.368478185189483), ('MRPL51', 1.9694753452828235), ('RGL2', 1.2635684649264918), ('COPS7A', 1.1234883584908917), ('CRADD', 2.195108405692358), ('MEA1', 6.485264969500332), ('EIF2S3', 2.0186289751806967), ('CWC22', 2.4734876405576958), ('RPL12', 2.391699140443805), ('CTNNBL1', 1.4084914361245406), ('RPL34', 1.4174479726616227), ('NAA35', 1.019134956187644)…	657
ELK4	transfac_pro__M02075	0.07033242232615582	3.4208900650795613	0.000895	0.867749	gene is orthologous to ENSMUSG00000026436 in M. musculus (identity = 86%) which is annotated for similar motif transfac_pro__M01983 ('V$SAP1A_02: SAP1A (Elk4)'; q-value = 0.000895)	frozenset({'weight>90.0%', 'activating', 'hg19-500bp-upstream-7species.mc9nr'})	[('COG3', 0.9702227314359638), ('TMEM60', 3.174354168945813), ('RGL2', 1.2635684649264918), ('ATP1A1', 1.7369406387527904), ('RPL12', 2.391699140443805), ('SYVN1', 2.368478185189483), ('RPL34', 1.4174479726616227), ('MRPL51', 1.9694753452828235), ('RNF39', 1.1188371077614752), ('RPF1', 1.517615845281176), ('CRADD', 2.195108405692358), ('CNOT1', 2.256172586085316), ('CWC22', 2.4734876405576958), (…	581
ELK4	transfac_pro__M01976	0.07026381090692861	3.415169153591107	0.00025699999999999996	1.0	gene is annotated for similar motif transfac_pro__M02058 ('V$SAP1A_03: SAP1A (elk4)'; q-value = 0.000257)	frozenset({'weight>90.0%', 'activating', 'hg19-500bp-upstream-7species.mc9nr'})	[('COG3', 0.9702227314359638), ('SYVN1', 2.368478185189483), ('RPF1', 1.517615845281176), ('CRADD', 2.195108405692358), ('MRPL51', 1.9694753452828235), ('RGL2', 1.2635684649264918), ('COPS7A', 1.1234883584908917), ('EIF2S3', 2.0186289751806967), ('ZDHHC6', 1.505788969796349), ('NAA35', 1.019134956187644), ('RPL34', 1.4174479726616227), ('CWC22', 2.4734876405576958), ('RPL12', 2.391699140443805), …	796
ELK4	transfac_pro__M01991	0.06781095266955597	3.2106465678788685	0.0	1.0	motif similar to transfac_pro__M02058 ('V$SAP1A_03: SAP1A (elk4)'; q-value = 1.38e-08) which is directly annotated	frozenset({'weight>90.0%', 'activating', 'hg19-500bp-upstream-7species.mc9nr'})	[('COG3', 0.9702227314359638), ('SYVN1', 2.368478185189483), ('RGL2', 1.2635684649264918), ('MRPL51', 1.9694753452828235), ('COPS7A', 1.1234883584908917), ('CRADD', 2.195108405692358), ('MEA1', 6.485264969500332), ('RPL12', 2.391699140443805), ('CWC22', 2.4734876405576958), ('EIF2S3', 2.0186289751806967), ('CTNNBL1', 1.4084914361245406), ('NAA35', 1.019134956187644), ('RPL34', 1.4174479726616227)…	668
ELK4	taipale__ETV1_DBD_ACCGGAARYN	0.06941188578485746	3.3441345026094673	1e-06	1.0	gene is annotated for similar motif transfac_pro__M02058 ('V$SAP1A_03: SAP1A (elk4)'; q-value = 5.91e-07)	frozenset({'weight>90.0%', 'activating', 'hg19-500bp-upstream-7species.mc9nr'})	[('COG3', 0.9702227314359638), ('SYVN1', 2.368478185189483), ('RGL2', 1.2635684649264918), ('MRPL51', 1.9694753452828235), ('COPS7A', 1.1234883584908917), ('CRADD', 2.195108405692358), ('CWC22', 2.4734876405576958), ('RPL12', 2.391699140443805), ('EIF2S3', 2.0186289751806967), ('RPL34', 1.4174479726616227), ('RPF1', 1.517615845281176), ('NAA35', 1.019134956187644), ('MEA1', 6.485264969500332), ('…	3416
ELK4	transfac_pro__M02040	0.07745657468924745	4.014911374630725	0.0009400000000000001	1.0	gene is annotated for similar motif taipale_cyt_meth__ELK4_NRCMGGAWGTN_FL_meth ('ELK4 [ETS, CpG-meth]'; q-value = 0.00094)	frozenset({'weight>90.0%', 'activating', 'hg19-500bp-upstream-7species.mc9nr'})	[('COG3', 0.9702227314359638), ('TMEM60', 3.174354168945813), ('RGL2', 1.2635684649264918), ('RPL12', 2.391699140443805), ('MRPL51', 1.9694753452828235), ('SYVN1', 2.368478185189483), ('MEA1', 6.485264969500332), ('ATP1A1', 1.7369406387527904), ('RNF39', 1.1188371077614752), ('RPF1', 1.517615845281176), ('EIF2S3', 2.0186289751806967), ('COPS7A', 1.1234883584908917), ('RPL34', 1.4174479726616227),…	605
ELK4	transfac_pro__M02068	0.06686754565518188	3.131984034912623	0.0	1.0	gene is annotated for similar motif transfac_pro__M02058 ('V$SAP1A_03: SAP1A (elk4)'; q-value = 3.55e-09)	frozenset({'weight>90.0%', 'activating', 'hg19-500bp-upstream-7species.mc9nr'})	[('COG3', 0.9702227314359638), ('RGL2', 1.2635684649264918), ('MRPL51', 1.9694753452828235), ('SYVN1', 2.368478185189483), ('COPS7A', 1.1234883584908917), ('EIF2S3', 2.0186289751806967), ('CRADD', 2.195108405692358), ('CWC22', 2.4734876405576958), ('NAA35', 1.019134956187644), ('RPL34', 1.4174479726616227), ('RPL12', 2.391699140443805), ('MEA1', 6.485264969500332), ('CTNNBL1', 1.4084914361245406)…	823
ELK4	transfac_pro__M01981	0.06757081270226074	3.190623377669278	3e-06	1.0	gene is annotated for similar motif transfac_pro__M02058 ('V$SAP1A_03: SAP1A (elk4)'; q-value = 3.46e-06)	frozenset({'weight>90.0%', 'activating', 'hg19-500bp-upstream-7species.mc9nr'})	[('COG3', 0.9702227314359638), ('SYVN1', 2.368478185189483), ('MRPL51', 1.9694753452828235), ('RGL2', 1.2635684649264918), ('COPS7A', 1.1234883584908917), ('RPL12', 2.391699140443805), ('EIF2S3', 2.0186289751806967), ('RPF1', 1.517615845281176), ('NAA35', 1.019134956187644), ('CWC22', 2.4734876405576958), ('CRADD', 2.195108405692358), ('RPL34', 1.4174479726616227), ('SETX', 1.151260275678964), ('…	804
ELK4	transfac_pro__M02038	0.06858854875413098	3.2754835647480163	0.0	1.0	motif similar to cisbp__M5385 ('ELK4[gene ID: "ENSG00000158711" species: "Homo sapiens" TF status: "direct" TF family: "Ets" DBDs: "Ets"]; ENSG00000235187[gene ID: "ENSG00000235187" species: "Homo sapiens" TF status: "inferred" TF family: "Ets" DBDs: "Ets"]; ENSMUSG00000044690[gene ID: "ENSMUSG00000044690" species: "Mus musculus" TF status: "inferred" TF family: "Ets" DBDs: "Ets"]; Erf[gene ID: "…	frozenset({'weight>90.0%', 'activating', 'hg19-500bp-upstream-7species.mc9nr'})	[('COG3', 0.9702227314359638), ('RGL2', 1.2635684649264918), ('SYVN1', 2.368478185189483), ('MRPL51', 1.9694753452828235), ('CRADD', 2.195108405692358), ('COPS7A', 1.1234883584908917), ('EIF2S3', 2.0186289751806967), ('RPL34', 1.4174479726616227), ('CWC22', 2.4734876405576958), ('NAA35', 1.019134956187644), ('RPL12', 2.391699140443805), ('MEA1', 6.485264969500332), ('MRPS34', 1.2866649264703012),…	3336
ELK4	taipale__ELK3_DBD_ACCGGAAGTN	0.06552390536198241	3.019949518263727	2e-06	1.0	gene is annotated for similar motif transfac_pro__M02058 ('V$SAP1A_03: SAP1A (elk4)'; q-value = 1.97e-06)	frozenset({'weight>90.0%', 'activating', 'hg19-500bp-upstream-7species.mc9nr'})	[('COG3', 0.9702227314359638), ('SYVN1', 2.368478185189483), ('MRPL51', 1.9694753452828235), ('CRADD', 2.195108405692358), ('RGL2', 1.2635684649264918), ('COPS7A', 1.1234883584908917), ('RPF1', 1.517615845281176), ('CWC22', 2.4734876405576958), ('EIF2S3', 2.0186289751806967), ('RPL34', 1.4174479726616227), ('MEA1', 6.485264969500332), ('NAA35', 1.019134956187644), ('RPL12', 2.391699140443805), ('…	2804
ELK4	cisbp__M5423	0.06749076604649568	3.183948980932749	5e-06	1.0	gene is annotated for similar motif transfac_pro__M02058 ('V$SAP1A_03: SAP1A (elk4)'; q-value = 4.55e-06)	frozenset({'weight>90.0%', 'activating', 'hg19-500bp-upstream-7species.mc9nr'})	[('COG3', 0.9702227314359638), ('SYVN1', 2.368478185189483), ('MRPL51', 1.9694753452828235), ('RGL2', 1.2635684649264918), ('CRADD', 2.195108405692358), ('COPS7A', 1.1234883584908917), ('RPL12', 2.391699140443805), ('RPL34', 1.4174479726616227), ('EIF2S3', 2.0186289751806967), ('CWC22', 2.4734876405576958), ('RPF1', 1.517615845281176), ('NAA35', 1.019134956187644), ('ZDHHC6', 1.505788969796349), …	773
ELK4	cisbp__M5385	0.0668218047090304	3.1281700939203194	0.0	1.0	gene is directly annotated	frozenset({'weight>90.0%', 'activating', 'hg19-500bp-upstream-7species.mc9nr'})	[('COG3', 0.9702227314359638), ('SYVN1', 2.368478185189483), ('RGL2', 1.2635684649264918), ('MRPL51', 1.9694753452828235), ('CRADD', 2.195108405692358), ('COPS7A', 1.1234883584908917), ('EIF2S3', 2.0186289751806967), ('NAA35', 1.019134956187644), ('RPL12', 2.391699140443805), ('RPL34', 1.4174479726616227), ('CWC22', 2.4734876405576958), ('MRPS34', 1.2866649264703012), ('RPF1', 1.517615845281176),…	2586
ELK4	taipale__ETS1_full_ACCGGAARYN	0.06988073048291003	3.3832273977805705	0.0	1.0	motif similar to cisbp__M5385 ('ELK4[gene ID: "ENSG00000158711" species: "Homo sapiens" TF status: "direct" TF family: "Ets" DBDs: "Ets"]; ENSG00000235187[gene ID: "ENSG00000235187" species: "Homo sapiens" TF status: "inferred" TF family: "Ets" DBDs: "Ets"]; ENSMUSG00000044690[gene ID: "ENSMUSG00000044690" species: "Mus musculus" TF status: "inferred" TF family: "Ets" DBDs: "Ets"]; Erf[gene ID: "…	frozenset({'weight>90.0%', 'activating', 'hg19-500bp-upstream-7species.mc9nr'})	[('COG3', 0.9702227314359638), ('RGL2', 1.2635684649264918), ('CRADD', 2.195108405692358), ('SYVN1', 2.368478185189483), ('MRPL51', 1.9694753452828235), ('COPS7A', 1.1234883584908917), ('EIF2S3', 2.0186289751806967), ('NAA35', 1.019134956187644), ('RPL12', 2.391699140443805), ('RPL34', 1.4174479726616227), ('CWC22', 2.4734876405576958), ('RPF1', 1.517615845281176), ('ZDHHC6', 1.505788969796349), …	4749
ELK4	transfac_pro__M01988	0.0711900650664959	3.492401458685239	0.0	1.0	motif similar to transfac_pro__M02058 ('V$SAP1A_03: SAP1A (elk4)'; q-value = 1.65e-08) which is directly annotated	frozenset({'weight>90.0%', 'activating', 'hg19-500bp-upstream-7species.mc9nr'})	[('COG3', 0.9702227314359638), ('MRPL51', 1.9694753452828235), ('RGL2', 1.2635684649264918), ('CRADD', 2.195108405692358), ('COPS7A', 1.1234883584908917), ('SYVN1', 2.368478185189483), ('EIF2S3', 2.0186289751806967), ('RPL12', 2.391699140443805), ('NAA35', 1.019134956187644), ('CWC22', 2.4734876405576958), ('RPL34', 1.4174479726616227), ('CTNNBL1', 1.4084914361245406), ('MEA1', 6.485264969500332)]	479
ELK4	cisbp__M5429	0.06603849100618646	3.062856354427134	0.0	1.0	gene is annotated for similar motif cisbp__M5385 ('ELK4[gene ID: "ENSG00000158711" species: "Homo sapiens" TF status: "direct" TF family: "Ets" DBDs: "Ets"]; ENSG00000235187[gene ID: "ENSG00000235187" species: "Homo sapiens" TF status: "inferred" TF family: "Ets" DBDs: "Ets"]; ENSMUSG00000044690[gene ID: "ENSMUSG00000044690" species: "Mus musculus" TF status: "inferred" TF family: "Ets" DBDs: "Et…	frozenset({'weight>90.0%', 'activating', 'hg19-500bp-upstream-7species.mc9nr'})	[('COG3', 0.9702227314359638), ('SYVN1', 2.368478185189483), ('CRADD', 2.195108405692358), ('RGL2', 1.2635684649264918), ('MRPL51', 1.9694753452828235), ('COPS7A', 1.1234883584908917), ('EIF2S3', 2.0186289751806967), ('RPL34', 1.4174479726616227), ('CWC22', 2.4734876405576958), ('RPL12', 2.391699140443805), ('NAA35', 1.019134956187644), ('RPF1', 1.517615845281176), ('SETX', 1.151260275678964), ('…	4873
ELK4	taipale__ERG_full_ACCGGAARTN	0.06604992624272434	3.0638098396752103	0.0	1.0	gene is annotated for similar motif cisbp__M5385 ('ELK4[gene ID: "ENSG00000158711" species: "Homo sapiens" TF status: "direct" TF family: "Ets" DBDs: "Ets"]; ENSG00000235187[gene ID: "ENSG00000235187" species: "Homo sapiens" TF status: "inferred" TF family: "Ets" DBDs: "Ets"]; ENSMUSG00000044690[gene ID: "ENSMUSG00000044690" species: "Mus musculus" TF status: "inferred" TF family: "Ets" DBDs: "Et…	frozenset({'weight>90.0%', 'activating', 'hg19-500bp-upstream-7species.mc9nr'})	[('COG3', 0.9702227314359638), ('CRADD', 2.195108405692358), ('RGL2', 1.2635684649264918), ('SYVN1', 2.368478185189483), ('MRPL51', 1.9694753452828235), ('COPS7A', 1.1234883584908917), ('EIF2S3', 2.0186289751806967), ('RPL34', 1.4174479726616227), ('NAA35', 1.019134956187644), ('RPL12', 2.391699140443805), ('CWC22', 2.4734876405576958), ('ZDHHC6', 1.505788969796349), ('SETX', 1.151260275678964), …	2632
ELK4	transfac_pro__M02060	0.06548388203409987	3.016612319895462	2e-06	1.0	gene is annotated for similar motif homer__NRYTTCCGGY_Elk4 ('Elk4(ETS)/Hela-Elk4-ChIP-Seq(GSE31477)/Homer'; q-value = 2.04e-06)	frozenset({'weight>90.0%', 'activating', 'hg19-500bp-upstream-7species.mc9nr'})	[('COG3', 0.9702227314359638), ('SYVN1', 2.368478185189483), ('MRPL51', 1.9694753452828235), ('RGL2', 1.2635684649264918), ('COPS7A', 1.1234883584908917), ('RPL12', 2.391699140443805), ('EIF2S3', 2.0186289751806967), ('CRADD', 2.195108405692358), ('CWC22', 2.4734876405576958), ('RPF1', 1.517615845281176), ('NAA35', 1.019134956187644), ('MEA1', 6.485264969500332), ('RPL34', 1.4174479726616227), ('…	2362
ELK4	cisbp__M5433	0.0657240220013951	3.0366355101050524	0.0	1.0	gene is annotated for similar motif cisbp__M5385 ('ELK4[gene ID: "ENSG00000158711" species: "Homo sapiens" TF status: "direct" TF family: "Ets" DBDs: "Ets"]; ENSG00000235187[gene ID: "ENSG00000235187" species: "Homo sapiens" TF status: "inferred" TF family: "Ets" DBDs: "Ets"]; ENSMUSG00000044690[gene ID: "ENSMUSG00000044690" species: "Mus musculus" TF status: "inferred" TF family: "Ets" DBDs: "Et…	frozenset({'weight>90.0%', 'activating', 'hg19-500bp-upstream-7species.mc9nr'})	[('COG3', 0.9702227314359638), ('CRADD', 2.195108405692358), ('SYVN1', 2.368478185189483), ('RGL2', 1.2635684649264918), ('MRPL51', 1.9694753452828235), ('EIF2S3', 2.0186289751806967), ('COPS7A', 1.1234883584908917), ('NAA35', 1.019134956187644), ('CWC22', 2.4734876405576958), ('RPL12', 2.391699140443805), ('RPL34', 1.4174479726616227), ('SETX', 1.151260275678964), ('ZDHHC6', 1.505788969796349), …	3931
ELK4	cisbp__M5418	0.06990931857425471	3.38561111090076	0.0	1.0	motif similar to cisbp__M5385 ('ELK4[gene ID: "ENSG00000158711" species: "Homo sapiens" TF status: "direct" TF family: "Ets" DBDs: "Ets"]; ENSG00000235187[gene ID: "ENSG00000235187" species: "Homo sapiens" TF status: "inferred" TF family: "Ets" DBDs: "Ets"]; ENSMUSG00000044690[gene ID: "ENSMUSG00000044690" species: "Mus musculus" TF status: "inferred" TF family: "Ets" DBDs: "Ets"]; Erf[gene ID: "…	frozenset({'weight>90.0%', 'activating', 'hg19-500bp-upstream-7species.mc9nr'})	[('COG3', 0.9702227314359638), ('RGL2', 1.2635684649264918), ('SYVN1', 2.368478185189483), ('CRADD', 2.195108405692358), ('MRPL51', 1.9694753452828235), ('EIF2S3', 2.0186289751806967), ('COPS7A', 1.1234883584908917), ('NAA35', 1.019134956187644), ('RPL12', 2.391699140443805), ('RPL34', 1.4174479726616227), ('CWC22', 2.4734876405576958), ('RPF1', 1.517615845281176), ('ZDHHC6', 1.505788969796349), …	4391
ELK4	cisbp__M5424	0.06599846767830393	3.0595191560588697	0.0	1.0	gene is annotated for similar motif taipale_cyt_meth__ELK4_NRCMGGAWGTN_FL_meth ('ELK4 [ETS, CpG-meth]'; q-value = 1.56e-09)	frozenset({'weight>90.0%', 'activating', 'hg19-500bp-upstream-7species.mc9nr'})	[('COG3', 0.9702227314359638), ('SYVN1', 2.368478185189483), ('RGL2', 1.2635684649264918), ('MRPL51', 1.9694753452828235), ('COPS7A', 1.1234883584908917), ('CRADD', 2.195108405692358), ('CWC22', 2.4734876405576958), ('RPL12', 2.391699140443805), ('NAA35', 1.019134956187644), ('CTNNBL1', 1.4084914361245406), ('EIF2S3', 2.0186289751806967), ('RPL34', 1.4174479726616227), ('RPF1', 1.517615845281176)…	854
ELK4	dbcorrdb__ELK4__ENCSR000EVI_1__m1	0.06568399867351256	3.033298311736787	0.0	1.0	gene is directly annotated	frozenset({'weight>90.0%', 'activating', 'hg19-500bp-upstream-7species.mc9nr'})	[('COG3', 0.9702227314359638), ('SYVN1', 2.368478185189483), ('RGL2', 1.2635684649264918), ('MRPL51', 1.9694753452828235), ('MEA1', 6.485264969500332), ('NAA35', 1.019134956187644), ('CTNNBL1', 1.4084914361245406), ('EIF2S3', 2.0186289751806967), ('COPS7A', 1.1234883584908917), ('RPF1', 1.517615845281176), ('SCAMP2', 1.0535797602536359), ('CLTC', 2.2961456874219115), ('ADAL', 2.6270323242406177),…	1252
ELK4	dbcorrdb__POLR2A__ENCSR000EAU_1__m1	0.06573545723793296	3.0375889953531274	1e-06	1.0	motif similar to dbcorrdb__ELK4__ENCSR000EVB_1__m1 ('ELK4 (ENCSR000EVB-1, motif 1)'; q-value = 6.87e-07) which is directly annotated	frozenset({'weight>90.0%', 'activating', 'hg19-500bp-upstream-7species.mc9nr'})	[('COG3', 0.9702227314359638), ('ADAL', 2.6270323242406177), ('RGL2', 1.2635684649264918), ('CTNNBL1', 1.4084914361245406), ('NAA35', 1.019134956187644), ('COPS7A', 1.1234883584908917), ('MEA1', 6.485264969500332), ('CWC22', 2.4734876405576958), ('RPF1', 1.517615845281176), ('SYVN1', 2.368478185189483), ('MRPL51', 1.9694753452828235), ('MRPS34', 1.2866649264703012), ('ZDHHC6', 1.505788969796349),…	764
ELK4	transfac_pro__M01975	0.06695902754748483	3.1396119168972287	0.00072	1.0	gene is annotated for similar motif transfac_pro__M02058 ('V$SAP1A_03: SAP1A (elk4)'; q-value = 0.00072)	frozenset({'weight>90.0%', 'activating', 'hg19-500bp-upstream-7species.mc9nr'})	[('COG3', 0.9702227314359638), ('RPF1', 1.517615845281176), ('SYVN1', 2.368478185189483), ('CRADD', 2.195108405692358), ('MRPL51', 1.9694753452828235), ('RGL2', 1.2635684649264918), ('RPL34', 1.4174479726616227), ('EIF2S3', 2.0186289751806967), ('ZDHHC6', 1.505788969796349), ('NAA35', 1.019134956187644), ('TMEM60', 3.174354168945813), ('RPL12', 2.391699140443805), ('SCAMP2', 1.0535797602536359), …	920
ELK4	cisbp__M5431	0.0654552939427552	3.014228606775273	1e-06	1.0	motif similar to cisbp__M5385 ('ELK4[gene ID: "ENSG00000158711" species: "Homo sapiens" TF status: "direct" TF family: "Ets" DBDs: "Ets"]; ENSG00000235187[gene ID: "ENSG00000235187" species: "Homo sapiens" TF status: "inferred" TF family: "Ets" DBDs: "Ets"]; ENSMUSG00000044690[gene ID: "ENSMUSG00000044690" species: "Mus musculus" TF status: "inferred" TF family: "Ets" DBDs: "Ets"]; Erf[gene ID: "…	frozenset({'weight>90.0%', 'activating', 'hg19-500bp-upstream-7species.mc9nr'})	[('COG3', 0.9702227314359638), ('RGL2', 1.2635684649264918), ('SYVN1', 2.368478185189483), ('CRADD', 2.195108405692358), ('MRPL51', 1.9694753452828235), ('EIF2S3', 2.0186289751806967), ('COPS7A', 1.1234883584908917), ('RPL12', 2.391699140443805), ('NAA35', 1.019134956187644), ('RPL34', 1.4174479726616227), ('CWC22', 2.4734876405576958), ('MEA1', 6.485264969500332), ('RPF1', 1.517615845281176), ('…	4975
ELK4	taipale__GABPA_full_ACCGGAAGTN_repr	0.06707909753113243	3.1496235120020235	0.0	1.0	gene is annotated for similar motif transfac_pro__M02058 ('V$SAP1A_03: SAP1A (elk4)'; q-value = 2.84e-07)	frozenset({'weight>90.0%', 'activating', 'hg19-500bp-upstream-7species.mc9nr'})	[('COG3', 0.9702227314359638), ('SYVN1', 2.368478185189483), ('MRPL51', 1.9694753452828235), ('CRADD', 2.195108405692358), ('RGL2', 1.2635684649264918), ('RPF1', 1.517615845281176), ('COPS7A', 1.1234883584908917), ('MEA1', 6.485264969500332), ('TMEM60', 3.174354168945813), ('RPL12', 2.391699140443805), ('EIF2S3', 2.0186289751806967), ('SCAMP2', 1.0535797602536359), ('CWC22', 2.4734876405576958), …	2535
ELK4	taipale__FLI1_DBD_ACCGGAARYN	0.06552962298025135	3.0204262608877652	2e-06	1.0	motif similar to taipale__ELK4_DBD_ACCGGAARTN ('ELK4 monomeric ETS DBD'; q-value = 1.6e-06) which is directly annotated	frozenset({'weight>90.0%', 'activating', 'hg19-500bp-upstream-7species.mc9nr'})	[('COG3', 0.9702227314359638), ('RGL2', 1.2635684649264918), ('SYVN1', 2.368478185189483), ('CRADD', 2.195108405692358), ('MRPL51', 1.9694753452828235), ('EIF2S3', 2.0186289751806967), ('COPS7A', 1.1234883584908917), ('RPL12', 2.391699140443805), ('NAA35', 1.019134956187644), ('RPL34', 1.4174479726616227), ('CWC22', 2.4734876405576958), ('MEA1', 6.485264969500332), ('RPF1', 1.517615845281176), ('…	4650
ELK4	transfac_pro__M02067	0.07010371759539846	3.4018203601180472	0.0	1.0	motif similar to transfac_pro__M02058 ('V$SAP1A_03: SAP1A (elk4)'; q-value = 1.41e-08) which is directly annotated	frozenset({'weight>90.0%', 'activating', 'hg19-500bp-upstream-7species.mc9nr'})	[('COG3', 0.9702227314359638), ('RGL2', 1.2635684649264918), ('MRPL51', 1.9694753452828235), ('COPS7A', 1.1234883584908917), ('CRADD', 2.195108405692358), ('SYVN1', 2.368478185189483), ('EIF2S3', 2.0186289751806967), ('RPL12', 2.391699140443805), ('NAA35', 1.019134956187644), ('CWC22', 2.4734876405576958), ('CTNNBL1', 1.4084914361245406), ('RPL34', 1.4174479726616227), ('MEA1', 6.485264969500332)]	472
ELK4	transfac_pro__M08917	0.06693043945614015	3.1372282037770387	0.0	1.0	motif similar to transfac_pro__M02058 ('V$SAP1A_03: SAP1A (elk4)'; q-value = 4.1e-07) which is directly annotated	frozenset({'weight>90.0%', 'activating', 'hg19-500bp-upstream-7species.mc9nr'})	[('COG3', 0.9702227314359638), ('SYVN1', 2.368478185189483), ('RGL2', 1.2635684649264918), ('CRADD', 2.195108405692358), ('MRPL51', 1.9694753452828235), ('COPS7A', 1.1234883584908917), ('RPL12', 2.391699140443805), ('EIF2S3', 2.0186289751806967), ('RPL34', 1.4174479726616227), ('CWC22', 2.4734876405576958), ('NAA35', 1.019134956187644), ('CTNNBL1', 1.4084914361245406), ('RPF1', 1.517615845281176)…	736
ELK4	cisbp__M5420	0.06913744010794863	3.3212508566556496	1e-06	1.0	gene is annotated for similar motif transfac_pro__M02058 ('V$SAP1A_03: SAP1A (elk4)'; q-value = 5.91e-07)	frozenset({'weight>90.0%', 'activating', 'hg19-500bp-upstream-7species.mc9nr'})	[('COG3', 0.9702227314359638), ('SYVN1', 2.368478185189483), ('RGL2', 1.2635684649264918), ('MRPL51', 1.9694753452828235), ('COPS7A', 1.1234883584908917), ('CRADD', 2.195108405692358), ('CWC22', 2.4734876405576958), ('EIF2S3', 2.0186289751806967), ('RPL12', 2.391699140443805), ('RPL34', 1.4174479726616227), ('RPF1', 1.517615845281176), ('NAA35', 1.019134956187644), ('MEA1', 6.485264969500332), ('…	830
ELK4	taipale__ETV4_DBD_ACCGGAAGTN	0.0677823645782113	3.2082628547586785	3e-06	1.0	gene is annotated for similar motif transfac_pro__M02058 ('V$SAP1A_03: SAP1A (elk4)'; q-value = 3.46e-06)	frozenset({'weight>90.0%', 'activating', 'hg19-500bp-upstream-7species.mc9nr'})	[('COG3', 0.9702227314359638), ('SYVN1', 2.368478185189483), ('RGL2', 1.2635684649264918), ('MRPL51', 1.9694753452828235), ('CRADD', 2.195108405692358), ('COPS7A', 1.1234883584908917), ('RPL12', 2.391699140443805), ('RPL34', 1.4174479726616227), ('EIF2S3', 2.0186289751806967), ('CWC22', 2.4734876405576958), ('RPF1', 1.517615845281176), ('NAA35', 1.019134956187644), ('MEA1', 6.485264969500332), ('…	779
ELK4	transfac_pro__M01986	0.0718990497318437	3.551517544065933	0.0	1.0	motif similar to transfac_pro__M02058 ('V$SAP1A_03: SAP1A (elk4)'; q-value = 2.06e-08) which is directly annotated	frozenset({'weight>90.0%', 'activating', 'hg19-500bp-upstream-7species.mc9nr'})	[('COG3', 0.9702227314359638), ('RGL2', 1.2635684649264918), ('CRADD', 2.195108405692358), ('MRPL51', 1.9694753452828235), ('SYVN1', 2.368478185189483), ('COPS7A', 1.1234883584908917), ('NAA35', 1.019134956187644), ('RPL12', 2.391699140443805), ('CWC22', 2.4734876405576958), ('EIF2S3', 2.0186289751806967), ('MEA1', 6.485264969500332), ('RPL34', 1.4174479726616227), ('CTNNBL1', 1.4084914361245406)…	718
ETV5	swissregulon__hs__ELF1_2_4.p2	0.06740458678403892	3.266851139707827	0.000723	1.0	gene is annotated for similar motif taipale_cyt_meth__ETV5_NRCMGGAAGTN_eDBD_meth ('ETV5 [ETS, CpG-meth]'; q-value = 0.000723)	frozenset({'weight>90.0%', 'activating', 'hg19-500bp-upstream-7species.mc9nr'})	[('PICALM', 1.9494870407040348), ('BCAP31', 1.0386417382148443), ('SNF8', 1.153322892456654), ('IL17RE', 2.546044720119083), ('CES2', 1.3765169875896854), ('NEDD1', 3.0408335477444783), ('WDFY2', 1.1380608821302955), ('INTS4', 1.4576472416050443), ('KCND3', 1.2695774082895084), ('YIPF5', 6.571310652254801), ('BMP2K', 1.7922443984282908), ('SEC22B', 3.5449127512819265), ('SMAD7', 1.250126538306276…	4495
ETV5	cisbp__M1858	0.06499391903631203	3.069576757311708	0.00021899999999999998	1.0	gene is annotated for similar motif taipale_cyt_meth__ETV5_NRCMGGAAGTN_eDBD_meth ('ETV5 [ETS, CpG-meth]'; q-value = 0.000219)	frozenset({'weight>90.0%', 'activating', 'hg19-500bp-upstream-7species.mc9nr'})	[('SNF8', 1.153322892456654), ('PICALM', 1.9494870407040348), ('BCAP31', 1.0386417382148443), ('IL17RE', 2.546044720119083), ('INTS4', 1.4576472416050443), ('CES2', 1.3765169875896854), ('NEDD1', 3.0408335477444783), ('MDFI', 1.2790728478575872), ('KCND3', 1.2695774082895084), ('WDFY2', 1.1380608821302955), ('BMP2K', 1.7922443984282908), ('SEC22B', 3.5449127512819265), ('GTF2H2', 1.73910487605442…	4724
FOXP2	cisbp__M0755	0.13531340254468815	3.5693547961087835	0.00011	0.143243	gene is orthologous to YNL068C in S. cerevisiae (identity = 14%) which is annotated for similar motif cisbp__M0752 ('CG11152[gene ID: "FBgn0039937" species: "Drosophila melanogaster" TF status: "inferred" TF family: "Forkhead" DBDs: "Fork_head"]; FKH2[gene ID: "YNL068C" species: "Saccharomyces cerevisiae" TF status: "direct" TF family: "Forkhead" DBDs: "Fork_head"]; FOXD4L1[gene ID: "ENSG00000184…	frozenset({'weight>90.0%', 'activating', 'hg19-500bp-upstream-7species.mc9nr'})	[('FOXP2', 1.0), ('ABL1', 1.5066757822113133), ('ALDH6A1', 1.4037999325065047), ('C11orf68', 2.3098250266485243)]	420
FOXP2	cisbp__M5438	0.1202482241823433	3.0475504750912292	0.000264	0.117568	gene is orthologous to YIL131C in S. cerevisiae (identity = 11%) which is annotated for similar motif cisbp__M0750 ('FKH1[gene ID: "YIL131C" species: "Saccharomyces cerevisiae" TF status: "direct" TF family: "Forkhead" DBDs: "Fork_head"]'; q-value = 0.000264)	frozenset({'weight>90.0%', 'activating', 'hg19-500bp-upstream-7species.mc9nr'})	[('FOXP2', 1.0), ('ALDH6A1', 1.4037999325065047), ('ABL1', 1.5066757822113133)]	223
FOXP2	transfac_pro__M07723	0.12177035360237295	3.100271637059324	5.6999999999999996e-05	0.117568	gene is orthologous to YIL131C in S. cerevisiae (identity = 11%) which is annotated for similar motif cisbp__M0750 ('FKH1[gene ID: "YIL131C" species: "Saccharomyces cerevisiae" TF status: "direct" TF family: "Forkhead" DBDs: "Fork_head"]'; q-value = 5.66e-05)	frozenset({'weight>90.0%', 'activating', 'hg19-500bp-upstream-7species.mc9nr'})	[('FOXP2', 1.0), ('C11orf68', 2.3098250266485243), ('ABL1', 1.5066757822113133), ('FBXO21', 1.6210090113376863)]	508
GABPA	dbcorrdb__NELFE__ENCSR000DOF_1__m6	0.05959904248952723	3.153088672862158	0.000797	1.0	motif similar to dbcorrdb__GABPA__ENCSR000BJK_1__m1 ('GABPA (ENCSR000BJK-1, motif 1)'; q-value = 0.000797) which is directly annotated	frozenset({'weight>90.0%', 'activating', 'hg19-500bp-upstream-7species.mc9nr'})	[('SOX5', 1.6650655890129014), ('MAGI3', 1.098635784826934), ('PTPN12', 1.2834097841230772), ('AGRN', 1.8704727442467384), ('YES1', 1.4535131117298556), ('LDB1', 1.2430572384573355), ('USP25', 1.1298862952413622), ('DYNC1H1', 1.3009839767766789), ('SMURF2', 1.554544779349331), ('PICALM', 0.9452962606843583), ('PAFAH1B1', 0.944719271519756), ('KATNAL1', 1.853229518202268), ('WEE1', 1.9606764033817…	3573
GATA2	transfac_pro__M08824	0.08205095323587244	4.216703866570773	0.000399	1.0	motif similar to dbcorrdb__GATA2__ENCSR000EVW_1__m2 ('GATA2 (ENCSR000EVW-1, motif 2)'; q-value = 0.000399) which is directly annotated	frozenset({'weight>90.0%', 'activating', 'hg19-500bp-upstream-7species.mc9nr'})	[('SS18', 2.1263547506018328), ('TAF1A', 1.1823428153449564), ('KLHL18', 1.5481022241987492), ('FRMD1', 1.3690808622773338), ('NMNAT1', 0.9837169552559332), ('APOLD1', 1.6778033914993618), ('EDEM3', 1.1920319888010902), ('ZMYND8', 6.148233025562308), ('THOC5', 3.116541049908563), ('ZER1', 0.9945921056049954), ('TRIM44', 1.354425786260333), ('CCT2', 1.3120077271806698), ('HNMT', 1.6791179239896399…	948
GATA2	taipale_cyt_meth__ETV2_NRCAGGAAGTN_eDBD_meth_repr	0.0678949018266792	3.117828242794767	1.4999999999999999e-05	1.0	motif similar to dbcorrdb__GATA2__ENCSR000EVW_1__m2 ('GATA2 (ENCSR000EVW-1, motif 2)'; q-value = 1.52e-05) which is directly annotated	frozenset({'weight>90.0%', 'activating', 'hg19-500bp-upstream-7species.mc9nr'})	[('SS18', 2.1263547506018328), ('APOLD1', 1.6778033914993618), ('THOC5', 3.116541049908563), ('FRMD1', 1.3690808622773338), ('NMNAT1', 0.9837169552559332), ('HNMT', 1.6791179239896399), ('GMFG', 0.9956622073639204), ('TRAPPC1', 1.183940066683436), ('CCT2', 1.3120077271806698), ('MLEC', 2.3215228777862515), ('C19orf25', 1.530446451422384), ('RNPEPL1', 1.5702274642917808), ('EDEM3', 1.1920319888010…	849
GATA2	taipale_cyt_meth__ERG_NACMGGAARTN_FL_meth	0.07613063178592802	3.7571338397172958	0.000151	1.0	motif similar to dbcorrdb__GATA2__ENCSR000EVW_1__m2 ('GATA2 (ENCSR000EVW-1, motif 2)'; q-value = 0.000151) which is directly annotated	frozenset({'weight>90.0%', 'activating', 'hg19-500bp-upstream-7species.mc9nr'})	[('SS18', 2.1263547506018328), ('THOC5', 3.116541049908563), ('FRMD1', 1.3690808622773338), ('NMNAT1', 0.9837169552559332), ('KLHL18', 1.5481022241987492), ('ZMYND8', 6.148233025562308), ('APOLD1', 1.6778033914993618), ('MLEC', 2.3215228777862515), ('GMFG', 0.9956622073639204), ('CCT2', 1.3120077271806698), ('TRAPPC1', 1.183940066683436), ('HNMT', 1.6791179239896399), ('TAF1A', 1.1823428153449564…	697
GATA2	homer__ACAGGAAGTG_ETS1	0.07323102789889145	3.5320496027385158	0.000606	1.0	gene is annotated for similar motif dbcorrdb__GATA2__ENCSR000EVW_1__m2 ('GATA2 (ENCSR000EVW-1, motif 2)'; q-value = 0.000606)	frozenset({'weight>90.0%', 'activating', 'hg19-500bp-upstream-7species.mc9nr'})	[('SS18', 2.1263547506018328), ('NMNAT1', 0.9837169552559332), ('THOC5', 3.116541049908563), ('KLHL18', 1.5481022241987492), ('MLEC', 2.3215228777862515), ('TAF1A', 1.1823428153449564), ('ZMYND8', 6.148233025562308), ('HNMT', 1.6791179239896399), ('FRMD1', 1.3690808622773338), ('APOLD1', 1.6778033914993618), ('GMFG', 0.9956622073639204), ('C19orf25', 1.530446451422384), ('ZER1', 0.994592105604995…	745
HDAC2	dbcorrdb__POLR2A__ENCSR000BHH_1__m1	0.0578649357823505	3.3346649551717347	0.000591	1.0	gene is annotated for similar motif dbcorrdb__HDAC2__ENCSR000AQG_1__m4 ('HDAC2 (ENCSR000AQG-1, motif 4)'; q-value = 0.000591)	frozenset({'weight>90.0%', 'activating', 'hg19-500bp-upstream-7species.mc9nr'})	[('EPN1', 1.3662302984141896), ('TADA3', 1.7952498015940148), ('SNF8', 1.761810701834536), ('UQCRH', 1.6002619539960183), ('RPF2', 1.2076510530373832), ('ILF2', 1.4491844395230284), ('SNRPD1', 3.1391275686207), ('PSMC4', 2.7262077446052926), ('ARL5B', 1.7120838227027757), ('SERP1', 1.7011466095084402), ('ARF4', 2.3971479240053064), ('RFC2', 1.0035359315115613), ('DNAJC25', 1.157927348537858), ('C…	4980
HDAC2	dbcorrdb__POLR2A__ENCSR000EBC_1__m1	0.05632509321916862	3.173216144256149	0.000678	1.0	gene is annotated for similar motif dbcorrdb__HDAC2__ENCSR000AQG_1__m4 ('HDAC2 (ENCSR000AQG-1, motif 4)'; q-value = 0.000678)	frozenset({'weight>90.0%', 'activating', 'hg19-500bp-upstream-7species.mc9nr'})	[('EPN1', 1.3662302984141896), ('SNF8', 1.761810701834536), ('UQCRH', 1.6002619539960183), ('TADA3', 1.7952498015940148), ('ILF2', 1.4491844395230284), ('RPF2', 1.2076510530373832), ('ARL5B', 1.7120838227027757), ('SERP1', 1.7011466095084402), ('NUDCD2', 2.0283898194743006), ('PSMC4', 2.7262077446052926), ('ARF4', 2.3971479240053064), ('PGAM1', 1.3229754614952662), ('C18orf32', 1.442667675565502)…	4673
HES2	taipale_cyt_meth__HEY1_NGCACGTGYN_FL_meth	0.09135478525065599	3.5319737060969554	0.00013700000000000002	1.0	motif similar to taipale_cyt_meth__HES2_GGCRCGTGYN_eDBD ('HES2 [bHLH]'; q-value = 0.000137) which is directly annotated	frozenset({'weight>90.0%', 'activating', 'hg19-500bp-upstream-7species.mc9nr'})	[('PTGR1', 2.071711502068661), ('ELN', 1.938187268688884), ('PSENEN', 3.3616473305508863)]	463
HIC1	dbcorrdb__BRF2__ENCSR000DNV_1__m2	0.08453022142429682	3.3840163648538684	2.1e-05	1.0	motif similar to swissregulon__hs__HIC1.p2 ('hs__HIC1.p2'; q-value = 2.14e-05) which is directly annotated	frozenset({'weight>90.0%', 'activating', 'hg19-500bp-upstream-7species.mc9nr'})	[('TGFB3', 1.7095132946706575), ('PDGFRB', 5.420669236118608), ('CADM1', 2.534642250634164), ('GPR162', 1.0703437625484775), ('IGFBP4', 5.075242993780714), ('LBH', 1.8879870579579885), ('TAGLN', 9.846068469347095), ('LPP', 2.9771558056945584), ('ARHGAP15', 2.4456052434605486), ('UBE2S', 1.7616006347696307), ('PMEPA1', 1.003841551375618), ('SEMA5A', 11.74839911343456), ('SLC15A3', 2.61474182132715…	904
KDM5A	dbcorrdb__NR2C2__ENCSR000EVS_1__m1	0.059642918362007524	3.2292709716495036	0.000941	1.0	motif similar to dbcorrdb__KDM5A__ENCSR000AQL_1__m2 ('KDM5A (ENCSR000AQL-1, motif 2)'; q-value = 0.000941) which is directly annotated	frozenset({'weight>90.0%', 'activating', 'hg19-500bp-upstream-7species.mc9nr'})	[('RPS21', 1.0118243823315007), ('KDM5A', 1.0), ('RPS14', 1.0472174558003444), ('ZNF740', 1.0541187539545105), ('ASXL1', 3.122305080087284), ('TOPBP1', 3.836148651330841), ('NKIRAS2', 3.718345482706544), ('ZHX1', 2.45852976346268), ('DDX42', 1.5095470341934474), ('DHX36', 1.299559158533384), ('CDK6', 3.5498917262280103), ('PSMC5', 1.9034949974604176), ('ERBB2', 1.1933640293070384), ('SNRPE', 2.52…	761
KDM5A	dbcorrdb__TAF1__ENCSR000BHT_1__m1	0.07378003121532258	4.810157050957501	1.3000000000000001e-05	1.0	motif similar to dbcorrdb__KDM5A__ENCSR000AQL_1__m1 ('KDM5A (ENCSR000AQL-1, motif 1)'; q-value = 1.34e-05) which is directly annotated	frozenset({'weight>90.0%', 'activating', 'hg19-500bp-upstream-7species.mc9nr'})	[('PICALM', 1.3469623326726037), ('CDC42BPA', 1.2151066614991175), ('BPTF', 4.897306446735285), ('USP34', 1.2066989653998212), ('PRDM2', 3.1149858977187668), ('CTDNEP1', 1.4923736687968006), ('PCDHB7', 2.22389689519296), ('RPS14', 1.0472174558003444), ('CDK6', 3.5498917262280103), ('NOC3L', 3.3738780337404246), ('SRRM2', 2.763951564747255), ('ANKRD11', 2.600267304686809), ('REXO1', 2.538139480073…	2039
KDM5A	dbcorrdb__TAF1__ENCSR000BHO_1__m1	0.06773995651507086	4.134724230219336	0.0	1.0	motif similar to dbcorrdb__KDM5A__ENCSR000AQL_1__m1 ('KDM5A (ENCSR000AQL-1, motif 1)'; q-value = 4.15e-09) which is directly annotated	frozenset({'weight>90.0%', 'activating', 'hg19-500bp-upstream-7species.mc9nr'})	[('PICALM', 1.3469623326726037), ('PRDM2', 3.1149858977187668), ('CDC42BPA', 1.2151066614991175), ('USP34', 1.2066989653998212), ('EIF5', 1.9280023745422818), ('PCDHB7', 2.22389689519296), ('REXO1', 2.53813948007389), ('CTDNEP1', 1.4923736687968006), ('EPC2', 1.7825917127375202), ('WNK1', 1.9667606131690412), ('BPTF', 4.897306446735285), ('ANKRD11', 2.600267304686809), ('CDK6', 3.5498917262280103…	4768
KDM5A	dbcorrdb__SAP30__ENCSR000AQJ_1__m1	0.0603263174038956	3.3056922355343668	6e-06	1.0	gene is annotated for similar motif dbcorrdb__KDM5A__ENCSR000AQL_1__m1 ('KDM5A (ENCSR000AQL-1, motif 1)'; q-value = 5.66e-06)	frozenset({'weight>90.0%', 'activating', 'hg19-500bp-upstream-7species.mc9nr'})	[('PICALM', 1.3469623326726037), ('EPC2', 1.7825917127375202), ('CDC42BPA', 1.2151066614991175), ('MBNL1', 1.2603493191421482), ('PCDHB7', 2.22389689519296), ('PRDM2', 3.1149858977187668), ('RBFOX2', 1.834393433538892), ('HERC1', 0.989520750782603), ('RPL9', 0.995537450285986), ('RPS14', 1.0472174558003444), ('USP34', 1.2066989653998212), ('REXO1', 2.53813948007389), ('RUFY3', 2.2861356087708913)…	4317
KDM5A	dbcorrdb__TAF1__ENCSR000BQF_1__m1	0.06917667331270355	4.2953854351522	1e-06	1.0	motif similar to dbcorrdb__KDM5A__ENCSR000AQL_1__m1 ('KDM5A (ENCSR000AQL-1, motif 1)'; q-value = 5.16e-07) which is directly annotated	frozenset({'weight>90.0%', 'activating', 'hg19-500bp-upstream-7species.mc9nr'})	[('PICALM', 1.3469623326726037), ('CDC42BPA', 1.2151066614991175), ('PRDM2', 3.1149858977187668), ('USP34', 1.2066989653998212), ('BPTF', 4.897306446735285), ('PCDHB7', 2.22389689519296), ('CTDNEP1', 1.4923736687968006), ('CDK6', 3.5498917262280103), ('NOC3L', 3.3738780337404246), ('REXO1', 2.53813948007389), ('EIF5', 1.9280023745422818), ('DHX36', 1.299559158533384), ('WNK1', 1.9667606131690412)…	4697
KDM5A	dbcorrdb__TAF1__ENCSR000BQN_1__m1	0.061684093718141875	3.457525901734656	0.000412	1.0	motif similar to dbcorrdb__KDM5A__ENCSR000AQL_1__m1 ('KDM5A (ENCSR000AQL-1, motif 1)'; q-value = 0.000412) which is directly annotated	frozenset({'weight>90.0%', 'activating', 'hg19-500bp-upstream-7species.mc9nr'})	[('PICALM', 1.3469623326726037), ('CDC42BPA', 1.2151066614991175), ('RPS14', 1.0472174558003444), ('PRDM2', 3.1149858977187668), ('BPTF', 4.897306446735285), ('PCDHB7', 2.22389689519296), ('USP34', 1.2066989653998212), ('EPC2', 1.7825917127375202), ('EIF5', 1.9280023745422818), ('REXO1', 2.53813948007389), ('SRRM2', 2.763951564747255), ('PSMC5', 1.9034949974604176), ('CDKL5', 1.3196268496227046),…	3721
KDM5A	dbcorrdb__TAF1__ENCSR000BKS_1__m1	0.06566269408081701	3.902433853856435	0.0008	1.0	motif similar to dbcorrdb__KDM5A__ENCSR000AQL_1__m1 ('KDM5A (ENCSR000AQL-1, motif 1)'; q-value = 0.0008) which is directly annotated	frozenset({'weight>90.0%', 'activating', 'hg19-500bp-upstream-7species.mc9nr'})	[('PICALM', 1.3469623326726037), ('NOC3L', 3.3738780337404246), ('CDC42BPA', 1.2151066614991175), ('ZKSCAN1', 0.9869129809208128), ('RPS14', 1.0472174558003444), ('PRDM2', 3.1149858977187668), ('BPTF', 4.897306446735285), ('USP34', 1.2066989653998212), ('CDK6', 3.5498917262280103), ('PPP2R5E', 1.0939992725440513), ('DDX42', 1.5095470341934474), ('EIF5', 1.9280023745422818), ('NKIRAS2', 3.71834548…	1501
MAFF	cisbp__M3083	0.08102810244385007	3.0042195222646964	0.000657	1.0	motif similar to taipale_cyt_meth__MAFF_NYGCTGAYRTCAGCRN_eDBD_repr ('MAFF [bZIP]'; q-value = 0.000657) which is directly annotated	frozenset({'weight>90.0%', 'activating', 'hg19-500bp-upstream-7species.mc9nr'})	[('CREM', 1.1552523575768796), ('CSNK1G2', 1.0419118197471635), ('GEM', 1.033527725673615), ('NUP98', 3.5608615314657057), ('NR4A2', 1.4656569780071012), ('GPR20', 2.557148287006588), ('ADAMTS6', 2.3322276180337687), ('ARL5B', 3.732695634298029), ('STAT3', 1.793280841034058), ('EGR1', 1.2397176055007932), ('CYR61', 1.225125509191774), ('TWISTNB', 2.9577043492945547), ('BTG1', 1.5967077655366844),…	952
MEF2C	homer__CCATATATGGNA_CArG	0.06894843676710823	4.415742490432633	0.00047999999999999996	1.0	motif similar to taipale_cyt_meth__MEF2C_CCWWATWWRG_FL ('MEF2C [MADS]'; q-value = 0.00048) which is directly annotated	frozenset({'weight>90.0%', 'activating', 'hg19-500bp-upstream-7species.mc9nr'})	[('MYL9', 1.0019700088037278), ('KLF7', 2.0000894435563548), ('NR2F1', 2.6528260904718164), ('MRVI1', 6.99916512103946), ('LPP', 2.1387002421606818), ('MYO1E', 2.5936280116712807), ('DMD', 1.3155205507280099), ('TPM3', 2.2227821798683522), ('FILIP1', 19.842368533307933), ('FBLIM1', 1.1004812627933915), ('GJA4', 5.563028659826026), ('TRIM8', 2.252100731998936), ('TES', 0.9789739652654622), ('SLC8A…	571
MEF2C	cisbp__M2619	0.059872709334109694	3.2208106585441096	4.3e-05	1.0	motif similar to taipale_cyt_meth__MEF2C_CCWWATWWRG_FL_meth_repr ('MEF2C [MADS, CpG-meth]'; q-value = 4.29e-05) which is directly annotated	frozenset({'weight>90.0%', 'activating', 'hg19-500bp-upstream-7species.mc9nr'})	[('LPP', 2.1387002421606818), ('FBLIM1', 1.1004812627933915), ('MRVI1', 6.99916512103946), ('MYO1E', 2.5936280116712807), ('ANGPT2', 5.699785842182188), ('NFIA', 3.454588312723037), ('KLF7', 2.0000894435563548), ('NR2F1', 2.6528260904718164), ('COL6A3', 1.1183880887618596), ('TES', 0.9789739652654622), ('APOE', 24.491152932480112), ('CASQ2', 18.1057248334977), ('CADM1', 0.9731821963338272), ('ARI…	1124
MEF2C	cisbp__M1836	0.06000210264124088	3.2378468887158327	4.1e-05	1.0	motif similar to taipale_cyt_meth__MEF2C_CCWWATWWRG_FL_meth_repr ('MEF2C [MADS, CpG-meth]'; q-value = 4.13e-05) which is directly annotated	frozenset({'weight>90.0%', 'activating', 'hg19-500bp-upstream-7species.mc9nr'})	[('LPP', 2.1387002421606818), ('FBLIM1', 1.1004812627933915), ('MRVI1', 6.99916512103946), ('MYO1E', 2.5936280116712807), ('NFIA', 3.454588312723037), ('ANGPT2', 5.699785842182188), ('KLF7', 2.0000894435563548), ('NR2F1', 2.6528260904718164), ('APOE', 24.491152932480112), ('COL6A3', 1.1183880887618596), ('TES', 0.9789739652654622), ('CASQ2', 18.1057248334977), ('CADM1', 0.9731821963338272), ('ARI…	1121
MEF2C	taipale_cyt_meth__MEF2D_CCWWATWWRG_eDBD	0.05832807673023113	3.017440660869164	0.0	1.0	motif similar to taipale_cyt_meth__MEF2C_CCWWATWWRG_FL ('MEF2C [MADS]'; q-value = 9.46e-12) which is directly annotated	frozenset({'weight>90.0%', 'activating', 'hg19-500bp-upstream-7species.mc9nr'})	[('KLF7', 2.0000894435563548), ('MYL9', 1.0019700088037278), ('GJA4', 5.563028659826026), ('DMD', 1.3155205507280099), ('LPP', 2.1387002421606818), ('KLF2', 1.020441477369568), ('TES', 0.9789739652654622), ('NR2F1', 2.6528260904718164), ('MYO1E', 2.5936280116712807), ('APOE', 24.491152932480112), ('MRVI1', 6.99916512103946), ('MYO1C', 0.9507832446509364), ('CASQ2', 18.1057248334977), ('TPM3', 2.2…	1572
MEF2C	dbcorrdb__SRF__ENCSR000BLV_1__m1	0.0657863878240898	3.9994196156111466	0.0008640000000000001	1.0	motif similar to taipale_cyt_meth__MEF2C_CCWWATWWRG_FL ('MEF2C [MADS]'; q-value = 0.000864) which is directly annotated	frozenset({'weight>90.0%', 'activating', 'hg19-500bp-upstream-7species.mc9nr'})	[('MYL9', 1.0019700088037278), ('KLF7', 2.0000894435563548), ('MRVI1', 6.99916512103946), ('LPP', 2.1387002421606818), ('MYO1E', 2.5936280116712807), ('NR2F1', 2.6528260904718164), ('MYO1C', 0.9507832446509364), ('DMD', 1.3155205507280099), ('FBLIM1', 1.1004812627933915), ('FILIP1', 19.842368533307933), ('CACNA1C', 5.830383326343067), ('TPM3', 2.2227821798683522), ('TES', 0.9789739652654622), ('D…	498
MEF2C	jaspar__MA0001.2	0.06020630145405729	3.264732189455583	4.8e-05	1.0	motif similar to taipale_cyt_meth__MEF2C_CCWWATWWRG_FL_meth_repr ('MEF2C [MADS, CpG-meth]'; q-value = 4.77e-05) which is directly annotated	frozenset({'weight>90.0%', 'activating', 'hg19-500bp-upstream-7species.mc9nr'})	[('LPP', 2.1387002421606818), ('FBLIM1', 1.1004812627933915), ('MRVI1', 6.99916512103946), ('MYO1E', 2.5936280116712807), ('NFIA', 3.454588312723037), ('ANGPT2', 5.699785842182188), ('KLF7', 2.0000894435563548), ('COL6A3', 1.1183880887618596), ('APOE', 24.491152932480112), ('NR2F1', 2.6528260904718164), ('TES', 0.9789739652654622), ('CADM1', 0.9731821963338272), ('ARID2', 1.2409679991534204), ('C…	737
MEF2C	transfac_public__M00393	0.05902963106733304	3.1098089713314754	0.000124	1.0	motif similar to taipale_cyt_meth__MEF2C_CCWWATWWRG_FL_meth_repr ('MEF2C [MADS, CpG-meth]'; q-value = 0.000124) which is directly annotated	frozenset({'weight>90.0%', 'activating', 'hg19-500bp-upstream-7species.mc9nr'})	[('LPP', 2.1387002421606818), ('MRVI1', 6.99916512103946), ('FBLIM1', 1.1004812627933915), ('MYO1E', 2.5936280116712807), ('CADM1', 0.9731821963338272), ('NR2F1', 2.6528260904718164), ('TES', 0.9789739652654622), ('APOE', 24.491152932480112), ('NFIA', 3.454588312723037), ('CASQ2', 18.1057248334977), ('ARID2', 1.2409679991534204), ('KLF7', 2.0000894435563548), ('MYO1C', 0.9507832446509364), ('MDK'…	279
MEF2D	cisbp__M1298	0.0783213644524237	3.6607825752631173	0.0	1.0	motif similar to taipale_cyt_meth__MEF2D_CCWWATWWRG_eDBD ('MEF2D [MADS]'; q-value = 2.58e-07) which is directly annotated	frozenset({'weight>90.0%', 'activating', 'hg19-500bp-upstream-7species.mc9nr'})	[('ZFP36L1', 1.9846717333222308), ('EPAS1', 6.7977868054046775), ('EBF1', 1.6528782621720135), ('NRARP', 6.676026858613074), ('TBX2', 1.7808438248271106), ('FLNA', 2.9033411139128487), ('H1FX', 2.482553202317769), ('GMEB2', 1.1038611803088292), ('BMP7', 5.71266315609338), ('VCL', 3.6433864525962383), ('ARHGEF17', 0.9617255823691168), ('SLC6A9', 1.9793478700792144), ('CDKN1C', 1.3179682533341692),…	1137
MNT	taipale_cyt_meth__CREB3L1_TGCCACGTGGCA_FL	0.08081011841123192	3.7143240594377707	0.000185	0.144304	motif similar to cisbp__M5101 ('Mnt[gene ID: "FBgn0023215" species: "Drosophila melanogaster" TF status: "direct" TF family: "bHLH" DBDs: "HLH"]'; q-value = 0.000185) which is annotated for orthologous gene FBgn0023215 in D. melanogaster (identity = 14%)	frozenset({'weight>90.0%', 'activating', 'hg19-500bp-upstream-7species.mc9nr'})	[('ZNF292', 1.6499693961652266), ('OAF', 1.308896023797275), ('SAP25', 1.5727382356029038), ('TAF12', 2.1686957934451785), ('MED28', 6.156541843823793), ('FKBP9', 1.7380676627641767), ('KLHDC10', 1.3806745191602812), ('MNT', 1.0), ('CNOT4', 1.24122129627269), ('ANK2', 2.6408560087158093), ('SCFD1', 4.6606106872527615)]	832
MNT	cisbp__M5329	0.0753030883747201	3.3271834293692493	8.9e-05	0.144304	motif similar to cisbp__M5101 ('Mnt[gene ID: "FBgn0023215" species: "Drosophila melanogaster" TF status: "direct" TF family: "bHLH" DBDs: "HLH"]'; q-value = 8.9e-05) which is annotated for orthologous gene FBgn0023215 in D. melanogaster (identity = 14%)	frozenset({'weight>90.0%', 'activating', 'hg19-500bp-upstream-7species.mc9nr'})	[('OAF', 1.308896023797275), ('SAP25', 1.5727382356029038), ('TAF12', 2.1686957934451785), ('FKBP9', 1.7380676627641767), ('MED28', 6.156541843823793), ('MNT', 1.0), ('ZNF292', 1.6499693961652266), ('CNOT4', 1.24122129627269), ('KLHDC10', 1.3806745191602812)]	613
MNT	taipale_cyt_meth__CREB3L1_TGCCACGTGGCA_eDBD	0.0755754140358663	3.34632774624077	0.000499	0.144304	motif similar to cisbp__M5101 ('Mnt[gene ID: "FBgn0023215" species: "Drosophila melanogaster" TF status: "direct" TF family: "bHLH" DBDs: "HLH"]'; q-value = 0.000499) which is annotated for orthologous gene FBgn0023215 in D. melanogaster (identity = 14%)	frozenset({'weight>90.0%', 'activating', 'hg19-500bp-upstream-7species.mc9nr'})	[('OAF', 1.308896023797275), ('SAP25', 1.5727382356029038), ('TAF12', 2.1686957934451785), ('FKBP9', 1.7380676627641767), ('ZNF292', 1.6499693961652266), ('MED28', 6.156541843823793), ('MNT', 1.0), ('CNOT4', 1.24122129627269), ('KLHDC10', 1.3806745191602812)]	610
MNT	cisbp__M5326	0.07495007362878986	3.3023667223135744	8.4e-05	0.144304	motif similar to cisbp__M5101 ('Mnt[gene ID: "FBgn0023215" species: "Drosophila melanogaster" TF status: "direct" TF family: "bHLH" DBDs: "HLH"]'; q-value = 8.41e-05) which is annotated for orthologous gene FBgn0023215 in D. melanogaster (identity = 14%)	frozenset({'weight>90.0%', 'activating', 'hg19-500bp-upstream-7species.mc9nr'})	[('OAF', 1.308896023797275), ('SAP25', 1.5727382356029038), ('FKBP9', 1.7380676627641767), ('TAF12', 2.1686957934451785), ('MED28', 6.156541843823793), ('MNT', 1.0), ('ZNF292', 1.6499693961652266), ('CNOT4', 1.24122129627269)]	477
MNT	taipale_cyt_meth__CREB3_NGCCACGTGKMN_FL_repr	0.07471809251003571	3.286058600534132	0.000434	0.144304	motif similar to cisbp__M5101 ('Mnt[gene ID: "FBgn0023215" species: "Drosophila melanogaster" TF status: "direct" TF family: "bHLH" DBDs: "HLH"]'; q-value = 0.000434) which is annotated for orthologous gene FBgn0023215 in D. melanogaster (identity = 14%)	frozenset({'weight>90.0%', 'activating', 'hg19-500bp-upstream-7species.mc9nr'})	[('OAF', 1.308896023797275), ('MNT', 1.0), ('SAP25', 1.5727382356029038), ('ZNF292', 1.6499693961652266), ('TAF12', 2.1686957934451785), ('MED28', 6.156541843823793), ('FKBP9', 1.7380676627641767), ('KLHDC10', 1.3806745191602812), ('SCFD1', 4.6606106872527615)]	657
MNT	taipale_cyt_meth__CREB3L4_YGCCACGTGGCA_eDBD	0.0773203154943215	3.4689931839731027	0.00037999999999999997	0.144304	motif similar to cisbp__M5101 ('Mnt[gene ID: "FBgn0023215" species: "Drosophila melanogaster" TF status: "direct" TF family: "bHLH" DBDs: "HLH"]'; q-value = 0.00038) which is annotated for orthologous gene FBgn0023215 in D. melanogaster (identity = 14%)	frozenset({'weight>90.0%', 'activating', 'hg19-500bp-upstream-7species.mc9nr'})	[('OAF', 1.308896023797275), ('ZNF292', 1.6499693961652266), ('SAP25', 1.5727382356029038), ('MED28', 6.156541843823793), ('MNT', 1.0), ('TAF12', 2.1686957934451785), ('KLHDC10', 1.3806745191602812), ('ANK2', 2.6408560087158093), ('SCFD1', 4.6606106872527615), ('PDCD6IP', 2.8294030756806166), ('CNOT4', 1.24122129627269), ('FKBP9', 1.7380676627641767)]	928
MNT	transfac_pro__M00366	0.08087063522481996	3.718578352075886	0.000459	0.144304	motif similar to cisbp__M5101 ('Mnt[gene ID: "FBgn0023215" species: "Drosophila melanogaster" TF status: "direct" TF family: "bHLH" DBDs: "HLH"]'; q-value = 0.000459) which is annotated for orthologous gene FBgn0023215 in D. melanogaster (identity = 14%)	frozenset({'weight>90.0%', 'activating', 'hg19-500bp-upstream-7species.mc9nr'})	[('OAF', 1.308896023797275), ('MNT', 1.0), ('CNOT4', 1.24122129627269), ('MED28', 6.156541843823793), ('SAP25', 1.5727382356029038), ('ZNF292', 1.6499693961652266), ('SCFD1', 4.6606106872527615)]	254
MXI1	dbcorrdb__TAF1__ENCSR000BJN_1__m1	0.06750058543439232	3.3681925889412603	0.00011399999999999999	1.0	gene is annotated for similar motif dbcorrdb__MXI1__ENCSR000ECU_1__m1 ('MXI1 (ENCSR000ECU-1, motif 1)'; q-value = 0.000114)	frozenset({'weight>90.0%', 'activating', 'hg19-500bp-upstream-7species.mc9nr'})	[('CCAR1', 1.0922989041994822), ('MAP2', 0.9860434302740188), ('SH3PXD2A', 1.0581123004284907), ('RPS14', 1.6640137056610085), ('ARID5B', 0.9778788791434734), ('RPS11', 1.0100393048680565), ('HNRNPK', 2.065840231035958), ('H1FX', 2.3572629788429813), ('NR2F6', 1.4497820974394855), ('RPL34', 1.6911440307138863), ('MYO1D', 1.856771112506861)]	479
MYC	dbcorrdb__ESRRA__ENCSR000DYQ_1__m5	0.08467983243566726	3.0662292221758123	5e-06	1.0	motif similar to dbcorrdb__MYC__ENCSR000DMM_1__m1 ('MYC (ENCSR000DMM-1, motif 1)'; q-value = 5.08e-06) which is directly annotated	frozenset({'weight>90.0%', 'activating', 'hg19-500bp-upstream-7species.mc9nr'})	[('APOLD1', 11.937221075577462), ('IP6K1', 1.9835416142496152), ('SIX2', 1.0882445928196272), ('JUNB', 5.9429448805657445), ('ZFP36L1', 1.9460698099245408), ('JUN', 4.954295817731682), ('FOS', 5.203309324818063), ('FOSB', 1.584820244980237), ('PTPN12', 2.239775224095079), ('SOCS3', 8.368716862094859), ('IRF1', 10.08971213966662), ('UBE2S', 1.1581207818107686), ('GADD45B', 1.112697346001833), ('AR…	2847
MYC	dbcorrdb__EZH2__ENCSR000ARD_1__m6	0.08690555241304117	3.2130368480599127	0.000267	1.0	gene is annotated for similar motif dbcorrdb__MYC__ENCSR000DMM_1__m1 ('MYC (ENCSR000DMM-1, motif 1)'; q-value = 0.000267)	frozenset({'weight>90.0%', 'activating', 'hg19-500bp-upstream-7species.mc9nr'})	[('APOLD1', 11.937221075577462), ('ZFP36L1', 1.9460698099245408), ('IP6K1', 1.9835416142496152), ('SIX2', 1.0882445928196272), ('JUNB', 5.9429448805657445), ('TAGLN', 3.807738681892424), ('UBE2S', 1.1581207818107686), ('ARHGEF17', 1.5293132695819185), ('JUN', 4.954295817731682), ('SOCS3', 8.368716862094859), ('IRF1', 10.08971213966662), ('TNIK', 4.062290329766013), ('FOSB', 1.584820244980237), ('…	3868
NR1H3	cisbp__M4703	0.08923115688683109	3.611734831964188	0.0009939999999999999	0.887417	gene is orthologous to ENSMUSG00000002108 in M. musculus (identity = 88%) which is annotated for similar motif hocomoco__NR1H3_MOUSE.H11MO.0.A ('NR1H3_MOUSE'; q-value = 0.000994)	frozenset({'weight>90.0%', 'activating', 'hg19-500bp-upstream-7species.mc9nr'})	[('SIDT2', 5.354828595461408), ('ANO4', 0.9796138155430952), ('NR1H3', 1.0), ('ZHX3', 1.311706364386476), ('NXPH4', 3.620919816250992), ('PILRB', 0.9801682174657486), ('MDFIC', 1.9296359694346639)]	602
NR3C1	transfac_pro__M04764	0.05848569230205547	3.001793113576953	0.0	1.0	gene is directly annotated	frozenset({'weight>90.0%', 'activating', 'hg19-500bp-upstream-7species.mc9nr'})	[('PTBP1', 2.9929815157122497), ('ARF1', 1.0061694928848883), ('ZNF615', 1.9419182766374132), ('EIF4A1', 1.8246678100821323), ('PPP4R2', 3.66349470175441), ('SNX5', 3.411620443078461), ('PSMB5', 2.2435015783010064), ('TOR1B', 1.5297323019357083), ('BRD2', 1.7416522361178806), ('N4BP1', 1.249792124202035), ('PRR14', 1.4857281722743263), ('HSPA5', 1.0147755101462221), ('RPN1', 1.6222443585489985), …	682
NRF1	dbcorrdb__EZH2__ENCSR000ARK_1__m4	0.06822262118491922	3.4366533414717937	5.9999999999999995e-05	1.0	motif similar to dbcorrdb__NRF1__ENCSR000DZO_1__m1 ('NRF1 (ENCSR000DZO-1, motif 1)'; q-value = 6.04e-05) which is directly annotated	frozenset({'weight>90.0%', 'activating', 'hg19-500bp-upstream-7species.mc9nr'})	[('FHOD3', 1.5298362871277886), ('ELOVL4', 1.745806558980471), ('RAI14', 1.2206936320207802), ('GRIK3', 1.1259403312415812), ('MAPKAPK2', 1.6805035103446335), ('DDI2', 1.6913425447842547), ('AGPAT3', 1.0761942574996437), ('MMP16', 3.1628509511088967), ('PURB', 1.150643987773644), ('RNF4', 0.9398881983213648), ('TSKU', 4.002800768207288), ('BLVRB', 4.315550657446922), ('LCOR', 1.0943414523815076)]	771
PATZ1	dbcorrdb__PBX3__ENCSR000BGR_1__m3	0.08371020157716519	3.259878501333885	0.000151	1.0	motif similar to hocomoco__PATZ1_HUMAN.H11MO.0.C ('PATZ1_HUMAN'; q-value = 0.000151) which is directly annotated	frozenset({'weight>90.0%', 'activating', 'hg19-500bp-upstream-7species.mc9nr'})	[('BLVRB', 3.1137804411255585), ('H2AFV', 3.732740791018304), ('COL11A2', 1.6897239625401246), ('GPR180', 1.6841286378721825), ('SNAPC2', 1.8325995487914664), ('NUMA1', 1.2486639265999402), ('EDA', 0.9670957359464588), ('SLC12A6', 1.9724310310056845)]	558
PAX8	cisbp__M5711	0.07933123877917415	3.1927522107723814	0.0	1.0	gene is annotated for similar motif taipale_cyt_meth__PAX8_NSGTCRCGCWTSANYGNNYN_FL_meth ('PAX8 [PAX, CpG-meth]'; q-value = 5.09e-09)	frozenset({'weight>90.0%', 'activating', 'hg19-500bp-upstream-7species.mc9nr'})	[('PAX8', 1.0), ('ACVRL1', 2.5261995018900274), ('NUDT2', 1.1186443467498457), ('RIPK1', 1.5113815734274354), ('SCGN', 1.0453158140673984)]	484
PAX8	taipale_cyt_meth__PAX6_NYACGCNYSANYGMNYN_FL_meth	0.10117444643925792	4.424240314675352	1e-06	1.0	motif similar to taipale_cyt_meth__PAX8_NSGTCACGCWTSANYGNNYN_FL ('PAX8 [PAX]'; q-value = 1.07e-06) which is directly annotated	frozenset({'weight>90.0%', 'activating', 'hg19-500bp-upstream-7species.mc9nr'})	[('NMT1', 1.880484670458224), ('SCGN', 1.0453158140673984), ('PAX8', 1.0), ('ACVRL1', 2.5261995018900274), ('PSMF1', 1.3217932226917006), ('CETN3', 1.5392395393521408)]	507
PAX8	dbcorrdb__PAX5__ENCSR000BJI_1__m1	0.09073907839616996	3.8359095253107482	0.0	1.0	gene is annotated for similar motif taipale_cyt_meth__PAX8_NSGTCACGCWTSANYGNNYN_FL ('PAX8 [PAX]'; q-value = 3.19e-07)	frozenset({'weight>90.0%', 'activating', 'hg19-500bp-upstream-7species.mc9nr'})	[('ACVRL1', 2.5261995018900274), ('NMT1', 1.880484670458224), ('PAX8', 1.0), ('FADS2', 1.2390154488887073), ('SCGN', 1.0453158140673984), ('ARF6', 1.2069949085548088)]	602
PAX8	taipale_cyt_meth__PAX6_NYACGCNTSANYGNNYN_eDBD	0.07882630161579893	3.1642845919321587	0.0	1.0	motif similar to taipale_cyt_meth__PAX8_NSGTCACGCWTSANYGNNYN_FL ('PAX8 [PAX]'; q-value = 2.69e-09) which is directly annotated	frozenset({'weight>90.0%', 'activating', 'hg19-500bp-upstream-7species.mc9nr'})	[('PAX8', 1.0), ('SCGN', 1.0453158140673984), ('NMT1', 1.880484670458224), ('ACVRL1', 2.5261995018900274), ('ATP5O', 1.443973211531825)]	550
PAX8	homer__GTCATGCHTGRCTGS_Pax8	0.07776032315978457	3.1041862854916884	6e-06	1.0	motif similar to taipale_cyt_meth__PAX8_NSGTCACGCWTSANYGNNYN_FL ('PAX8 [PAX]'; q-value = 6.07e-06) which is directly annotated	frozenset({'weight>90.0%', 'activating', 'hg19-500bp-upstream-7species.mc9nr'})	[('ACVRL1', 2.5261995018900274), ('SCGN', 1.0453158140673984), ('PAX8', 1.0)]	42
PHF8	dbcorrdb__POLR2A__ENCSR000BHH_1__m1	0.07535951081643173	3.0917118650880826	0.0	1.0	gene is annotated for similar motif dbcorrdb__PHF8__ENCSR000AQH_1__m1 ('PHF8 (ENCSR000AQH-1, motif 1)'; q-value = 1.19e-09)	frozenset({'weight>90.0%', 'activating', 'hg19-500bp-upstream-7species.mc9nr'})	[('MRPS18B', 2.7628993729110416), ('RAD21', 3.4249566150262662), ('CUL4B', 2.7052762897567746), ('TRPT1', 0.9651869127257446), ('DNAJB9', 1.0674208529676137), ('NIPBL', 1.192386717188106), ('KRIT1', 1.0944245067485212), ('MAN1B1', 2.1423955598507174), ('G3BP2', 1.992431486767672), ('TRIM39', 2.3229499931267266), ('PI4KA', 2.6710459512352043), ('TMEM115', 1.9810701914829918), ('AP1S2', 2.181743543…	4857
PHF8	dbcorrdb__ZNF143__ENCSR000EGP_1__m3	0.08598041132659047	3.805131206047349	7.099999999999999e-05	1.0	gene is annotated for similar motif dbcorrdb__PHF8__ENCSR000AQH_1__m1 ('PHF8 (ENCSR000AQH-1, motif 1)'; q-value = 7.11e-05)	frozenset({'weight>90.0%', 'activating', 'hg19-500bp-upstream-7species.mc9nr'})	[('CUL4B', 2.7052762897567746), ('TRPT1', 0.9651869127257446), ('XRCC6', 4.176428482224736), ('DNAJB9', 1.0674208529676137), ('MRPS18B', 2.7628993729110416), ('AP1S2', 2.1817435434706725), ('CACNA1G', 1.013351840407057), ('G3BP2', 1.992431486767672), ('TRIM39', 2.3229499931267266), ('SEZ6L2', 2.046091992265018), ('GATAD1', 1.2274768410575017), ('KRIT1', 1.0944245067485212), ('NIPBL', 1.1923867171…	2496
PHF8	dbcorrdb__POLR2A__ENCSR000EAD_1__m1	0.07698597507865688	3.20096352985423	5e-06	1.0	gene is annotated for similar motif dbcorrdb__PHF8__ENCSR000AQH_1__m1 ('PHF8 (ENCSR000AQH-1, motif 1)'; q-value = 5.25e-06)	frozenset({'weight>90.0%', 'activating', 'hg19-500bp-upstream-7species.mc9nr'})	[('MRPS18B', 2.7628993729110416), ('CUL4B', 2.7052762897567746), ('RAD21', 3.4249566150262662), ('KRIT1', 1.0944245067485212), ('AP1S2', 2.1817435434706725), ('DNAJB9', 1.0674208529676137), ('ZNF711', 2.540453929346506), ('GATAD1', 1.2274768410575017), ('XRCC6', 4.176428482224736), ('TRPT1', 0.9651869127257446), ('PI4KA', 2.6710459512352043), ('CHD9', 4.923077302815362), ('TMEM115', 1.98107019148…	1018
PHF8	dbcorrdb__POLR2AphosphoS2__ENCSR000DYF_1__m10	0.0781413868496365	3.2785740020924763	4e-05	1.0	motif similar to dbcorrdb__PHF8__ENCSR000AQH_1__m1 ('PHF8 (ENCSR000AQH-1, motif 1)'; q-value = 4.04e-05) which is directly annotated	frozenset({'weight>90.0%', 'activating', 'hg19-500bp-upstream-7species.mc9nr'})	[('ZMIZ1', 1.4083308119187654), ('KDM2B', 1.3142662164750178), ('NAB1', 2.128517975788491), ('HDAC5', 1.810220065426968), ('RAPGEFL1', 2.736816317211124), ('NIPBL', 1.192386717188106), ('RGS7BP', 1.2663760521514735), ('TMEM115', 1.9810701914829918), ('XRCC6', 4.176428482224736), ('ADAMTS8', 1.0623568979035478), ('NUP93', 1.8565643001938417), ('ST8SIA2', 0.9462046768436244), ('CACNA1G', 1.01335184…	1456
PHF8	dbcorrdb__ZNF143__ENCSR000DZL_1__m3	0.08555379774961339	3.776475031682458	0.000801	1.0	gene is annotated for similar motif dbcorrdb__PHF8__ENCSR000AQH_1__m1 ('PHF8 (ENCSR000AQH-1, motif 1)'; q-value = 0.000801)	frozenset({'weight>90.0%', 'activating', 'hg19-500bp-upstream-7species.mc9nr'})	[('CUL4B', 2.7052762897567746), ('KDM2B', 1.3142662164750178), ('PHF8', 1.0), ('ST8SIA2', 0.9462046768436244), ('XRCC6', 4.176428482224736), ('SRSF1', 1.0472726491541189), ('G3BP2', 1.992431486767672), ('RAD21', 3.4249566150262662), ('ZMIZ1', 1.4083308119187654), ('NUP93', 1.8565643001938417), ('DDI2', 2.5648052966684234), ('MRPS18B', 2.7628993729110416), ('NCOA5', 1.7185801679613966), ('CACNA1G'…	2398
PHF8	dbcorrdb__POLR2A__ENCSR000EFK_1__m1	0.07467515153669765	3.0457425853777362	0.000496	1.0	motif similar to dbcorrdb__PHF8__ENCSR000AQH_1__m2 ('PHF8 (ENCSR000AQH-1, motif 2)'; q-value = 0.000496) which is directly annotated	frozenset({'weight>90.0%', 'activating', 'hg19-500bp-upstream-7species.mc9nr'})	[('CACNA1G', 1.013351840407057), ('PHF8', 1.0), ('RNF41', 1.2093214739325298), ('NIPBL', 1.192386717188106), ('ZMIZ1', 1.4083308119187654), ('CUL4B', 2.7052762897567746), ('G3BP2', 1.992431486767672), ('TMEM115', 1.9810701914829918), ('RNF14', 1.0108789565585576), ('ADCY9', 2.3592715625020784)]	583
PHF8	dbcorrdb__ZMIZ1__ENCSR000EFQ_1__m1	0.08768686563449882	3.9197559035069127	0.000312	1.0	motif similar to dbcorrdb__PHF8__ENCSR000AQH_1__m1 ('PHF8 (ENCSR000AQH-1, motif 1)'; q-value = 0.000312) which is directly annotated	frozenset({'weight>90.0%', 'activating', 'hg19-500bp-upstream-7species.mc9nr'})	[('ZMIZ1', 1.4083308119187654), ('KDM2B', 1.3142662164750178), ('TMEM115', 1.9810701914829918), ('NIPBL', 1.192386717188106), ('RGS7BP', 1.2663760521514735), ('NAB1', 2.128517975788491), ('HDAC5', 1.810220065426968), ('NUP93', 1.8565643001938417), ('CACNA1G', 1.013351840407057), ('ST8SIA2', 0.9462046768436244), ('DDI2', 2.5648052966684234), ('RAPGEFL1', 2.736816317211124), ('CCNG2', 2.34404365314…	2908
PHF8	dbcorrdb__POLR2A__ENCSR000BKI_1__m1	0.08680697513198357	3.8606525438793247	1e-06	1.0	gene is annotated for similar motif dbcorrdb__PHF8__ENCSR000AQH_1__m1 ('PHF8 (ENCSR000AQH-1, motif 1)'; q-value = 7.21e-07)	frozenset({'weight>90.0%', 'activating', 'hg19-500bp-upstream-7species.mc9nr'})	[('CUL4B', 2.7052762897567746), ('NIPBL', 1.192386717188106), ('MRPS18B', 2.7628993729110416), ('TRPT1', 0.9651869127257446), ('CACNA1G', 1.013351840407057), ('RAD21', 3.4249566150262662), ('KRIT1', 1.0944245067485212), ('DNAJB9', 1.0674208529676137), ('AP1S2', 2.1817435434706725), ('TMEM115', 1.9810701914829918), ('CHD9', 4.923077302815362), ('G3BP2', 1.992431486767672), ('PI4KA', 2.671045951235…	4122
PHF8	predrem__nrMotif2348	0.08057663935154737	3.4421529974253957	0.00011100000000000001	1.0	gene is annotated for similar motif dbcorrdb__PHF8__ENCSR000AQH_1__m2 ('PHF8 (ENCSR000AQH-1, motif 2)'; q-value = 0.000111)	frozenset({'weight>90.0%', 'activating', 'hg19-500bp-upstream-7species.mc9nr'})	[('CACNA1G', 1.013351840407057), ('KDM2B', 1.3142662164750178), ('NIPBL', 1.192386717188106), ('ZMIZ1', 1.4083308119187654), ('G3BP2', 1.992431486767672), ('RAPGEFL1', 2.736816317211124), ('RGS7BP', 1.2663760521514735), ('CREBBP', 2.3109321041475304), ('NCK2', 3.5762278589721075)]	294
PHF8	transfac_pro__M09082	0.07537728638213911	3.0929058723532865	0.000665	1.0	gene is annotated for similar motif dbcorrdb__PHF8__ENCSR000AQH_1__m2 ('PHF8 (ENCSR000AQH-1, motif 2)'; q-value = 0.000665)	frozenset({'weight>90.0%', 'activating', 'hg19-500bp-upstream-7species.mc9nr'})	[('CACNA1G', 1.013351840407057), ('NIPBL', 1.192386717188106), ('KDM2B', 1.3142662164750178), ('RAPGEFL1', 2.736816317211124), ('G3BP2', 1.992431486767672), ('PHF8', 1.0), ('CREBBP', 2.3109321041475304), ('ZMIZ1', 1.4083308119187654), ('RGS7BP', 1.2663760521514735), ('SPEN', 1.2195624939898704), ('NCK2', 3.5762278589721075), ('DDI2', 2.5648052966684234), ('TRIM39', 2.3229499931267266), ('ADCY9', …	2647
PHF8	dbcorrdb__POLR2A__ENCSR000FAJ_1__m2	0.08098547736281707	3.4696151645250826	7.000000000000001e-06	1.0	gene is annotated for similar motif dbcorrdb__PHF8__ENCSR000AQH_1__m1 ('PHF8 (ENCSR000AQH-1, motif 1)'; q-value = 7.33e-06)	frozenset({'weight>90.0%', 'activating', 'hg19-500bp-upstream-7species.mc9nr'})	[('CUL4B', 2.7052762897567746), ('CACNA1G', 1.013351840407057), ('DNAJB9', 1.0674208529676137), ('HDAC5', 1.810220065426968), ('NCOA5', 1.7185801679613966), ('TRIM39', 2.3229499931267266), ('NIPBL', 1.192386717188106), ('MRPS18B', 2.7628993729110416), ('DUSP23', 1.4275930131230772), ('SEZ6L2', 2.046091992265018), ('XRCC6', 4.176428482224736), ('TMEM115', 1.9810701914829918), ('RNF14', 1.010878956…	4432
PHF8	dbcorrdb__POLR2A__ENCSR000FAJ_1__m1	0.09059317062765522	4.1149760913677325	0.0009109999999999999	1.0	gene is annotated for similar motif dbcorrdb__PHF8__ENCSR000AQH_1__m2 ('PHF8 (ENCSR000AQH-1, motif 2)'; q-value = 0.000911)	frozenset({'weight>90.0%', 'activating', 'hg19-500bp-upstream-7species.mc9nr'})	[('RAD21', 3.4249566150262662), ('PHF8', 1.0), ('CUL4B', 2.7052762897567746), ('RBM19', 1.008756815168259), ('G3BP2', 1.992431486767672), ('CHD9', 4.923077302815362), ('MRPS18B', 2.7628993729110416), ('DDI2', 2.5648052966684234), ('MAN1B1', 2.1423955598507174), ('RNF14', 1.0108789565585576), ('PPP2R3A', 2.0422557155486167), ('NIPBL', 1.192386717188106), ('XRCC6', 4.176428482224736), ('KDM2B', 1.3…	2494
PITX1	taipale_tf_pairs__PITX1_HES7_NCACGTGNNGGATTA_CAP_repr	0.09693272068892067	3.9132878321127778	0.0	1.0	gene is directly annotated	frozenset({'weight>90.0%', 'activating', 'hg19-500bp-upstream-7species.mc9nr'})	[('TOX2', 1.1971516173349812), ('SCUBE3', 1.5407718738473326), ('OAF', 1.0200182631004624), ('FBXO21', 1.5535145823040513), ('NR1H2', 1.402695645349867), ('POP1', 1.2448618178322), ('VPS4A', 5.873063050753864), ('UST', 2.0844126956602165), ('CTHRC1', 1.1633111445845803)]	659
POLI	hdpi__POLI	0.07006895707524073	3.066034159147731	0.0	1.0	gene is directly annotated	frozenset({'weight>90.0%', 'activating', 'hg19-500bp-upstream-7species.mc9nr'})	[('ETS2', 0.9756142399170772), ('PLP1', 1.1468063479917636), ('HMGXB4', 1.1641197238305434), ('SSBP2', 1.7473037846817965), ('DDX10', 1.4828271552035168), ('FOSL2', 2.143491912252947), ('ARHGEF9', 2.2694609659314096), ('PHF12', 1.1776859758816116), ('JAK2', 1.3569069684664945), ('FGGY', 1.1963885813626924), ('TSKU', 2.8992644102268352), ('EPC2', 1.3558994528412356), ('ABCG2', 1.8528128494963303),…	1339
POLR2A	dbcorrdb__POLR2A__ENCSR000DNF_1__m2	0.064	3.1266571672823913	0.0	1.0	gene is directly annotated	frozenset({'weight>90.0%', 'activating', 'hg19-500bp-upstream-7species.mc9nr'})	[('NPR3', 3.685120879797141), ('TMEM200B', 1.462760208740056), ('ATXN7L3B', 1.2477425555461408), ('HIST1H1D', 2.055976769839018), ('PTPRN2', 2.2263926939844216), ('WNT6', 2.0352252145669647), ('ATF3', 1.0335488767139591), ('TIAM1', 3.0754853952261483), ('LIX1L', 4.1745315909312986), ('DNAJA1', 1.9458938757462132), ('PLCXD3', 1.1958057072151451), ('MEG3', 1.2936886801785608), ('ZFP36L2', 2.3610096…	2599
POLR2A	dbcorrdb__POLR2A__ENCSR000DLV_1__m2	0.06703052064631956	3.388612292259813	0.0	1.0	gene is directly annotated	frozenset({'weight>90.0%', 'activating', 'hg19-500bp-upstream-7species.mc9nr'})	[('ZFP36L2', 2.3610096929802498), ('PKDCC', 2.168086983774093), ('CHD4', 0.9751972291211872), ('SLC6A8', 2.0488892730445327), ('SASH1', 1.2711007326708414), ('KHDRBS1', 1.7055635777955247), ('DUSP5', 0.9423466169638576), ('HIST1H1D', 2.055976769839018), ('INO80', 3.7262775961875834), ('ATF3', 1.0335488767139591), ('ACSL4', 1.077731020307523), ('CEBPB', 1.4673274750871683)]	738
POLR3G	dbcorrdb__TBP__ENCSR000EEL_1__m3	0.10351721886730864	3.83516721792267	0.0	1.0	gene is annotated for similar motif dbcorrdb__POLR3G__ENCSR000EYU_1__m2 ('POLR3G (ENCSR000EYU-1, motif 2)'; q-value = 1.71e-07)	frozenset({'weight>90.0%', 'activating', 'hg19-500bp-upstream-7species.mc9nr'})	[('FHOD1', 6.074453731265542), ('PRKRA', 2.537232230151265), ('ADAMTS4', 1.2580136096614958), ('WTAP', 1.177433072694582), ('CTDNEP1', 1.217273374681821), ('POLR2J3', 1.19151553383909), ('WARS', 1.162460515860107), ('NRBF2', 1.752976961144035), ('NCAM1', 2.4863271764287806), ('NR4A2', 0.9441401772792618), ('VDAC1', 1.1971666586752987), ('CLPB', 1.2350696466240294), ('GOLGA2', 1.2613752669556821),…	4057
POLR3G	dbcorrdb__TBP__ENCSR000ECB_1__m4	0.08752244165170557	3.045566505072999	0.0005610000000000001	1.0	gene is annotated for similar motif dbcorrdb__POLR3G__ENCSR000EYU_1__m2 ('POLR3G (ENCSR000EYU-1, motif 2)'; q-value = 0.000561)	frozenset({'weight>90.0%', 'activating', 'hg19-500bp-upstream-7species.mc9nr'})	[('EGR3', 4.650584456319693), ('CLPB', 1.2350696466240294), ('PPP1R11', 1.3089567221259393), ('WTAP', 1.177433072694582)]	114
RCOR1	dbcorrdb__ZNF263__ENCSR000EVD_1__m1	0.07378316377418712	3.3031369690786394	0.000556	1.0	gene is annotated for similar motif dbcorrdb__RCOR1__ENCSR000EFG_1__m5 ('RCOR1 (ENCSR000EFG-1, motif 5)'; q-value = 0.000556)	frozenset({'weight>90.0%', 'activating', 'hg19-500bp-upstream-7species.mc9nr'})	[('STRN', 2.6659406528413263), ('NTRK2', 1.7012040806810944), ('STMN1', 1.1520742476648422), ('DLGAP4', 1.779118662796224), ('LSM12', 1.3255159664532588), ('SLC37A4', 1.3619304555391063), ('BTBD11', 1.4083849820856291), ('FKBP11', 2.125215916413376), ('RNF220', 2.74379946255882), ('SERPINE2', 1.4881000716221329), ('PLTP', 1.9559189026174677), ('DMKN', 1.7790588845250153), ('KCNIP2', 1.68419792423…	976
REL	jaspar__MA0101.1	0.1322017300473315	5.903366733514581	0.0	1.0	gene is directly annotated	frozenset({'weight>90.0%', 'activating', 'hg19-500bp-upstream-7species.mc9nr'})	[('NFKBIA', 1.9336059978227167), ('GADD45B', 1.053701519056952), ('NFKBIZ', 1.2191451371894313), ('REL', 1.0), ('ARL5B', 1.200157857162306), ('IER3', 2.0759168411840747), ('IRF1', 2.07149752550186), ('TRAPPC3', 2.011639789151664), ('NEAT1', 1.0213049009512405), ('FAT1', 1.149482243287827), ('TAGLN2', 4.785344174661088)]	371
REL	cisbp__M4499	0.12574319755648303	5.535878034844158	0.0	1.0	gene is annotated for similar motif cisbp__M6449 ('REL[gene ID: "ENSG00000162924" species: "Homo sapiens" TF status: "direct" TF family: "Rel" DBDs: "RHD"]; Rel[gene ID: "ENSMUSG00000020275" species: "Mus musculus" TF status: "inferred" TF family: "Rel" DBDs: "RHD"]'; q-value = 2.04e-07)	frozenset({'weight>90.0%', 'activating', 'hg19-500bp-upstream-7species.mc9nr'})	[('NFKBIA', 1.9336059978227167), ('NFKBIZ', 1.2191451371894313), ('REL', 1.0), ('TRAPPC3', 2.011639789151664), ('ADAMTS4', 5.843065172040767), ('ARL5B', 1.200157857162306), ('GADD45B', 1.053701519056952), ('NEAT1', 1.0213049009512405), ('IRF1', 2.07149752550186), ('CCL2', 6.932053590277658), ('PPP1R15B', 2.3526189363024392)]	499
REL	transfac_public__M00194	0.10681060411760591	4.458618744878875	0.0	0.760204	motif is annotated for orthologous gene ENSMUSG00000020275 in M. musculus (identity = 76%)	frozenset({'weight>90.0%', 'activating', 'hg19-500bp-upstream-7species.mc9nr'})	[('NFKBIA', 1.9336059978227167), ('NFKBIZ', 1.2191451371894313), ('ADAMTS4', 5.843065172040767), ('REL', 1.0), ('ARL5B', 1.200157857162306), ('TRAPPC3', 2.011639789151664)]	88
REL	cisbp__M4444	0.12638438760521345	5.572361569910715	0.0	1.0	gene is annotated for similar motif cisbp__M6449 ('REL[gene ID: "ENSG00000162924" species: "Homo sapiens" TF status: "direct" TF family: "Rel" DBDs: "RHD"]; Rel[gene ID: "ENSMUSG00000020275" species: "Mus musculus" TF status: "inferred" TF family: "Rel" DBDs: "RHD"]'; q-value = 2.18e-07)	frozenset({'weight>90.0%', 'activating', 'hg19-500bp-upstream-7species.mc9nr'})	[('NFKBIA', 1.9336059978227167), ('NFKBIZ', 1.2191451371894313), ('REL', 1.0), ('TRAPPC3', 2.011639789151664), ('ADAMTS4', 5.843065172040767), ('ARL5B', 1.200157857162306), ('NEAT1', 1.0213049009512405), ('GADD45B', 1.053701519056952), ('PPP1R15B', 2.3526189363024392), ('CCL2', 6.932053590277658), ('IRF1', 2.07149752550186), ('IER3', 2.0759168411840747), ('FAT1', 1.149482243287827)]	812
REL	hocomoco__RELB_HUMAN.H11MO.0.C	0.11337405861642845	4.832077476560189	1.8e-05	1.0	gene is annotated for similar motif cisbp__M6449 ('REL[gene ID: "ENSG00000162924" species: "Homo sapiens" TF status: "direct" TF family: "Rel" DBDs: "RHD"]; Rel[gene ID: "ENSMUSG00000020275" species: "Mus musculus" TF status: "inferred" TF family: "Rel" DBDs: "RHD"]'; q-value = 1.82e-05)	frozenset({'weight>90.0%', 'activating', 'hg19-500bp-upstream-7species.mc9nr'})	[('NFKBIA', 1.9336059978227167), ('NFKBIZ', 1.2191451371894313), ('GADD45B', 1.053701519056952), ('REL', 1.0), ('TRAPPC3', 2.011639789151664), ('ARL5B', 1.200157857162306), ('FAT1', 1.149482243287827), ('NEAT1', 1.0213049009512405), ('PPP1R15B', 2.3526189363024392), ('IRF1', 2.07149752550186), ('IER3', 2.0759168411840747), ('ADAMTS4', 5.843065172040767), ('STIL', 0.9555813011144412), ('COL3A1', 1…	1522
REL	cisbp__M6369	0.11860850101424608	5.129915790103547	0.00011200000000000001	1.0	gene is annotated for similar motif cisbp__M6449 ('REL[gene ID: "ENSG00000162924" species: "Homo sapiens" TF status: "direct" TF family: "Rel" DBDs: "RHD"]; Rel[gene ID: "ENSMUSG00000020275" species: "Mus musculus" TF status: "inferred" TF family: "Rel" DBDs: "RHD"]'; q-value = 0.000112)	frozenset({'weight>90.0%', 'activating', 'hg19-500bp-upstream-7species.mc9nr'})	[('NFKBIA', 1.9336059978227167), ('NFKBIZ', 1.2191451371894313), ('GADD45B', 1.053701519056952), ('REL', 1.0), ('ARL5B', 1.200157857162306), ('ADAMTS4', 5.843065172040767), ('IRF1', 2.07149752550186), ('TRAPPC3', 2.011639789151664)]	169
REL	bergman__dl-B	0.08825106670708106	3.402586238952317	0.0	0.290792	gene is orthologous to FBgn0260632 in D. melanogaster (identity = 29%) which is directly annotated for motif	frozenset({'weight>90.0%', 'activating', 'hg19-500bp-upstream-7species.mc9nr'})	[('NFKBIA', 1.9336059978227167), ('REL', 1.0), ('IRF1', 2.07149752550186), ('MAFF', 2.3490588276659383), ('NFKBIZ', 1.2191451371894313), ('ZNF711', 1.0860926630121992), ('GADD45B', 1.053701519056952), ('FAT1', 1.149482243287827), ('ARL5B', 1.200157857162306)]	630
REL	transfac_pro__M03545	0.13527944228123762	6.07848770183406	0.0	1.0	gene is directly annotated	frozenset({'weight>90.0%', 'activating', 'hg19-500bp-upstream-7species.mc9nr'})	[('NFKBIA', 1.9336059978227167), ('NFKBIZ', 1.2191451371894313), ('GADD45B', 1.053701519056952), ('REL', 1.0), ('IRF1', 2.07149752550186), ('ARL5B', 1.200157857162306), ('TRAPPC3', 2.011639789151664), ('NEAT1', 1.0213049009512405), ('ADAMTS4', 5.843065172040767), ('IER3', 2.0759168411840747), ('FAT1', 1.149482243287827), ('CCL2', 6.932053590277658)]	471
REL	transfac_public__M00052	0.1395812446081746	6.323259055280605	5.1e-05	1.0	gene is annotated for similar motif jaspar__MA0101.1 ('REL'; q-value = 5.14e-05)	frozenset({'weight>90.0%', 'activating', 'hg19-500bp-upstream-7species.mc9nr'})	[('NFKBIA', 1.9336059978227167), ('NFKBIZ', 1.2191451371894313), ('GADD45B', 1.053701519056952), ('REL', 1.0), ('ARL5B', 1.200157857162306), ('IER3', 2.0759168411840747), ('TRAPPC3', 2.011639789151664), ('IRF1', 2.07149752550186), ('NEAT1', 1.0213049009512405), ('FAT1', 1.149482243287827), ('ADAMTS4', 5.843065172040767), ('MAFF', 2.3490588276659383)]	516
REL	transfac_pro__M01223	0.11233649653757374	4.773040483452486	0.000307	1.0	motif similar to transfac_pro__M03545 ('V$CREL_Q6: c-Rel'; q-value = 0.000307) which is directly annotated	frozenset({'weight>90.0%', 'activating', 'hg19-500bp-upstream-7species.mc9nr'})	[('NFKBIA', 1.9336059978227167), ('GADD45B', 1.053701519056952), ('NFKBIZ', 1.2191451371894313), ('REL', 1.0), ('ADAMTS4', 5.843065172040767), ('IRF1', 2.07149752550186), ('ARL5B', 1.200157857162306), ('TRAPPC3', 2.011639789151664)]	153
REL	transfac_pro__M07884	0.10236890578003684	4.205887347417808	0.0	0.25525	gene is orthologous to FBgn0011274 in D. melanogaster (identity = 25%) which is directly annotated for motif	frozenset({'weight>90.0%', 'activating', 'hg19-500bp-upstream-7species.mc9nr'})	[('NFKBIA', 1.9336059978227167), ('NFKBIZ', 1.2191451371894313), ('REL', 1.0), ('ADAMTS4', 5.843065172040767), ('ARL5B', 1.200157857162306), ('TRAPPC3', 2.011639789151664), ('IRF1', 2.07149752550186), ('IER3', 2.0759168411840747), ('NEAT1', 1.0213049009512405)]	412
REL	swissregulon__hs__NFKB1_REL_RELA.p2	0.10484040196787055	4.34651479167436	0.0	1.0	gene is directly annotated	frozenset({'weight>90.0%', 'activating', 'hg19-500bp-upstream-7species.mc9nr'})	[('NFKBIA', 1.9336059978227167), ('REL', 1.0), ('NFKBIZ', 1.2191451371894313), ('TRAPPC3', 2.011639789151664), ('ARL5B', 1.200157857162306), ('ADAMTS4', 5.843065172040767), ('IRF1', 2.07149752550186), ('GADD45B', 1.053701519056952), ('TAGLN2', 4.785344174661088), ('NEAT1', 1.0213049009512405), ('MAFF', 2.3490588276659383), ('FAT1', 1.149482243287827)]	936
REL	cisbp__M3625	0.09241297302338596	3.639397548384341	0.000425	1.0	gene is annotated for similar motif transfac_pro__M03545 ('V$CREL_Q6: c-Rel'; q-value = 0.000425)	frozenset({'weight>90.0%', 'activating', 'hg19-500bp-upstream-7species.mc9nr'})	[('NFKBIZ', 1.2191451371894313), ('NFKBIA', 1.9336059978227167), ('REL', 1.0), ('ADAMTS4', 5.843065172040767), ('TRAPPC3', 2.011639789151664), ('ARL5B', 1.200157857162306)]	76
REL	stark__GGGGAWTCCCY	0.08674718459278603	3.3170157657962083	4e-06	0.25525	gene is orthologous to FBgn0011274 in D. melanogaster (identity = 25%) which is annotated for similar motif bergman__dif_Rel ('dif/Rel'; q-value = 3.7e-06)	frozenset({'weight>90.0%', 'activating', 'hg19-500bp-upstream-7species.mc9nr'})	[('IRF1', 2.07149752550186), ('NFKBIA', 1.9336059978227167), ('REL', 1.0), ('ADAMTS4', 5.843065172040767), ('NFKBIZ', 1.2191451371894313), ('GADD45B', 1.053701519056952)]	168
REL	dbcorrdb__RELA__ENCSR000EAQ_1__m1	0.11410851267224696	4.873867707636428	0.0	1.0	gene is annotated for similar motif cisbp__M6449 ('REL[gene ID: "ENSG00000162924" species: "Homo sapiens" TF status: "direct" TF family: "Rel" DBDs: "RHD"]; Rel[gene ID: "ENSMUSG00000020275" species: "Mus musculus" TF status: "inferred" TF family: "Rel" DBDs: "RHD"]'; q-value = 1.48e-07)	frozenset({'weight>90.0%', 'activating', 'hg19-500bp-upstream-7species.mc9nr'})	[('NFKBIA', 1.9336059978227167), ('NFKBIZ', 1.2191451371894313), ('GADD45B', 1.053701519056952), ('ARL5B', 1.200157857162306), ('TRAPPC3', 2.011639789151664), ('REL', 1.0), ('IRF1', 2.07149752550186), ('CCL2', 6.932053590277658), ('IER3', 2.0759168411840747), ('ADAMTS4', 5.843065172040767)]	367
REL	hocomoco__REL_HUMAN.H11MO.0.B	0.08882230875049546	3.4350897520116144	0.0	1.0	gene is directly annotated	frozenset({'weight>90.0%', 'activating', 'hg19-500bp-upstream-7species.mc9nr'})	[('IRF1', 2.07149752550186), ('NFKBIZ', 1.2191451371894313), ('NEAT1', 1.0213049009512405), ('NFKBIA', 1.9336059978227167), ('ARL5B', 1.200157857162306), ('REL', 1.0), ('ADAMTS4', 5.843065172040767), ('ZNF711', 1.0860926630121992)]	499
REL	hocomoco__ZEP1_HUMAN.H11MO.0.D	0.10832614423278696	4.5448525550361945	0.00054	1.0	gene is annotated for similar motif cisbp__M6449 ('REL[gene ID: "ENSG00000162924" species: "Homo sapiens" TF status: "direct" TF family: "Rel" DBDs: "RHD"]; Rel[gene ID: "ENSMUSG00000020275" species: "Mus musculus" TF status: "inferred" TF family: "Rel" DBDs: "RHD"]'; q-value = 0.00054)	frozenset({'weight>90.0%', 'activating', 'hg19-500bp-upstream-7species.mc9nr'})	[('NFKBIA', 1.9336059978227167), ('NEAT1', 1.0213049009512405), ('NFKBIZ', 1.2191451371894313), ('GADD45B', 1.053701519056952), ('TRAPPC3', 2.011639789151664), ('REL', 1.0), ('IRF1', 2.07149752550186), ('ADAMTS4', 5.843065172040767), ('ARL5B', 1.200157857162306)]	195
REL	dbcorrdb__RELA__ENCSR000EBM_1__m1	0.09459301918906945	3.7634415676106383	0.0	1.0	gene is annotated for similar motif cisbp__M6449 ('REL[gene ID: "ENSG00000162924" species: "Homo sapiens" TF status: "direct" TF family: "Rel" DBDs: "RHD"]; Rel[gene ID: "ENSMUSG00000020275" species: "Mus musculus" TF status: "inferred" TF family: "Rel" DBDs: "RHD"]'; q-value = 1.01e-07)	frozenset({'weight>90.0%', 'activating', 'hg19-500bp-upstream-7species.mc9nr'})	[('NFKBIA', 1.9336059978227167), ('NFKBIZ', 1.2191451371894313), ('ARL5B', 1.200157857162306), ('TRAPPC3', 2.011639789151664), ('REL', 1.0), ('ADAMTS4', 5.843065172040767)]	162
REL	dbcorrdb__RELA__ENCSR000EAN_1__m1	0.11506446874489963	4.928261341735661	0.0	1.0	gene is annotated for similar motif cisbp__M6449 ('REL[gene ID: "ENSG00000162924" species: "Homo sapiens" TF status: "direct" TF family: "Rel" DBDs: "RHD"]; Rel[gene ID: "ENSMUSG00000020275" species: "Mus musculus" TF status: "inferred" TF family: "Rel" DBDs: "RHD"]'; q-value = 9.55e-08)	frozenset({'weight>90.0%', 'activating', 'hg19-500bp-upstream-7species.mc9nr'})	[('NFKBIA', 1.9336059978227167), ('NFKBIZ', 1.2191451371894313), ('TRAPPC3', 2.011639789151664), ('ARL5B', 1.200157857162306), ('REL', 1.0), ('ADAMTS4', 5.843065172040767), ('GADD45B', 1.053701519056952), ('IRF1', 2.07149752550186), ('PPP1R15B', 2.3526189363024392), ('CCL2', 6.932053590277658), ('NEAT1', 1.0213049009512405), ('IER3', 2.0759168411840747), ('RGS16', 3.4754346756849626), ('FAT1', 1.…	1000
REL	cisbp__M1924	0.131525565995943	5.864893187444391	0.0	1.0	gene is directly annotated	frozenset({'weight>90.0%', 'activating', 'hg19-500bp-upstream-7species.mc9nr'})	[('NFKBIA', 1.9336059978227167), ('NFKBIZ', 1.2191451371894313), ('GADD45B', 1.053701519056952), ('REL', 1.0), ('IER3', 2.0759168411840747), ('TRAPPC3', 2.011639789151664), ('NEAT1', 1.0213049009512405), ('ARL5B', 1.200157857162306), ('IRF1', 2.07149752550186), ('TAGLN2', 4.785344174661088), ('FAT1', 1.149482243287827), ('CCL2', 6.932053590277658)]	482
REL	jaspar__MA0022.1	0.08160600620205648	3.024484148262532	0.0	0.290792	gene is orthologous to FBgn0260632 in D. melanogaster (identity = 29%) which is directly annotated for motif	frozenset({'weight>90.0%', 'activating', 'hg19-500bp-upstream-7species.mc9nr'})	[('NFKBIA', 1.9336059978227167), ('GADD45B', 1.053701519056952), ('NFKBIZ', 1.2191451371894313), ('REL', 1.0), ('TAGLN2', 4.785344174661088), ('CCL2', 6.932053590277658), ('ARL5B', 1.200157857162306), ('NEAT1', 1.0213049009512405)]	566
REL	cisbp__M1930	0.12997505187810393	5.776669366283441	4.1e-05	1.0	gene is annotated for similar motif cisbp__M6449 ('REL[gene ID: "ENSG00000162924" species: "Homo sapiens" TF status: "direct" TF family: "Rel" DBDs: "RHD"]; Rel[gene ID: "ENSMUSG00000020275" species: "Mus musculus" TF status: "inferred" TF family: "Rel" DBDs: "RHD"]'; q-value = 4.1e-05)	frozenset({'weight>90.0%', 'activating', 'hg19-500bp-upstream-7species.mc9nr'})	[('NFKBIA', 1.9336059978227167), ('NFKBIZ', 1.2191451371894313), ('GADD45B', 1.053701519056952), ('REL', 1.0), ('IER3', 2.0759168411840747), ('TRAPPC3', 2.011639789151664), ('ARL5B', 1.200157857162306), ('IRF1', 2.07149752550186), ('NEAT1', 1.0213049009512405), ('FAT1', 1.149482243287827), ('CCL2', 6.932053590277658), ('MAFF', 2.3490588276659383), ('ATRX', 0.94253291191028), ('TAGLN2', 4.78534417…	1306
REL	transfac_pro__M04816	0.08588449252722143	3.2679288277066565	0.00016299999999999998	1.0	motif similar to swissregulon__hs__NFKB1_REL_RELA.p2 ('hs__NFKB1_REL_RELA.p2'; q-value = 0.000163) which is directly annotated	frozenset({'weight>90.0%', 'activating', 'hg19-500bp-upstream-7species.mc9nr'})	[('IRF1', 2.07149752550186), ('GADD45B', 1.053701519056952), ('NFKBIZ', 1.2191451371894313), ('REL', 1.0), ('NFKBIA', 1.9336059978227167)]	45
REL	transfac_public__M00053	0.12247895730840075	5.350143674505316	0.0	1.0	gene is directly annotated	frozenset({'weight>90.0%', 'activating', 'hg19-500bp-upstream-7species.mc9nr'})	[('NFKBIA', 1.9336059978227167), ('GADD45B', 1.053701519056952), ('NFKBIZ', 1.2191451371894313), ('REL', 1.0), ('ARL5B', 1.200157857162306), ('IER3', 2.0759168411840747), ('TRAPPC3', 2.011639789151664), ('NEAT1', 1.0213049009512405), ('TAGLN2', 4.785344174661088), ('IRF1', 2.07149752550186), ('CCL2', 6.932053590277658)]	568
REL	bergman__dl-A	0.08424071440229429	3.1743983105360254	0.0	0.290792	gene is orthologous to FBgn0260632 in D. melanogaster (identity = 29%) which is directly annotated for motif	frozenset({'weight>90.0%', 'activating', 'hg19-500bp-upstream-7species.mc9nr'})	[('NFKBIA', 1.9336059978227167), ('NFKBIZ', 1.2191451371894313), ('REL', 1.0), ('TRAPPC3', 2.011639789151664), ('IER3', 2.0759168411840747), ('NEAT1', 1.0213049009512405)]	158
REL	transfac_public__M00043	0.09944274755764881	4.0393897601140605	0.0	0.290792	gene is orthologous to FBgn0260632 in D. melanogaster (identity = 29%) which is directly annotated for motif	frozenset({'weight>90.0%', 'activating', 'hg19-500bp-upstream-7species.mc9nr'})	[('NFKBIZ', 1.2191451371894313), ('NFKBIA', 1.9336059978227167), ('REL', 1.0), ('TRAPPC3', 2.011639789151664), ('NEAT1', 1.0213049009512405), ('IER3', 2.0759168411840747), ('ARL5B', 1.200157857162306), ('COL3A1', 1.4065495221825262)]	308
REL	cisbp__M4491	0.13403203618643475	6.007510642704574	1e-06	1.0	gene is annotated for similar motif cisbp__M6449 ('REL[gene ID: "ENSG00000162924" species: "Homo sapiens" TF status: "direct" TF family: "Rel" DBDs: "RHD"]; Rel[gene ID: "ENSMUSG00000020275" species: "Mus musculus" TF status: "inferred" TF family: "Rel" DBDs: "RHD"]'; q-value = 6.83e-07)	frozenset({'weight>90.0%', 'activating', 'hg19-500bp-upstream-7species.mc9nr'})	[('NFKBIA', 1.9336059978227167), ('NFKBIZ', 1.2191451371894313), ('REL', 1.0), ('TRAPPC3', 2.011639789151664), ('ADAMTS4', 5.843065172040767), ('ARL5B', 1.200157857162306), ('GADD45B', 1.053701519056952), ('NEAT1', 1.0213049009512405), ('IER3', 2.0759168411840747), ('CCL2', 6.932053590277658), ('PPP1R15B', 2.3526189363024392), ('IRF1', 2.07149752550186)]	552
REL	cisbp__M1928	0.12567324955116696	5.531898012836896	8e-06	1.0	gene is annotated for similar motif cisbp__M6449 ('REL[gene ID: "ENSG00000162924" species: "Homo sapiens" TF status: "direct" TF family: "Rel" DBDs: "RHD"]; Rel[gene ID: "ENSMUSG00000020275" species: "Mus musculus" TF status: "inferred" TF family: "Rel" DBDs: "RHD"]'; q-value = 7.6e-06)	frozenset({'weight>90.0%', 'activating', 'hg19-500bp-upstream-7species.mc9nr'})	[('NFKBIA', 1.9336059978227167), ('NFKBIZ', 1.2191451371894313), ('REL', 1.0), ('ARL5B', 1.200157857162306), ('TRAPPC3', 2.011639789151664), ('GADD45B', 1.053701519056952), ('IER3', 2.0759168411840747), ('NEAT1', 1.0213049009512405), ('IRF1', 2.07149752550186)]	238
REL	cisbp__M3091	0.11380540464921075	4.8566209456049645	0.0	1.0	gene is directly annotated	frozenset({'weight>90.0%', 'activating', 'hg19-500bp-upstream-7species.mc9nr'})	[('NFKBIA', 1.9336059978227167), ('NFKBIZ', 1.2191451371894313), ('REL', 1.0), ('GADD45B', 1.053701519056952), ('IER3', 2.0759168411840747), ('TRAPPC3', 2.011639789151664), ('NEAT1', 1.0213049009512405), ('ARL5B', 1.200157857162306), ('TAGLN2', 4.785344174661088)]	271
REL	transfac_pro__M07885	0.11506446874489963	4.928261341735661	0.0	0.25525	gene is orthologous to FBgn0011274 in D. melanogaster (identity = 25%) which is directly annotated for motif	frozenset({'weight>90.0%', 'activating', 'hg19-500bp-upstream-7species.mc9nr'})	[('NFKBIA', 1.9336059978227167), ('NFKBIZ', 1.2191451371894313), ('REL', 1.0), ('NEAT1', 1.0213049009512405), ('IRF1', 2.07149752550186), ('ARL5B', 1.200157857162306), ('GADD45B', 1.053701519056952), ('IER3', 2.0759168411840747), ('TRAPPC3', 2.011639789151664)]	325
REL	transfac_pro__M04706	0.10404765790762201	4.30140787559207	0.000833	1.0	gene is annotated for similar motif cisbp__M6449 ('REL[gene ID: "ENSG00000162924" species: "Homo sapiens" TF status: "direct" TF family: "Rel" DBDs: "RHD"]; Rel[gene ID: "ENSMUSG00000020275" species: "Mus musculus" TF status: "inferred" TF family: "Rel" DBDs: "RHD"]'; q-value = 0.000833)	frozenset({'weight>90.0%', 'activating', 'hg19-500bp-upstream-7species.mc9nr'})	[('NFKBIA', 1.9336059978227167), ('GADD45B', 1.053701519056952), ('REL', 1.0), ('NFKBIZ', 1.2191451371894313), ('IER3', 2.0759168411840747), ('IRF1', 2.07149752550186), ('TRAPPC3', 2.011639789151664)]	240
REL	jaspar__MA0023.1	0.1070903961388701	4.4745388329079185	0.0	0.290792	gene is orthologous to FBgn0260632 in D. melanogaster (identity = 29%) which is directly annotated for motif	frozenset({'weight>90.0%', 'activating', 'hg19-500bp-upstream-7species.mc9nr'})	[('NFKBIA', 1.9336059978227167), ('GADD45B', 1.053701519056952), ('REL', 1.0), ('IRF1', 2.07149752550186), ('NFKBIZ', 1.2191451371894313), ('TAGLN2', 4.785344174661088), ('ARL5B', 1.200157857162306), ('CCL2', 6.932053590277658)]	301
REL	cisbp__M4495	0.11913311105411643	5.159765955158003	0.0	1.0	gene is annotated for similar motif cisbp__M6449 ('REL[gene ID: "ENSG00000162924" species: "Homo sapiens" TF status: "direct" TF family: "Rel" DBDs: "RHD"]; Rel[gene ID: "ENSMUSG00000020275" species: "Mus musculus" TF status: "inferred" TF family: "Rel" DBDs: "RHD"]'; q-value = 1.51e-07)	frozenset({'weight>90.0%', 'activating', 'hg19-500bp-upstream-7species.mc9nr'})	[('NFKBIA', 1.9336059978227167), ('NFKBIZ', 1.2191451371894313), ('REL', 1.0), ('TRAPPC3', 2.011639789151664), ('ADAMTS4', 5.843065172040767), ('ARL5B', 1.200157857162306), ('NEAT1', 1.0213049009512405), ('CCL2', 6.932053590277658), ('PPP1R15B', 2.3526189363024392), ('IER3', 2.0759168411840747), ('IRF1', 2.07149752550186), ('GADD45B', 1.053701519056952), ('FAT1', 1.149482243287827), ('TAGLN2', 4.…	974
REL	dbcorrdb__RELA__ENCSR000EAG_1__m1	0.08855417473011729	3.419833000983781	0.0	1.0	gene is annotated for similar motif cisbp__M6449 ('REL[gene ID: "ENSG00000162924" species: "Homo sapiens" TF status: "direct" TF family: "Rel" DBDs: "RHD"]; Rel[gene ID: "ENSMUSG00000020275" species: "Mus musculus" TF status: "inferred" TF family: "Rel" DBDs: "RHD"]'; q-value = 3.59e-07)	frozenset({'weight>90.0%', 'activating', 'hg19-500bp-upstream-7species.mc9nr'})	[('NFKBIA', 1.9336059978227167), ('NFKBIZ', 1.2191451371894313), ('TRAPPC3', 2.011639789151664), ('ARL5B', 1.200157857162306), ('ADAMTS4', 5.843065172040767), ('REL', 1.0)]	249
REL	cisbp__M1855	0.09404509314742708	3.7322647285537616	0.0	0.290792	gene is orthologous to FBgn0260632 in D. melanogaster (identity = 29%) which is directly annotated for motif	frozenset({'weight>90.0%', 'activating', 'hg19-500bp-upstream-7species.mc9nr'})	[('GADD45B', 1.053701519056952), ('REL', 1.0), ('NFKBIA', 1.9336059978227167), ('IRF1', 2.07149752550186), ('TAGLN2', 4.785344174661088), ('CCL2', 6.932053590277658), ('ARL5B', 1.200157857162306), ('SHD', 1.3135145461818185), ('NFKBIZ', 1.2191451371894313)]	478
REL	homer__GGAAATTCCC_NFkB-p65-Rel	0.11173028049150131	4.7385469593895575	0.000463	1.0	gene is annotated for similar motif transfac_pro__M03545 ('V$CREL_Q6: c-Rel'; q-value = 0.000463)	frozenset({'weight>90.0%', 'activating', 'hg19-500bp-upstream-7species.mc9nr'})	[('NFKBIA', 1.9336059978227167), ('NFKBIZ', 1.2191451371894313), ('REL', 1.0), ('ARL5B', 1.200157857162306), ('IER3', 2.0759168411840747), ('TRAPPC3', 2.011639789151664), ('NEAT1', 1.0213049009512405)]	109
REL	cisbp__M4496	0.11962274709132878	5.187626109208829	1e-06	1.0	gene is annotated for similar motif cisbp__M6449 ('REL[gene ID: "ENSG00000162924" species: "Homo sapiens" TF status: "direct" TF family: "Rel" DBDs: "RHD"]; Rel[gene ID: "ENSMUSG00000020275" species: "Mus musculus" TF status: "inferred" TF family: "Rel" DBDs: "RHD"]'; q-value = 8.48e-07)	frozenset({'weight>90.0%', 'activating', 'hg19-500bp-upstream-7species.mc9nr'})	[('NFKBIA', 1.9336059978227167), ('NFKBIZ', 1.2191451371894313), ('REL', 1.0), ('TRAPPC3', 2.011639789151664), ('ARL5B', 1.200157857162306), ('ADAMTS4', 5.843065172040767), ('NEAT1', 1.0213049009512405), ('CCL2', 6.932053590277658), ('IRF1', 2.07149752550186), ('GADD45B', 1.053701519056952), ('PPP1R15B', 2.3526189363024392)]	570
REL	cisbp__M6448	0.11557742078388399	4.957448169788908	1.4999999999999999e-05	1.0	gene is annotated for similar motif cisbp__M6449 ('REL[gene ID: "ENSG00000162924" species: "Homo sapiens" TF status: "direct" TF family: "Rel" DBDs: "RHD"]; Rel[gene ID: "ENSMUSG00000020275" species: "Mus musculus" TF status: "inferred" TF family: "Rel" DBDs: "RHD"]'; q-value = 1.55e-05)	frozenset({'weight>90.0%', 'activating', 'hg19-500bp-upstream-7species.mc9nr'})	[('NFKBIA', 1.9336059978227167), ('NFKBIZ', 1.2191451371894313), ('GADD45B', 1.053701519056952), ('REL', 1.0), ('TRAPPC3', 2.011639789151664), ('ARL5B', 1.200157857162306), ('FAT1', 1.149482243287827), ('NEAT1', 1.0213049009512405), ('PPP1R15B', 2.3526189363024392), ('IRF1', 2.07149752550186), ('IER3', 2.0759168411840747), ('SCML1', 1.3652656348453862), ('COL3A1', 1.4065495221825262), ('STIL', 0.…	1280
REL	dbcorrdb__RELA__ENCSR000EAW_1__m1	0.09139872694630324	3.581687229279057	0.0	1.0	gene is annotated for similar motif cisbp__M6449 ('REL[gene ID: "ENSG00000162924" species: "Homo sapiens" TF status: "direct" TF family: "Rel" DBDs: "RHD"]; Rel[gene ID: "ENSMUSG00000020275" species: "Mus musculus" TF status: "inferred" TF family: "Rel" DBDs: "RHD"]'; q-value = 1.07e-07)	frozenset({'weight>90.0%', 'activating', 'hg19-500bp-upstream-7species.mc9nr'})	[('NFKBIA', 1.9336059978227167), ('NFKBIZ', 1.2191451371894313), ('ARL5B', 1.200157857162306), ('TRAPPC3', 2.011639789151664), ('REL', 1.0), ('ADAMTS4', 5.843065172040767)]	144
REL	dbcorrdb__RELA__ENCSR000EBD_1__m1	0.11005152836391616	4.643026431215296	0.0	1.0	gene is annotated for similar motif cisbp__M6449 ('REL[gene ID: "ENSG00000162924" species: "Homo sapiens" TF status: "direct" TF family: "Rel" DBDs: "RHD"]; Rel[gene ID: "ENSMUSG00000020275" species: "Mus musculus" TF status: "inferred" TF family: "Rel" DBDs: "RHD"]'; q-value = 9.55e-08)	frozenset({'weight>90.0%', 'activating', 'hg19-500bp-upstream-7species.mc9nr'})	[('NFKBIA', 1.9336059978227167), ('NFKBIZ', 1.2191451371894313), ('ARL5B', 1.200157857162306), ('REL', 1.0), ('TRAPPC3', 2.011639789151664), ('ADAMTS4', 5.843065172040767), ('CCL2', 6.932053590277658), ('IRF1', 2.07149752550186), ('PPP1R15B', 2.3526189363024392), ('NEAT1', 1.0213049009512405)]	481
REL	transfac_public__M00054	0.12078854717992958	5.253959809329844	0.0	0.760204	motif is annotated for orthologous gene ENSMUSG00000020275 in M. musculus (identity = 76%)	frozenset({'weight>90.0%', 'activating', 'hg19-500bp-upstream-7species.mc9nr'})	[('NFKBIA', 1.9336059978227167), ('NFKBIZ', 1.2191451371894313), ('REL', 1.0), ('TRAPPC3', 2.011639789151664), ('GADD45B', 1.053701519056952), ('ARL5B', 1.200157857162306), ('ADAMTS4', 5.843065172040767), ('IRF1', 2.07149752550186), ('NEAT1', 1.0213049009512405)]	259
REL	transfac_public__M00208	0.1187950290284222	5.140529182122909	0.0	0.760204	motif is annotated for orthologous gene ENSMUSG00000020275 in M. musculus (identity = 76%)	frozenset({'weight>90.0%', 'activating', 'hg19-500bp-upstream-7species.mc9nr'})	[('NFKBIA', 1.9336059978227167), ('NFKBIZ', 1.2191451371894313), ('TRAPPC3', 2.011639789151664), ('ADAMTS4', 5.843065172040767), ('REL', 1.0), ('GADD45B', 1.053701519056952), ('ARL5B', 1.200157857162306), ('NEAT1', 1.0213049009512405), ('IRF1', 2.07149752550186)]	227
REL	transfac_pro__M03557	0.11752430693184733	5.068225448991003	0.000758	1.0	gene is annotated for similar motif transfac_pro__M03545 ('V$CREL_Q6: c-Rel'; q-value = 0.000758)	frozenset({'weight>90.0%', 'activating', 'hg19-500bp-upstream-7species.mc9nr'})	[('NFKBIA', 1.9336059978227167), ('NFKBIZ', 1.2191451371894313), ('GADD45B', 1.053701519056952), ('IRF1', 2.07149752550186), ('ADAMTS4', 5.843065172040767), ('REL', 1.0), ('ARL5B', 1.200157857162306)]	65
REL	cisbp__M4485	0.11639348084590455	5.003881759873618	0.0	1.0	gene is annotated for similar motif cisbp__M6449 ('REL[gene ID: "ENSG00000162924" species: "Homo sapiens" TF status: "direct" TF family: "Rel" DBDs: "RHD"]; Rel[gene ID: "ENSMUSG00000020275" species: "Mus musculus" TF status: "inferred" TF family: "Rel" DBDs: "RHD"]'; q-value = 1.02e-07)	frozenset({'weight>90.0%', 'activating', 'hg19-500bp-upstream-7species.mc9nr'})	[('NFKBIA', 1.9336059978227167), ('NFKBIZ', 1.2191451371894313), ('REL', 1.0), ('TRAPPC3', 2.011639789151664), ('ADAMTS4', 5.843065172040767), ('ARL5B', 1.200157857162306), ('NEAT1', 1.0213049009512405), ('CCL2', 6.932053590277658), ('IRF1', 2.07149752550186), ('PPP1R15B', 2.3526189363024392), ('GADD45B', 1.053701519056952), ('IER3', 2.0759168411840747), ('FAT1', 1.149482243287827), ('TAGLN2', 4.…	1098
REL	hocomoco__NFKB2_HUMAN.H11MO.0.B	0.10133134370118212	4.1468503543101045	5e-06	1.0	motif similar to swissregulon__hs__NFKB1_REL_RELA.p2 ('hs__NFKB1_REL_RELA.p2'; q-value = 5.27e-06) which is directly annotated	frozenset({'weight>90.0%', 'activating', 'hg19-500bp-upstream-7species.mc9nr'})	[('NFKBIA', 1.9336059978227167), ('NFKBIZ', 1.2191451371894313), ('REL', 1.0), ('ARL5B', 1.200157857162306), ('TRAPPC3', 2.011639789151664), ('IRF1', 2.07149752550186), ('GADD45B', 1.053701519056952)]	126
REL	idmmpmm__dl	0.1092587843036676	4.597919515133006	0.0	0.290792	gene is orthologous to FBgn0260632 in D. melanogaster (identity = 29%) which is directly annotated for motif	frozenset({'weight>90.0%', 'activating', 'hg19-500bp-upstream-7species.mc9nr'})	[('NFKBIA', 1.9336059978227167), ('GADD45B', 1.053701519056952), ('IRF1', 2.07149752550186), ('NFKBIZ', 1.2191451371894313), ('REL', 1.0), ('NEAT1', 1.0213049009512405), ('ZNF711', 1.0860926630121992), ('IER3', 2.0759168411840747)]	262
REL	transfac_pro__M01239	0.121383105225116	5.287789996391562	1.6e-05	1.0	gene is annotated for similar motif cisbp__M6449 ('REL[gene ID: "ENSG00000162924" species: "Homo sapiens" TF status: "direct" TF family: "Rel" DBDs: "RHD"]; Rel[gene ID: "ENSMUSG00000020275" species: "Mus musculus" TF status: "inferred" TF family: "Rel" DBDs: "RHD"]'; q-value = 1.6e-05)	frozenset({'weight>90.0%', 'activating', 'hg19-500bp-upstream-7species.mc9nr'})	[('NFKBIA', 1.9336059978227167), ('REL', 1.0), ('NFKBIZ', 1.2191451371894313), ('GADD45B', 1.053701519056952), ('TRAPPC3', 2.011639789151664), ('ARL5B', 1.200157857162306), ('TAGLN2', 4.785344174661088), ('PPP1R15B', 2.3526189363024392), ('FAT1', 1.149482243287827), ('NEAT1', 1.0213049009512405), ('IRF1', 2.07149752550186), ('CCL2', 6.932053590277658)]	611
REL	dbcorrdb__RELA__ENCSR000DYM_1__m1	0.10416423791648208	4.308041245604171	0.0	1.0	gene is annotated for similar motif cisbp__M6449 ('REL[gene ID: "ENSG00000162924" species: "Homo sapiens" TF status: "direct" TF family: "Rel" DBDs: "RHD"]; Rel[gene ID: "ENSMUSG00000020275" species: "Mus musculus" TF status: "inferred" TF family: "Rel" DBDs: "RHD"]'; q-value = 1.02e-07)	frozenset({'weight>90.0%', 'activating', 'hg19-500bp-upstream-7species.mc9nr'})	[('NFKBIA', 1.9336059978227167), ('NFKBIZ', 1.2191451371894313), ('REL', 1.0), ('TRAPPC3', 2.011639789151664), ('ARL5B', 1.200157857162306), ('ADAMTS4', 5.843065172040767)]	125
REL	transfac_pro__M00774	0.1284828277646949	5.691762230128543	0.0	0.760204	motif is annotated for orthologous gene ENSMUSG00000020275 in M. musculus (identity = 76%)	frozenset({'weight>90.0%', 'activating', 'hg19-500bp-upstream-7species.mc9nr'})	[('NFKBIA', 1.9336059978227167), ('NFKBIZ', 1.2191451371894313), ('TRAPPC3', 2.011639789151664), ('ARL5B', 1.200157857162306), ('GADD45B', 1.053701519056952), ('REL', 1.0), ('IRF1', 2.07149752550186), ('NEAT1', 1.0213049009512405), ('ADAMTS4', 5.843065172040767)]	148
REL	hocomoco__TF65_HUMAN.H11MO.0.A	0.1306395579286064	5.81447957535242	9e-06	1.0	gene is annotated for similar motif cisbp__M6449 ('REL[gene ID: "ENSG00000162924" species: "Homo sapiens" TF status: "direct" TF family: "Rel" DBDs: "RHD"]; Rel[gene ID: "ENSMUSG00000020275" species: "Mus musculus" TF status: "inferred" TF family: "Rel" DBDs: "RHD"]'; q-value = 8.99e-06)	frozenset({'weight>90.0%', 'activating', 'hg19-500bp-upstream-7species.mc9nr'})	[('NFKBIA', 1.9336059978227167), ('NFKBIZ', 1.2191451371894313), ('REL', 1.0), ('TRAPPC3', 2.011639789151664), ('ARL5B', 1.200157857162306), ('NEAT1', 1.0213049009512405), ('GADD45B', 1.053701519056952), ('IER3', 2.0759168411840747), ('CCL2', 6.932053590277658), ('ADAMTS4', 5.843065172040767), ('PPP1R15B', 2.3526189363024392), ('IRF1', 2.07149752550186)]	546
REL	homer__GGGGGAATCCCC_NFkB-p50_p52	0.08527827648114901	3.233435303643729	7.5e-05	0.25525	gene is orthologous to FBgn0011274 in D. melanogaster (identity = 25%) which is annotated for similar motif bergman__dif_Rel ('dif/Rel'; q-value = 7.49e-05)	frozenset({'weight>90.0%', 'activating', 'hg19-500bp-upstream-7species.mc9nr'})	[('NFKBIA', 1.9336059978227167), ('REL', 1.0), ('IRF1', 2.07149752550186), ('NFKBIZ', 1.2191451371894313), ('ARL5B', 1.200157857162306), ('ADAMTS4', 5.843065172040767), ('GADD45B', 1.053701519056952)]	231
REL	cisbp__M6449	0.13379887616871458	5.99424390268037	0.0	1.0	gene is directly annotated	frozenset({'weight>90.0%', 'activating', 'hg19-500bp-upstream-7species.mc9nr'})	[('NFKBIA', 1.9336059978227167), ('NFKBIZ', 1.2191451371894313), ('GADD45B', 1.053701519056952), ('REL', 1.0), ('ARL5B', 1.200157857162306), ('NEAT1', 1.0213049009512405), ('TRAPPC3', 2.011639789151664), ('IER3', 2.0759168411840747), ('TAGLN2', 4.785344174661088), ('CCL2', 6.932053590277658), ('ADAMTS4', 5.843065172040767), ('IRF1', 2.07149752550186)]	415
REL	transfac_pro__M08891	0.11989088111170697	5.202882860236663	0.000705	1.0	gene is annotated for similar motif transfac_pro__M03545 ('V$CREL_Q6: c-Rel'; q-value = 0.000705)	frozenset({'weight>90.0%', 'activating', 'hg19-500bp-upstream-7species.mc9nr'})	[('NFKBIA', 1.9336059978227167), ('NFKBIZ', 1.2191451371894313), ('GADD45B', 1.053701519056952), ('ARL5B', 1.200157857162306), ('REL', 1.0), ('NEAT1', 1.0213049009512405), ('ADAMTS4', 5.843065172040767), ('TRAPPC3', 2.011639789151664), ('CCL2', 6.932053590277658), ('IER3', 2.0759168411840747), ('FAT1', 1.149482243287827), ('IRF1', 2.07149752550186), ('PPP1R15B', 2.3526189363024392), ('TAGLN2', 4.…	1067
REL	cisbp__M6137	0.12749189768938424	5.635378585025681	5.1e-05	1.0	gene is annotated for similar motif cisbp__M6449 ('REL[gene ID: "ENSG00000162924" species: "Homo sapiens" TF status: "direct" TF family: "Rel" DBDs: "RHD"]; Rel[gene ID: "ENSMUSG00000020275" species: "Mus musculus" TF status: "inferred" TF family: "Rel" DBDs: "RHD"]'; q-value = 5.13e-05)	frozenset({'weight>90.0%', 'activating', 'hg19-500bp-upstream-7species.mc9nr'})	[('NFKBIA', 1.9336059978227167), ('NFKBIZ', 1.2191451371894313), ('REL', 1.0), ('ARL5B', 1.200157857162306), ('GADD45B', 1.053701519056952), ('TRAPPC3', 2.011639789151664), ('IER3', 2.0759168411840747), ('IRF1', 2.07149752550186), ('NEAT1', 1.0213049009512405)]	240
REL	homer__AGGGGATTTCCC_NFkB-p65	0.1320734920375854	5.896070026501269	0.0	1.0	gene is annotated for similar motif cisbp__M6449 ('REL[gene ID: "ENSG00000162924" species: "Homo sapiens" TF status: "direct" TF family: "Rel" DBDs: "RHD"]; Rel[gene ID: "ENSMUSG00000020275" species: "Mus musculus" TF status: "inferred" TF family: "Rel" DBDs: "RHD"]'; q-value = 2.93e-07)	frozenset({'weight>90.0%', 'activating', 'hg19-500bp-upstream-7species.mc9nr'})	[('NFKBIA', 1.9336059978227167), ('NFKBIZ', 1.2191451371894313), ('REL', 1.0), ('ARL5B', 1.200157857162306), ('TRAPPC3', 2.011639789151664), ('GADD45B', 1.053701519056952), ('NEAT1', 1.0213049009512405), ('TAGLN2', 4.785344174661088), ('ADAMTS4', 5.843065172040767), ('CCL2', 6.932053590277658), ('IER3', 2.0759168411840747), ('IRF1', 2.07149752550186), ('FAT1', 1.149482243287827), ('PPP1R15B', 2.3…	883
REL	dbcorrdb__RELA__ENCSR000EAI_1__m1	0.1004336776329595	4.0957734052169235	0.0	1.0	gene is annotated for similar motif cisbp__M6449 ('REL[gene ID: "ENSG00000162924" species: "Homo sapiens" TF status: "direct" TF family: "Rel" DBDs: "RHD"]; Rel[gene ID: "ENSMUSG00000020275" species: "Mus musculus" TF status: "inferred" TF family: "Rel" DBDs: "RHD"]'; q-value = 1.02e-07)	frozenset({'weight>90.0%', 'activating', 'hg19-500bp-upstream-7species.mc9nr'})	[('NFKBIA', 1.9336059978227167), ('NFKBIZ', 1.2191451371894313), ('ARL5B', 1.200157857162306), ('TRAPPC3', 2.011639789151664), ('REL', 1.0), ('ADAMTS4', 5.843065172040767), ('IRF1', 2.07149752550186), ('NEAT1', 1.0213049009512405), ('CCL2', 6.932053590277658), ('PPP1R15B', 2.3526189363024392), ('GADD45B', 1.053701519056952), ('IER3', 2.0759168411840747), ('TAGLN2', 4.785344174661088), ('RGS16', 3…	1326
REL	jaspar__MA0107.1	0.14066543869057335	6.384949396393149	4.1e-05	1.0	gene is annotated for similar motif cisbp__M6449 ('REL[gene ID: "ENSG00000162924" species: "Homo sapiens" TF status: "direct" TF family: "Rel" DBDs: "RHD"]; Rel[gene ID: "ENSMUSG00000020275" species: "Mus musculus" TF status: "inferred" TF family: "Rel" DBDs: "RHD"]'; q-value = 4.1e-05)	frozenset({'weight>90.0%', 'activating', 'hg19-500bp-upstream-7species.mc9nr'})	[('NFKBIA', 1.9336059978227167), ('NFKBIZ', 1.2191451371894313), ('GADD45B', 1.053701519056952), ('REL', 1.0), ('ARL5B', 1.200157857162306), ('IER3', 2.0759168411840747), ('TRAPPC3', 2.011639789151664), ('FAT1', 1.149482243287827), ('IRF1', 2.07149752550186), ('NEAT1', 1.0213049009512405), ('MAFF', 2.3490588276659383), ('ADAMTS4', 5.843065172040767), ('CCL2', 6.932053590277658)]	577
REL	dbcorrdb__RELA__ENCSR000EBA_1__m1	0.0934855091048987	3.7004245524956745	0.0	1.0	gene is annotated for similar motif cisbp__M6449 ('REL[gene ID: "ENSG00000162924" species: "Homo sapiens" TF status: "direct" TF family: "Rel" DBDs: "RHD"]; Rel[gene ID: "ENSMUSG00000020275" species: "Mus musculus" TF status: "inferred" TF family: "Rel" DBDs: "RHD"]'; q-value = 2.04e-07)	frozenset({'weight>90.0%', 'activating', 'hg19-500bp-upstream-7species.mc9nr'})	[('NFKBIA', 1.9336059978227167), ('NFKBIZ', 1.2191451371894313), ('TRAPPC3', 2.011639789151664), ('REL', 1.0), ('ARL5B', 1.200157857162306), ('ADAMTS4', 5.843065172040767)]	165
REL	cisbp__M4468	0.1189349250390543	5.14848922613743	1e-06	1.0	gene is annotated for similar motif cisbp__M6449 ('REL[gene ID: "ENSG00000162924" species: "Homo sapiens" TF status: "direct" TF family: "Rel" DBDs: "RHD"]; Rel[gene ID: "ENSMUSG00000020275" species: "Mus musculus" TF status: "inferred" TF family: "Rel" DBDs: "RHD"]'; q-value = 6.83e-07)	frozenset({'weight>90.0%', 'activating', 'hg19-500bp-upstream-7species.mc9nr'})	[('NFKBIA', 1.9336059978227167), ('NFKBIZ', 1.2191451371894313), ('REL', 1.0), ('ADAMTS4', 5.843065172040767), ('TRAPPC3', 2.011639789151664), ('ARL5B', 1.200157857162306), ('NEAT1', 1.0213049009512405), ('CCL2', 6.932053590277658), ('GADD45B', 1.053701519056952), ('IRF1', 2.07149752550186), ('IER3', 2.0759168411840747), ('PPP1R15B', 2.3526189363024392)]	741
REL	hocomoco__TF65_MOUSE.H11MO.0.A	0.13067453193126444	5.816469586356051	0.0	1.0	gene is annotated for similar motif cisbp__M6449 ('REL[gene ID: "ENSG00000162924" species: "Homo sapiens" TF status: "direct" TF family: "Rel" DBDs: "RHD"]; Rel[gene ID: "ENSMUSG00000020275" species: "Mus musculus" TF status: "inferred" TF family: "Rel" DBDs: "RHD"]'; q-value = 3.03e-07)	frozenset({'weight>90.0%', 'activating', 'hg19-500bp-upstream-7species.mc9nr'})	[('NFKBIA', 1.9336059978227167), ('NFKBIZ', 1.2191451371894313), ('REL', 1.0), ('ARL5B', 1.200157857162306), ('GADD45B', 1.053701519056952), ('IRF1', 2.07149752550186), ('TRAPPC3', 2.011639789151664), ('NEAT1', 1.0213049009512405), ('ADAMTS4', 5.843065172040767), ('IER3', 2.0759168411840747)]	203
REL	transfac_pro__M08952	0.09051271887896664	3.5312736171870864	0.000101	1.0	motif similar to swissregulon__hs__NFKB1_REL_RELA.p2 ('hs__NFKB1_REL_RELA.p2'; q-value = 0.000101) which is directly annotated	frozenset({'weight>90.0%', 'activating', 'hg19-500bp-upstream-7species.mc9nr'})	[('NFKBIA', 1.9336059978227167), ('NFKBIZ', 1.2191451371894313), ('REL', 1.0), ('IRF1', 2.07149752550186), ('ARL5B', 1.200157857162306), ('ADAMTS4', 5.843065172040767), ('TRAPPC3', 2.011639789151664), ('TPCN2', 0.9429166945713696)]	511
REL	transfac_pro__M07221	0.11701135489286298	5.039038620937756	8e-06	1.0	gene is annotated for similar motif cisbp__M6449 ('REL[gene ID: "ENSG00000162924" species: "Homo sapiens" TF status: "direct" TF family: "Rel" DBDs: "RHD"]; Rel[gene ID: "ENSMUSG00000020275" species: "Mus musculus" TF status: "inferred" TF family: "Rel" DBDs: "RHD"]'; q-value = 7.6e-06)	frozenset({'weight>90.0%', 'activating', 'hg19-500bp-upstream-7species.mc9nr'})	[('NFKBIA', 1.9336059978227167), ('NFKBIZ', 1.2191451371894313), ('REL', 1.0), ('ARL5B', 1.200157857162306), ('TRAPPC3', 2.011639789151664), ('IER3', 2.0759168411840747), ('GADD45B', 1.053701519056952), ('NEAT1', 1.0213049009512405)]	148
REL	cisbp__M3623	0.12416936743687193	5.446327539680787	4.1e-05	1.0	gene is annotated for similar motif cisbp__M6449 ('REL[gene ID: "ENSG00000162924" species: "Homo sapiens" TF status: "direct" TF family: "Rel" DBDs: "RHD"]; Rel[gene ID: "ENSMUSG00000020275" species: "Mus musculus" TF status: "inferred" TF family: "Rel" DBDs: "RHD"]'; q-value = 4.1e-05)	frozenset({'weight>90.0%', 'activating', 'hg19-500bp-upstream-7species.mc9nr'})	[('NFKBIA', 1.9336059978227167), ('NFKBIZ', 1.2191451371894313), ('REL', 1.0), ('GADD45B', 1.053701519056952), ('IER3', 2.0759168411840747), ('TRAPPC3', 2.011639789151664), ('ARL5B', 1.200157857162306), ('IRF1', 2.07149752550186), ('NEAT1', 1.0213049009512405), ('FAT1', 1.149482243287827), ('TAGLN2', 4.785344174661088), ('MAFF', 2.3490588276659383), ('ADAMTS4', 5.843065172040767)]	868
REL	cisbp__M4498	0.12692065564596983	5.602875071966382	1e-06	1.0	gene is annotated for similar motif cisbp__M6449 ('REL[gene ID: "ENSG00000162924" species: "Homo sapiens" TF status: "direct" TF family: "Rel" DBDs: "RHD"]; Rel[gene ID: "ENSMUSG00000020275" species: "Mus musculus" TF status: "inferred" TF family: "Rel" DBDs: "RHD"]'; q-value = 8.48e-07)	frozenset({'weight>90.0%', 'activating', 'hg19-500bp-upstream-7species.mc9nr'})	[('NFKBIA', 1.9336059978227167), ('NFKBIZ', 1.2191451371894313), ('REL', 1.0), ('TRAPPC3', 2.011639789151664), ('ADAMTS4', 5.843065172040767), ('ARL5B', 1.200157857162306), ('GADD45B', 1.053701519056952), ('NEAT1', 1.0213049009512405), ('CCL2', 6.932053590277658), ('IER3', 2.0759168411840747), ('IRF1', 2.07149752550186), ('PPP1R15B', 2.3526189363024392)]	544
REL	cisbp__M4494	0.1270372356548299	5.609508441978484	1e-06	1.0	gene is annotated for similar motif cisbp__M6449 ('REL[gene ID: "ENSG00000162924" species: "Homo sapiens" TF status: "direct" TF family: "Rel" DBDs: "RHD"]; Rel[gene ID: "ENSMUSG00000020275" species: "Mus musculus" TF status: "inferred" TF family: "Rel" DBDs: "RHD"]'; q-value = 6.83e-07)	frozenset({'weight>90.0%', 'activating', 'hg19-500bp-upstream-7species.mc9nr'})	[('NFKBIA', 1.9336059978227167), ('NFKBIZ', 1.2191451371894313), ('REL', 1.0), ('TRAPPC3', 2.011639789151664), ('ADAMTS4', 5.843065172040767), ('ARL5B', 1.200157857162306), ('GADD45B', 1.053701519056952), ('NEAT1', 1.0213049009512405), ('IRF1', 2.07149752550186), ('PPP1R15B', 2.3526189363024392), ('CCL2', 6.932053590277658)]	479
REL	cisbp__M6511	0.14546853505560867	6.65824424089173	1e-06	1.0	gene is annotated for similar motif cisbp__M6449 ('REL[gene ID: "ENSG00000162924" species: "Homo sapiens" TF status: "direct" TF family: "Rel" DBDs: "RHD"]; Rel[gene ID: "ENSMUSG00000020275" species: "Mus musculus" TF status: "inferred" TF family: "Rel" DBDs: "RHD"]'; q-value = 6.83e-07)	frozenset({'weight>90.0%', 'activating', 'hg19-500bp-upstream-7species.mc9nr'})	[('NFKBIA', 1.9336059978227167), ('NFKBIZ', 1.2191451371894313), ('GADD45B', 1.053701519056952), ('REL', 1.0), ('ARL5B', 1.200157857162306), ('TRAPPC3', 2.011639789151664), ('IER3', 2.0759168411840747), ('ADAMTS4', 5.843065172040767), ('IRF1', 2.07149752550186), ('NEAT1', 1.0213049009512405), ('FAT1', 1.149482243287827), ('TAGLN2', 4.785344174661088), ('CCL2', 6.932053590277658), ('MAFF', 2.34905…	730
REL	hocomoco__NFKB1_MOUSE.H11MO.0.A	0.10634428408216559	4.432085264830469	1.3000000000000001e-05	1.0	gene is annotated for similar motif cisbp__M6449 ('REL[gene ID: "ENSG00000162924" species: "Homo sapiens" TF status: "direct" TF family: "Rel" DBDs: "RHD"]; Rel[gene ID: "ENSMUSG00000020275" species: "Mus musculus" TF status: "inferred" TF family: "Rel" DBDs: "RHD"]'; q-value = 1.32e-05)	frozenset({'weight>90.0%', 'activating', 'hg19-500bp-upstream-7species.mc9nr'})	[('NFKBIA', 1.9336059978227167), ('REL', 1.0), ('NFKBIZ', 1.2191451371894313), ('ARL5B', 1.200157857162306), ('IRF1', 2.07149752550186), ('ADAMTS4', 5.843065172040767), ('TRAPPC3', 2.011639789151664)]	195
REL	transfac_pro__M07883	0.09097903891440695	3.5578070972354916	0.0	0.25525	gene is orthologous to FBgn0011274 in D. melanogaster (identity = 25%) which is directly annotated for motif	frozenset({'weight>90.0%', 'activating', 'hg19-500bp-upstream-7species.mc9nr'})	[('NFKBIA', 1.9336059978227167), ('NFKBIZ', 1.2191451371894313), ('REL', 1.0), ('NEAT1', 1.0213049009512405), ('IER3', 2.0759168411840747), ('ARL5B', 1.200157857162306), ('IRF1', 2.07149752550186), ('TRAPPC3', 2.011639789151664), ('COL3A1', 1.4065495221825262)]	537
REL	cisbp__M4497	0.1270372356548299	5.609508441978484	0.0	1.0	gene is annotated for similar motif cisbp__M6449 ('REL[gene ID: "ENSG00000162924" species: "Homo sapiens" TF status: "direct" TF family: "Rel" DBDs: "RHD"]; Rel[gene ID: "ENSMUSG00000020275" species: "Mus musculus" TF status: "inferred" TF family: "Rel" DBDs: "RHD"]'; q-value = 9.55e-08)	frozenset({'weight>90.0%', 'activating', 'hg19-500bp-upstream-7species.mc9nr'})	[('NFKBIA', 1.9336059978227167), ('NFKBIZ', 1.2191451371894313), ('REL', 1.0), ('TRAPPC3', 2.011639789151664), ('ARL5B', 1.200157857162306), ('GADD45B', 1.053701519056952), ('ADAMTS4', 5.843065172040767), ('IER3', 2.0759168411840747), ('NEAT1', 1.0213049009512405), ('CCL2', 6.932053590277658), ('IRF1', 2.07149752550186), ('TAGLN2', 4.785344174661088)]	542
REL	transfac_pro__M03563	0.12442584345636411	5.460920953707411	7.4e-05	1.0	gene is annotated for similar motif cisbp__M6449 ('REL[gene ID: "ENSG00000162924" species: "Homo sapiens" TF status: "direct" TF family: "Rel" DBDs: "RHD"]; Rel[gene ID: "ENSMUSG00000020275" species: "Mus musculus" TF status: "inferred" TF family: "Rel" DBDs: "RHD"]'; q-value = 7.43e-05)	frozenset({'weight>90.0%', 'activating', 'hg19-500bp-upstream-7species.mc9nr'})	[('NFKBIA', 1.9336059978227167), ('NFKBIZ', 1.2191451371894313), ('GADD45B', 1.053701519056952), ('ADAMTS4', 5.843065172040767), ('REL', 1.0), ('ARL5B', 1.200157857162306), ('NEAT1', 1.0213049009512405), ('TRAPPC3', 2.011639789151664), ('IER3', 2.0759168411840747), ('MAFF', 2.3490588276659383), ('FAT1', 1.149482243287827), ('ZNF711', 1.0860926630121992), ('IRF1', 2.07149752550186), ('PPP1R15B', 2…	1434
REL	cisbp__M3624	0.11956445708689874	5.1843094242027785	0.0	0.760204	motif similar to transfac_public__M00208 ('V$NFKB_C: NF-kappaB'; q-value = 2.11e-15) which is annotated for orthologous gene ENSMUSG00000020275 in M. musculus (identity = 76%)	frozenset({'weight>90.0%', 'activating', 'hg19-500bp-upstream-7species.mc9nr'})	[('NFKBIA', 1.9336059978227167), ('NFKBIZ', 1.2191451371894313), ('TRAPPC3', 2.011639789151664), ('REL', 1.0), ('GADD45B', 1.053701519056952), ('ADAMTS4', 5.843065172040767), ('ARL5B', 1.200157857162306), ('IRF1', 2.07149752550186), ('NEAT1', 1.0213049009512405)]	143
REL	dbcorrdb__RELA__ENCSR000EBI_1__m1	0.09676140735386696	3.886822249835726	0.0	1.0	gene is annotated for similar motif cisbp__M6449 ('REL[gene ID: "ENSG00000162924" species: "Homo sapiens" TF status: "direct" TF family: "Rel" DBDs: "RHD"]; Rel[gene ID: "ENSMUSG00000020275" species: "Mus musculus" TF status: "inferred" TF family: "Rel" DBDs: "RHD"]'; q-value = 2.71e-07)	frozenset({'weight>90.0%', 'activating', 'hg19-500bp-upstream-7species.mc9nr'})	[('NFKBIA', 1.9336059978227167), ('NFKBIZ', 1.2191451371894313), ('ARL5B', 1.200157857162306), ('TRAPPC3', 2.011639789151664), ('REL', 1.0), ('ADAMTS4', 5.843065172040767)]	144
REL	factorbook__NFKB1	0.11008650236657418	4.645016442218926	0.0	1.0	gene is annotated for similar motif cisbp__M6449 ('REL[gene ID: "ENSG00000162924" species: "Homo sapiens" TF status: "direct" TF family: "Rel" DBDs: "RHD"]; Rel[gene ID: "ENSMUSG00000020275" species: "Mus musculus" TF status: "inferred" TF family: "Rel" DBDs: "RHD"]'; q-value = 1.11e-07)	frozenset({'weight>90.0%', 'activating', 'hg19-500bp-upstream-7species.mc9nr'})	[('NFKBIA', 1.9336059978227167), ('NFKBIZ', 1.2191451371894313), ('REL', 1.0), ('ADAMTS4', 5.843065172040767), ('TRAPPC3', 2.011639789151664), ('ARL5B', 1.200157857162306), ('NEAT1', 1.0213049009512405), ('IRF1', 2.07149752550186), ('CCL2', 6.932053590277658), ('PPP1R15B', 2.3526189363024392), ('TAGLN2', 4.785344174661088), ('GADD45B', 1.053701519056952), ('FAT1', 1.149482243287827), ('IER3', 2.0…	1159
REL	flyfactorsurvey__dl_FlyReg_FBgn0000462	0.10805801021240878	4.529595804008361	0.0	0.290792	gene is orthologous to FBgn0260632 in D. melanogaster (identity = 29%) which is directly annotated for motif	frozenset({'weight>90.0%', 'activating', 'hg19-500bp-upstream-7species.mc9nr'})	[('NFKBIA', 1.9336059978227167), ('GADD45B', 1.053701519056952), ('NFKBIZ', 1.2191451371894313), ('IRF1', 2.07149752550186), ('REL', 1.0), ('NEAT1', 1.0213049009512405), ('ZNF711', 1.0860926630121992), ('ARL5B', 1.200157857162306), ('IER3', 2.0759168411840747), ('FAT1', 1.149482243287827), ('CCL2', 6.932053590277658), ('BCAR1', 1.4326830113715243), ('SFPQ', 2.2884471845511616), ('ADAMTS4', 5.8430…	4848
SIX2	taipale_cyt_meth__SIX2_MCGTATCRYN_FL_meth	0.08240771795529425	3.0143329824858363	0.0	1.0	gene is directly annotated	frozenset({'weight>90.0%', 'activating', 'hg19-500bp-upstream-7species.mc9nr'})	[('REPS2', 2.228988457791231), ('CDKL5', 2.6455473310269246), ('DLX2', 2.0431936981800503), ('BACH1', 1.113293355459464), ('ANKRD9', 7.440260851922983), ('DPYSL3', 2.2150120928786157), ('COQ10A', 1.0290408665225683), ('JDP2', 2.0008468597587714), ('IRS2', 2.275243325979579)]	461
SMAD4	idmmpmm__Med	0.06371448938641884	3.441724224492298	0.0	0.6702899999999999	gene is orthologous to FBgn0011655 in D. melanogaster (identity = 67%) which is directly annotated for motif	frozenset({'weight>90.0%', 'activating', 'hg19-500bp-upstream-7species.mc9nr'})	[('BCL2L11', 2.325960504013489), ('MBNL1', 1.5250394776245142), ('MAP2', 3.8723254812025183), ('CXCR5', 1.7436094013382353), ('MRVI1', 2.473220847257035), ('TET3', 1.808879634889772), ('LGSN', 1.1055409262521765), ('SOX5', 7.390721211846881), ('PJA2', 1.7351776125725782), ('BTF3L4', 1.5893972275036197), ('KITLG', 1.093599871460782), ('NR1D1', 1.2605920407124689), ('CTNNA1', 4.091716056311824), ('…	1042
SP1	dbcorrdb__POLR2A__ENCSR000EZQ_1__m1	0.09285347891400725	3.413183799881933	0.000312	1.0	gene is annotated for similar motif dbcorrdb__SP1__ENCSR000BHK_1__m1 ('SP1 (ENCSR000BHK-1, motif 1)'; q-value = 0.000312)	frozenset({'weight>90.0%', 'activating', 'hg19-500bp-upstream-7species.mc9nr'})	[('VCL', 1.6059419406935966), ('HMGN1', 1.5434016665913606), ('KPNB1', 1.8470534082039511), ('BRSK2', 0.9962596625737328), ('CDKN1C', 3.4000792538321742), ('FN1', 1.2472836163201253), ('MSX2', 2.390449927026708), ('SP1', 1.0), ('RUFY3', 1.7070099013302844), ('OSTC', 1.0978389066899636)]	398
SP3	hocomoco__SP1_HUMAN.H11MO.0.A	0.06013324892850842	3.0257245442688103	0.0	1.0	gene is annotated for similar motif transfac_pro__M00932 ('V$SP1_Q4_01: Sp1'; q-value = 1.57e-08)	frozenset({'weight>90.0%', 'activating', 'hg19-500bp-upstream-7species.mc9nr'})	[('ADD3', 2.2259682972177077), ('DENND3', 3.036434676270202), ('BLVRB', 0.976542793593146), ('GABARAPL2', 1.1155664092118869), ('ALG11', 3.9328484848719216), ('LDOC1', 1.9811244503993304), ('CTNNAL1', 1.4915920290779294), ('RHBDD2', 2.8782875695211345), ('ATP2A2', 0.9737121517444592), ('NUFIP2', 1.2781346025069564), ('HPCAL1', 3.0646225912257923), ('QRICH1', 1.2434343564898067), ('ISYNA1', 1.1304…	944
SP3	dbcorrdb__STAT1__ENCSR000DZM_1__m3	0.06539471362895777	3.5363641175414173	2.8999999999999997e-05	1.0	gene is annotated for similar motif transfac_pro__M00932 ('V$SP1_Q4_01: Sp1'; q-value = 2.86e-05)	frozenset({'weight>90.0%', 'activating', 'hg19-500bp-upstream-7species.mc9nr'})	[('ADD3', 2.2259682972177077), ('BLVRB', 0.976542793593146), ('MTRNR2L8', 0.9606325223379814), ('TFDP2', 1.054673450814803), ('GABARAPL2', 1.1155664092118869), ('ALG11', 3.9328484848719216), ('CTNNAL1', 1.4915920290779294), ('GBF1', 1.6747064203832096), ('MED6', 1.3607779274537126), ('DENND3', 3.036434676270202), ('LDOC1', 1.9811244503993304), ('STXBP3', 1.7565658782345497), ('ZNF330', 4.10546834…	3691
SP4	dbcorrdb__MXI1__ENCSR000EIA_1__m4	0.07878556848085388	3.5339545509076338	0.0	1.0	motif similar to cisbp__M6483 ('SP4[gene ID: "ENSG00000105866" species: "Homo sapiens" TF status: "direct" TF family: "C2H2 ZF" DBDs: "zf-C2H2"]; SP5[gene ID: "ENSG00000204335" species: "Homo sapiens" TF status: "inferred" TF family: "C2H2 ZF" DBDs: "zf-C2H2"]; SP6[gene ID: "ENSG00000189120" species: "Homo sapiens" TF status: "inferred" TF family: "C2H2 ZF" DBDs: "zf-C2H2"]; SP7[gene ID: "ENSG000…	frozenset({'weight>90.0%', 'activating', 'hg19-500bp-upstream-7species.mc9nr'})	[('LHX6', 2.3984328479710086), ('POU6F1', 1.4009624501814433), ('CHD6', 1.1224879084734003), ('SP4', 1.0), ('KCNQ4', 1.0039129946086032), ('MED13', 2.068203434476575), ('NDE1', 1.7111524776250835), ('FGFR1', 1.6330800898235749), ('DLX4', 1.2440501434592717), ('MAN2A1', 1.31032344509636), ('H6PD', 1.7465811292619515), ('HSPG2', 1.509293875346567), ('TXNRD1', 1.2450633197273469), ('PKN2', 5.8235566…	3868
SP4	dbcorrdb__RBBP5__ENCSR000AQC_1__m5	0.07990457686726839	3.6080305869537797	0.0	1.0	motif similar to cisbp__M6483 ('SP4[gene ID: "ENSG00000105866" species: "Homo sapiens" TF status: "direct" TF family: "C2H2 ZF" DBDs: "zf-C2H2"]; SP5[gene ID: "ENSG00000204335" species: "Homo sapiens" TF status: "inferred" TF family: "C2H2 ZF" DBDs: "zf-C2H2"]; SP6[gene ID: "ENSG00000189120" species: "Homo sapiens" TF status: "inferred" TF family: "C2H2 ZF" DBDs: "zf-C2H2"]; SP7[gene ID: "ENSG000…	frozenset({'weight>90.0%', 'activating', 'hg19-500bp-upstream-7species.mc9nr'})	[('LHX6', 2.3984328479710086), ('POU6F1', 1.4009624501814433), ('KCNQ4', 1.0039129946086032), ('CHD6', 1.1224879084734003), ('SP4', 1.0), ('MED13', 2.068203434476575), ('NDE1', 1.7111524776250835), ('FGFR1', 1.6330800898235749), ('H6PD', 1.7465811292619515), ('PKN2', 5.823556637012922), ('HSPG2', 1.509293875346567), ('MAN2A1', 1.31032344509636), ('DLX4', 1.2440501434592717), ('ACSL3', 2.322638530…	3965
SP4	dbcorrdb__EZH2__ENCSR000ARK_1__m4	0.0766090356853004	3.389872590686009	1e-06	1.0	motif similar to cisbp__M6483 ('SP4[gene ID: "ENSG00000105866" species: "Homo sapiens" TF status: "direct" TF family: "C2H2 ZF" DBDs: "zf-C2H2"]; SP5[gene ID: "ENSG00000204335" species: "Homo sapiens" TF status: "inferred" TF family: "C2H2 ZF" DBDs: "zf-C2H2"]; SP6[gene ID: "ENSG00000189120" species: "Homo sapiens" TF status: "inferred" TF family: "C2H2 ZF" DBDs: "zf-C2H2"]; SP7[gene ID: "ENSG000…	frozenset({'weight>90.0%', 'activating', 'hg19-500bp-upstream-7species.mc9nr'})	[('LHX6', 2.3984328479710086), ('POU6F1', 1.4009624501814433), ('SP4', 1.0), ('KCNQ4', 1.0039129946086032), ('CHD6', 1.1224879084734003), ('MED13', 2.068203434476575), ('NDE1', 1.7111524776250835), ('FGFR1', 1.6330800898235749), ('DLX4', 1.2440501434592717), ('MAN2A1', 1.31032344509636), ('HSPG2', 1.509293875346567), ('H6PD', 1.7465811292619515), ('CEP135', 1.4031789965365749), ('PKN2', 5.8235566…	3753
SP4	dbcorrdb__POLR2AphosphoS2__ENCSR000DYF_1__m10	0.08442979759474681	3.9075908206348977	0.0	1.0	motif similar to cisbp__M6483 ('SP4[gene ID: "ENSG00000105866" species: "Homo sapiens" TF status: "direct" TF family: "C2H2 ZF" DBDs: "zf-C2H2"]; SP5[gene ID: "ENSG00000204335" species: "Homo sapiens" TF status: "inferred" TF family: "C2H2 ZF" DBDs: "zf-C2H2"]; SP6[gene ID: "ENSG00000189120" species: "Homo sapiens" TF status: "inferred" TF family: "C2H2 ZF" DBDs: "zf-C2H2"]; SP7[gene ID: "ENSG000…	frozenset({'weight>90.0%', 'activating', 'hg19-500bp-upstream-7species.mc9nr'})	[('POU6F1', 1.4009624501814433), ('SP4', 1.0), ('MED13', 2.068203434476575), ('LHX6', 2.3984328479710086), ('TXNRD1', 1.2450633197273469), ('CHD6', 1.1224879084734003), ('FGFR1', 1.6330800898235749), ('NDE1', 1.7111524776250835), ('DLX4', 1.2440501434592717), ('C5orf15', 1.302318040510249), ('NIPA1', 1.9311536110960468), ('KCNQ4', 1.0039129946086032), ('ZNF184', 2.7041303322371935), ('NCKAP1', 1.…	4899
SP4	dbcorrdb__BRF1__ENCSR000DOJ_1__m2	0.08120803718550945	3.6943169586119278	0.0	1.0	motif similar to cisbp__M6483 ('SP4[gene ID: "ENSG00000105866" species: "Homo sapiens" TF status: "direct" TF family: "C2H2 ZF" DBDs: "zf-C2H2"]; SP5[gene ID: "ENSG00000204335" species: "Homo sapiens" TF status: "inferred" TF family: "C2H2 ZF" DBDs: "zf-C2H2"]; SP6[gene ID: "ENSG00000189120" species: "Homo sapiens" TF status: "inferred" TF family: "C2H2 ZF" DBDs: "zf-C2H2"]; SP7[gene ID: "ENSG000…	frozenset({'weight>90.0%', 'activating', 'hg19-500bp-upstream-7species.mc9nr'})	[('CHD6', 1.1224879084734003), ('SP4', 1.0), ('POU6F1', 1.4009624501814433), ('LHX6', 2.3984328479710086), ('TXNRD1', 1.2450633197273469), ('FGFR1', 1.6330800898235749), ('KCNQ4', 1.0039129946086032), ('MED13', 2.068203434476575), ('NDE1', 1.7111524776250835), ('DLX4', 1.2440501434592717), ('TRPC4', 1.3233622958730762), ('TRAF3IP2', 2.2473700304461253), ('C5orf15', 1.302318040510249), ('STK39', 1…	4459
SP4	dbcorrdb__HDAC2__ENCSR000AQG_1__m4	0.0788101620717641	3.535582595655901	0.0	1.0	motif similar to cisbp__M6483 ('SP4[gene ID: "ENSG00000105866" species: "Homo sapiens" TF status: "direct" TF family: "C2H2 ZF" DBDs: "zf-C2H2"]; SP5[gene ID: "ENSG00000204335" species: "Homo sapiens" TF status: "inferred" TF family: "C2H2 ZF" DBDs: "zf-C2H2"]; SP6[gene ID: "ENSG00000189120" species: "Homo sapiens" TF status: "inferred" TF family: "C2H2 ZF" DBDs: "zf-C2H2"]; SP7[gene ID: "ENSG000…	frozenset({'weight>90.0%', 'activating', 'hg19-500bp-upstream-7species.mc9nr'})	[('SP4', 1.0), ('LHX6', 2.3984328479710086), ('CHD6', 1.1224879084734003), ('POU6F1', 1.4009624501814433), ('KCNQ4', 1.0039129946086032), ('MED13', 2.068203434476575), ('NDE1', 1.7111524776250835), ('FGFR1', 1.6330800898235749), ('TXNRD1', 1.2450633197273469), ('DLX4', 1.2440501434592717), ('SLC35E4', 2.1951528160261558), ('TRPC4', 1.3233622958730762), ('H6PD', 1.7465811292619515), ('KLF4', 1.453…	4756
SP4	dbcorrdb__ESRRA__ENCSR000DYQ_1__m5	0.08237623275374438	3.771649084154608	0.0	1.0	motif similar to cisbp__M6483 ('SP4[gene ID: "ENSG00000105866" species: "Homo sapiens" TF status: "direct" TF family: "C2H2 ZF" DBDs: "zf-C2H2"]; SP5[gene ID: "ENSG00000204335" species: "Homo sapiens" TF status: "inferred" TF family: "C2H2 ZF" DBDs: "zf-C2H2"]; SP6[gene ID: "ENSG00000189120" species: "Homo sapiens" TF status: "inferred" TF family: "C2H2 ZF" DBDs: "zf-C2H2"]; SP7[gene ID: "ENSG000…	frozenset({'weight>90.0%', 'activating', 'hg19-500bp-upstream-7species.mc9nr'})	[('SP4', 1.0), ('CHD6', 1.1224879084734003), ('LHX6', 2.3984328479710086), ('POU6F1', 1.4009624501814433), ('MED13', 2.068203434476575), ('TXNRD1', 1.2450633197273469), ('KCNQ4', 1.0039129946086032), ('KLF4', 1.4531244393384564), ('FGFR1', 1.6330800898235749), ('NDE1', 1.7111524776250835), ('DLX4', 1.2440501434592717), ('NCKAP1', 1.1620542911307152), ('NAP1L4', 2.6493861118213653), ('C5orf15', 1.…	3895
SP4	dbcorrdb__SREBF1__ENCSR000EZP_1__m1	0.08177368977644425	3.7317619878220674	0.0	1.0	motif similar to cisbp__M6483 ('SP4[gene ID: "ENSG00000105866" species: "Homo sapiens" TF status: "direct" TF family: "C2H2 ZF" DBDs: "zf-C2H2"]; SP5[gene ID: "ENSG00000204335" species: "Homo sapiens" TF status: "inferred" TF family: "C2H2 ZF" DBDs: "zf-C2H2"]; SP6[gene ID: "ENSG00000189120" species: "Homo sapiens" TF status: "inferred" TF family: "C2H2 ZF" DBDs: "zf-C2H2"]; SP7[gene ID: "ENSG000…	frozenset({'weight>90.0%', 'activating', 'hg19-500bp-upstream-7species.mc9nr'})	[('SP4', 1.0), ('POU6F1', 1.4009624501814433), ('CHD6', 1.1224879084734003), ('LHX6', 2.3984328479710086), ('TXNRD1', 1.2450633197273469), ('KCNQ4', 1.0039129946086032), ('NDE1', 1.7111524776250835), ('MED13', 2.068203434476575), ('FGFR1', 1.6330800898235749), ('RAB6A', 1.8102984871661507), ('DLX4', 1.2440501434592717), ('ACSL3', 2.3226385300437875), ('TRPC4', 1.3233622958730762), ('STK39', 1.082…	4769
SP4	dbcorrdb__SMARCA4__ENCSR000EZC_1__m10	0.07701482993531886	3.4167353290324143	0.0	1.0	motif similar to cisbp__M6483 ('SP4[gene ID: "ENSG00000105866" species: "Homo sapiens" TF status: "direct" TF family: "C2H2 ZF" DBDs: "zf-C2H2"]; SP5[gene ID: "ENSG00000204335" species: "Homo sapiens" TF status: "inferred" TF family: "C2H2 ZF" DBDs: "zf-C2H2"]; SP6[gene ID: "ENSG00000189120" species: "Homo sapiens" TF status: "inferred" TF family: "C2H2 ZF" DBDs: "zf-C2H2"]; SP7[gene ID: "ENSG000…	frozenset({'weight>90.0%', 'activating', 'hg19-500bp-upstream-7species.mc9nr'})	[('SP4', 1.0), ('CHD6', 1.1224879084734003), ('POU6F1', 1.4009624501814433), ('LHX6', 2.3984328479710086), ('MED13', 2.068203434476575), ('TXNRD1', 1.2450633197273469), ('FGFR1', 1.6330800898235749), ('DLX4', 1.2440501434592717), ('KCNQ4', 1.0039129946086032), ('NDE1', 1.7111524776250835), ('TRPC4', 1.3233622958730762), ('C5orf15', 1.302318040510249), ('SLC35E4', 2.1951528160261558), ('TRAF3IP2',…	4129
SP4	dbcorrdb__BRF1__ENCSR000DNW_1__m2	0.08351983473106908	3.8473531649490207	7.000000000000001e-06	1.0	motif similar to cisbp__M6483 ('SP4[gene ID: "ENSG00000105866" species: "Homo sapiens" TF status: "direct" TF family: "C2H2 ZF" DBDs: "zf-C2H2"]; SP5[gene ID: "ENSG00000204335" species: "Homo sapiens" TF status: "inferred" TF family: "C2H2 ZF" DBDs: "zf-C2H2"]; SP6[gene ID: "ENSG00000189120" species: "Homo sapiens" TF status: "inferred" TF family: "C2H2 ZF" DBDs: "zf-C2H2"]; SP7[gene ID: "ENSG000…	frozenset({'weight>90.0%', 'activating', 'hg19-500bp-upstream-7species.mc9nr'})	[('POU6F1', 1.4009624501814433), ('SP4', 1.0), ('TXNRD1', 1.2450633197273469), ('MED13', 2.068203434476575), ('LHX6', 2.3984328479710086), ('CHD6', 1.1224879084734003), ('NDE1', 1.7111524776250835), ('FGFR1', 1.6330800898235749), ('PABPC4L', 2.3948270542494465), ('DLX4', 1.2440501434592717), ('C5orf15', 1.302318040510249), ('ACOT2', 1.5732421333370727), ('NIPA1', 1.9311536110960468), ('TRAF3IP2',…	2706
SP4	dbcorrdb__SREBF2__ENCSR000DYT_1__m7	0.07867489732175795	3.5266283495404327	0.0	1.0	motif similar to cisbp__M6483 ('SP4[gene ID: "ENSG00000105866" species: "Homo sapiens" TF status: "direct" TF family: "C2H2 ZF" DBDs: "zf-C2H2"]; SP5[gene ID: "ENSG00000204335" species: "Homo sapiens" TF status: "inferred" TF family: "C2H2 ZF" DBDs: "zf-C2H2"]; SP6[gene ID: "ENSG00000189120" species: "Homo sapiens" TF status: "inferred" TF family: "C2H2 ZF" DBDs: "zf-C2H2"]; SP7[gene ID: "ENSG000…	frozenset({'weight>90.0%', 'activating', 'hg19-500bp-upstream-7species.mc9nr'})	[('LHX6', 2.3984328479710086), ('SP4', 1.0), ('CHD6', 1.1224879084734003), ('POU6F1', 1.4009624501814433), ('KCNQ4', 1.0039129946086032), ('MED13', 2.068203434476575), ('FGFR1', 1.6330800898235749), ('NDE1', 1.7111524776250835), ('DLX4', 1.2440501434592717), ('TXNRD1', 1.2450633197273469), ('H6PD', 1.7465811292619515), ('KLF4', 1.4531244393384564), ('PKN2', 5.823556637012922), ('TRPC4', 1.3233622…	4126
SP4	dbcorrdb__CTCF__ENCSR000BHW_1__m2	0.0743341285261061	3.2392784514713178	2e-06	1.0	motif similar to cisbp__M6483 ('SP4[gene ID: "ENSG00000105866" species: "Homo sapiens" TF status: "direct" TF family: "C2H2 ZF" DBDs: "zf-C2H2"]; SP5[gene ID: "ENSG00000204335" species: "Homo sapiens" TF status: "inferred" TF family: "C2H2 ZF" DBDs: "zf-C2H2"]; SP6[gene ID: "ENSG00000189120" species: "Homo sapiens" TF status: "inferred" TF family: "C2H2 ZF" DBDs: "zf-C2H2"]; SP7[gene ID: "ENSG000…	frozenset({'weight>90.0%', 'activating', 'hg19-500bp-upstream-7species.mc9nr'})	[('SP4', 1.0), ('POU6F1', 1.4009624501814433), ('CHD6', 1.1224879084734003), ('LHX6', 2.3984328479710086), ('MED13', 2.068203434476575), ('NDE1', 1.7111524776250835), ('KCNQ4', 1.0039129946086032), ('TXNRD1', 1.2450633197273469), ('ACOT2', 1.5732421333370727), ('NIPA1', 1.9311536110960468), ('FGFR1', 1.6330800898235749), ('PABPC4L', 2.3948270542494465), ('KLF4', 1.4531244393384564), ('PGRMC1', 1.…	4949
SP4	dbcorrdb__NELFE__ENCSR000DOF_1__m6	0.07866260052630285	3.5258143271662994	0.0	1.0	motif similar to cisbp__M6483 ('SP4[gene ID: "ENSG00000105866" species: "Homo sapiens" TF status: "direct" TF family: "C2H2 ZF" DBDs: "zf-C2H2"]; SP5[gene ID: "ENSG00000204335" species: "Homo sapiens" TF status: "inferred" TF family: "C2H2 ZF" DBDs: "zf-C2H2"]; SP6[gene ID: "ENSG00000189120" species: "Homo sapiens" TF status: "inferred" TF family: "C2H2 ZF" DBDs: "zf-C2H2"]; SP7[gene ID: "ENSG000…	frozenset({'weight>90.0%', 'activating', 'hg19-500bp-upstream-7species.mc9nr'})	[('POU6F1', 1.4009624501814433), ('LHX6', 2.3984328479710086), ('CHD6', 1.1224879084734003), ('SP4', 1.0), ('KCNQ4', 1.0039129946086032), ('MED13', 2.068203434476575), ('NDE1', 1.7111524776250835), ('KLF4', 1.4531244393384564), ('ZNF184', 2.7041303322371935), ('PKP4', 1.3562556541059785), ('NAP1L4', 2.6493861118213653), ('H6PD', 1.7465811292619515), ('FBLN2', 1.9433756258677883), ('TXNRD1', 1.245…	4309
SP4	dbcorrdb__EZH2__ENCSR000AQE_1__m9	0.09008632350409483	4.2820411127362945	1e-06	1.0	motif similar to cisbp__M6483 ('SP4[gene ID: "ENSG00000105866" species: "Homo sapiens" TF status: "direct" TF family: "C2H2 ZF" DBDs: "zf-C2H2"]; SP5[gene ID: "ENSG00000204335" species: "Homo sapiens" TF status: "inferred" TF family: "C2H2 ZF" DBDs: "zf-C2H2"]; SP6[gene ID: "ENSG00000189120" species: "Homo sapiens" TF status: "inferred" TF family: "C2H2 ZF" DBDs: "zf-C2H2"]; SP7[gene ID: "ENSG000…	frozenset({'weight>90.0%', 'activating', 'hg19-500bp-upstream-7species.mc9nr'})	[('SP4', 1.0), ('POU6F1', 1.4009624501814433), ('LHX6', 2.3984328479710086), ('CHD6', 1.1224879084734003), ('MED13', 2.068203434476575), ('TXNRD1', 1.2450633197273469), ('NDE1', 1.7111524776250835), ('KCNQ4', 1.0039129946086032), ('FGFR1', 1.6330800898235749), ('NIPA1', 1.9311536110960468), ('DLX4', 1.2440501434592717), ('NCKAP1', 1.1620542911307152), ('SLC35E4', 2.1951528160261558), ('ZNF184', 2…	4177
SPIB	cisbp__M4475	0.11294271258364616	3.087319594105808	0.0	1.0	motif similar to hocomoco__SPIB_HUMAN.H11MO.0.A ('SPIB_HUMAN'; q-value = 1.4e-15) which is directly annotated	frozenset({'weight>90.0%', 'activating', 'hg19-500bp-upstream-7species.mc9nr'})	[('SLC39A13', 3.144134130764469), ('POLD4', 2.5917154193024285)]	67
SPIB	elemento__CACTTCC	0.12497959849844949	3.5098338601914376	0.00084	1.0	gene is annotated for similar motif hocomoco__SPIB_HUMAN.H11MO.0.A ('SPIB_HUMAN'; q-value = 0.00084)	frozenset({'weight>90.0%', 'activating', 'hg19-500bp-upstream-7species.mc9nr'})	[('SLC39A13', 3.144134130764469), ('CTTNBP2NL', 1.0914791510746584), ('POLD4', 2.5917154193024285), ('LTBR', 2.713888687955773), ('TMEM33', 1.2419110907494448), ('UNC50', 1.2750542003450318)]	1166
SPIB	transfac_pro__M02043	0.11200424351232251	3.0543778038686233	0.000763	1.0	gene is annotated for similar motif taipale_cyt_meth__SPIB_RAWWGMGGAAGTN_FL ('SPIB [ETS]'; q-value = 0.000763)	frozenset({'weight>90.0%', 'activating', 'hg19-500bp-upstream-7species.mc9nr'})	[('SLC39A13', 3.144134130764469), ('UNC50', 1.2750542003450318), ('GOLGA7', 0.9924913877275552), ('CTTNBP2NL', 1.0914791510746584)]	580
SPIB	cisbp__M6119	0.1137179696425657	3.114532377345222	0.0	1.0	motif similar to hocomoco__SPIB_HUMAN.H11MO.0.A ('SPIB_HUMAN'; q-value = 5.1e-08) which is directly annotated	frozenset({'weight>90.0%', 'activating', 'hg19-500bp-upstream-7species.mc9nr'})	[('SLC39A13', 3.144134130764469), ('POLD4', 2.5917154193024285), ('LTBR', 2.713888687955773), ('CTTNBP2NL', 1.0914791510746584), ('TMEM33', 1.2419110907494448), ('GOLGA7', 0.9924913877275552), ('RAB10', 0.9397327505404628), ('PROCR', 3.875025456952559)]	3037
SPIB	hocomoco__SPIB_MOUSE.H11MO.0.A	0.11841031499918395	3.2792413285311452	0.0	0.8396950000000001	gene is orthologous to ENSMUSG00000008193 in M. musculus (identity = 83%) which is directly annotated for motif	frozenset({'weight>90.0%', 'activating', 'hg19-500bp-upstream-7species.mc9nr'})	[('SLC39A13', 3.144134130764469), ('POLD4', 2.5917154193024285)]	37
SPIB	taipale_cyt_meth__ELF2_NATGCGGAAGTN_FL_meth	0.12681573363799575	3.574285188916364	0.000763	1.0	gene is annotated for similar motif taipale_cyt_meth__SPIB_RAWWGMGGAAGTN_FL ('SPIB [ETS]'; q-value = 0.000763)	frozenset({'weight>90.0%', 'activating', 'hg19-500bp-upstream-7species.mc9nr'})	[('GOLGA7', 0.9924913877275552), ('TMEM33', 1.2419110907494448), ('LTBR', 2.713888687955773), ('CTTNBP2NL', 1.0914791510746584)]	488
SPIB	factorbook__PU1	0.12400032642402481	3.4754598182048104	0.0	1.0	gene is annotated for similar motif hocomoco__SPIB_HUMAN.H11MO.0.A ('SPIB_HUMAN'; q-value = 3.54e-12)	frozenset({'weight>90.0%', 'activating', 'hg19-500bp-upstream-7species.mc9nr'})	[('POLD4', 2.5917154193024285), ('SLC39A13', 3.144134130764469)]	54
SPIB	homer__AGAGGAAGTG_PU.1	0.12293944834339808	3.4382212727192973	0.0	1.0	gene is annotated for similar motif hocomoco__SPIB_HUMAN.H11MO.0.A ('SPIB_HUMAN'; q-value = 3.32e-07)	frozenset({'weight>90.0%', 'activating', 'hg19-500bp-upstream-7species.mc9nr'})	[('SLC39A13', 3.144134130764469), ('LTBR', 2.713888687955773), ('POLD4', 2.5917154193024285), ('TMEM33', 1.2419110907494448), ('CTTNBP2NL', 1.0914791510746584)]	1149
STAT1	cisbp__M6494	0.09411320041576113	5.974552372656367	0.0	1.0	motif similar to factorbook__STAT2 ('STAT2'; q-value = 6.23e-09) which is directly annotated	frozenset({'weight>90.0%', 'activating', 'hg19-500bp-upstream-7species.mc9nr'})	[('ISG15', 28.347112461478964), ('DDX58', 9.731296773453696), ('IFI6', 3.360189530975187), ('IFI44L', 31.49146409504123), ('OAS2', 6.942112429696885), ('IFIT1', 13.172780154185377), ('MX2', 9.885537126525989), ('SAMD9', 1.9173866406817317), ('PARP14', 3.980539292253941), ('EPSTI1', 3.615003383733121), ('IFI44', 1.0042631619543372), ('MX1', 14.62660163957033), ('SP100', 3.0582935246088283), ('LRRC…	3968
STAT1	dbcorrdb__STAT1__ENCSR000FAV_1__m1	0.06333270339223282	3.1993931744339745	0.0	1.0	gene is directly annotated	frozenset({'weight>90.0%', 'activating', 'hg19-500bp-upstream-7species.mc9nr'})	[('PARP14', 3.980539292253941), ('OLFML3', 4.273733347833888), ('WLS', 1.0895378107907563), ('LRRC1', 2.6447873241143043), ('HMG20A', 1.1073627898619731), ('ISG15', 28.347112461478964), ('MX1', 14.62660163957033), ('MX2', 9.885537126525989), ('DIAPH2', 2.317816925520146), ('NRXN2', 1.3723704744801788), ('SAMD9', 1.9173866406817317), ('FGFR2', 1.3117612800395566), ('BBX', 1.7463452511610214), ('AB…	2265
STAT1	dbcorrdb__IRF1__ENCSR000EGU_1__m1	0.11047907020693565	7.450093656254582	2.8999999999999997e-05	1.0	gene is annotated for similar motif hocomoco__STAT1_HUMAN.H11MO.1.A ('STAT1_HUMAN'; q-value = 2.93e-05)	frozenset({'weight>90.0%', 'activating', 'hg19-500bp-upstream-7species.mc9nr'})	[('ISG15', 28.347112461478964), ('IFIT1', 13.172780154185377), ('PARP14', 3.980539292253941), ('IFI44', 1.0042631619543372), ('SP100', 3.0582935246088283), ('DDX58', 9.731296773453696), ('IFI6', 3.360189530975187), ('IFI44L', 31.49146409504123), ('MX1', 14.62660163957033), ('SAMD9', 1.9173866406817317), ('SAMD9L', 1.2005530773678297), ('EPSTI1', 3.615003383733121), ('OAS2', 6.942112429696885), ('…	1105
STAT1	cisbp__M4635	0.11635169611641312	7.9795676214718405	1e-06	1.0	gene is annotated for similar motif factorbook__STAT2 ('STAT2'; q-value = 1.19e-06)	frozenset({'weight>90.0%', 'activating', 'hg19-500bp-upstream-7species.mc9nr'})	[('DDX58', 9.731296773453696), ('ISG15', 28.347112461478964), ('IFI6', 3.360189530975187), ('IFI44L', 31.49146409504123), ('EPSTI1', 3.615003383733121), ('IFIT1', 13.172780154185377), ('MX2', 9.885537126525989), ('PARP14', 3.980539292253941), ('OAS2', 6.942112429696885), ('IFI44', 1.0042631619543372), ('SAMD9', 1.9173866406817317), ('MX1', 14.62660163957033), ('SIX1', 1.295989490575172), ('IFI16'…	431
STAT1	cisbp__M1882	0.10107719928186715	6.602424154418426	0.000184	1.0	gene is annotated for similar motif hocomoco__STAT1_HUMAN.H11MO.1.A ('STAT1_HUMAN'; q-value = 0.000184)	frozenset({'weight>90.0%', 'activating', 'hg19-500bp-upstream-7species.mc9nr'})	[('ISG15', 28.347112461478964), ('IFIT1', 13.172780154185377), ('SP100', 3.0582935246088283), ('IFI44', 1.0042631619543372), ('IFI44L', 31.49146409504123), ('MX1', 14.62660163957033), ('SAMD9', 1.9173866406817317), ('IFI6', 3.360189530975187), ('DDX58', 9.731296773453696), ('SAMD9L', 1.2005530773678297), ('GLRX', 1.5540282248471031), ('EPSTI1', 3.615003383733121), ('OLFML3', 4.273733347833888), (…	3031
STAT1	hocomoco__STAT1_MOUSE.H11MO.0.A	0.10784276670131343	7.212405424081429	0.0	1.0	gene is annotated for similar motif hocomoco__STAT1_HUMAN.H11MO.1.A ('STAT1_HUMAN'; q-value = 2.61e-13)	frozenset({'weight>90.0%', 'activating', 'hg19-500bp-upstream-7species.mc9nr'})	[('ISG15', 28.347112461478964), ('IFI44L', 31.49146409504123), ('IFI6', 3.360189530975187), ('OAS2', 6.942112429696885), ('BBX', 1.7463452511610214), ('DDX58', 9.731296773453696), ('IFI44', 1.0042631619543372), ('PARP14', 3.980539292253941), ('SAMD9', 1.9173866406817317), ('IFIT1', 13.172780154185377), ('MX1', 14.62660163957033), ('SP100', 3.0582935246088283), ('MX2', 9.885537126525989), ('PAX9',…	1308
STAT1	cisbp__M6309	0.10757819143910044	7.1885514079493555	0.00011200000000000001	1.0	motif similar to factorbook__STAT2 ('STAT2'; q-value = 0.000112) which is directly annotated	frozenset({'weight>90.0%', 'activating', 'hg19-500bp-upstream-7species.mc9nr'})	[('ISG15', 28.347112461478964), ('DDX58', 9.731296773453696), ('IFIT1', 13.172780154185377), ('IFI44L', 31.49146409504123), ('IFI6', 3.360189530975187), ('PAX9', 2.9519147508426284), ('OAS2', 6.942112429696885), ('BBX', 1.7463452511610214), ('IFI44', 1.0042631619543372), ('SIX1', 1.295989490575172), ('MX1', 14.62660163957033), ('PARP14', 3.980539292253941), ('DIAPH2', 2.317816925520146), ('SAMD9'…	4706
STAT1	dbcorrdb__TBL1XR1__ENCSR000DYZ_1__m1	0.08447510157800246	5.105584642130861	0.000354	1.0	motif similar to dbcorrdb__STAT1__ENCSR000FAU_1__m1 ('STAT1 (ENCSR000FAU-1, motif 1)'; q-value = 0.000354) which is directly annotated	frozenset({'weight>90.0%', 'activating', 'hg19-500bp-upstream-7species.mc9nr'})	[('ISG15', 28.347112461478964), ('DIAPH2', 2.317816925520146), ('SP100', 3.0582935246088283), ('DDX58', 9.731296773453696), ('WLS', 1.0895378107907563), ('IFIT1', 13.172780154185377), ('LRRC1', 2.6447873241143043), ('SAMD9L', 1.2005530773678297), ('MX2', 9.885537126525989), ('IFI44', 1.0042631619543372), ('IFI6', 3.360189530975187), ('MX1', 14.62660163957033), ('TNC', 2.155936225379459), ('PLSCR1…	1336
STAT1	dbcorrdb__STAT2__ENCSR000FBC_1__m1	0.1196588868940754	8.277742823122749	0.0	1.0	gene is annotated for similar motif factorbook__STAT2 ('STAT2'; q-value = 5.8e-12)	frozenset({'weight>90.0%', 'activating', 'hg19-500bp-upstream-7species.mc9nr'})	[('ISG15', 28.347112461478964), ('DDX58', 9.731296773453696), ('IFI6', 3.360189530975187), ('IFI44L', 31.49146409504123), ('MX2', 9.885537126525989), ('PARP14', 3.980539292253941), ('OAS2', 6.942112429696885), ('EPSTI1', 3.615003383733121), ('IFI44', 1.0042631619543372), ('IFIT1', 13.172780154185377), ('SP100', 3.0582935246088283), ('MX1', 14.62660163957033), ('SIX1', 1.295989490575172), ('SAMD9'…	366
STAT1	dbcorrdb__STAT1__ENCSR000FAU_1__m1	0.12031560049135406	8.336951898879144	0.0	1.0	gene is directly annotated	frozenset({'weight>90.0%', 'activating', 'hg19-500bp-upstream-7species.mc9nr'})	[('ISG15', 28.347112461478964), ('IFI6', 3.360189530975187), ('PARP14', 3.980539292253941), ('MX2', 9.885537126525989), ('IFI44L', 31.49146409504123), ('DDX58', 9.731296773453696), ('SP100', 3.0582935246088283), ('IFIT1', 13.172780154185377), ('EPSTI1', 3.615003383733121), ('OAS2', 6.942112429696885), ('IFI44', 1.0042631619543372), ('BBX', 1.7463452511610214), ('MX1', 14.62660163957033), ('LRRC1'…	1268
STAT1	cisbp__M6312	0.08138051592176132	4.826577846300367	0.000822	1.0	motif similar to hocomoco__STAT1_HUMAN.H11MO.1.A ('STAT1_HUMAN'; q-value = 0.000822) which is directly annotated	frozenset({'weight>90.0%', 'activating', 'hg19-500bp-upstream-7species.mc9nr'})	[('PAX9', 2.9519147508426284), ('IFIT1', 13.172780154185377), ('ISG15', 28.347112461478964), ('TBL1X', 2.484630170728495), ('DDX58', 9.731296773453696), ('MX1', 14.62660163957033), ('EPSTI1', 3.615003383733121), ('IFI16', 1.4944715829179767), ('SAMD9', 1.9173866406817317), ('OAS2', 6.942112429696885), ('FGFR2', 1.3117612800395566), ('CDC14A', 2.4763319353698963), ('PARP14', 3.980539292253941), ('…	2645
STAT1	homer__AGTTTCAGTTTC_ISRE	0.1215298119625815	8.446424794342407	0.0008880000000000001	1.0	gene is annotated for similar motif dbcorrdb__STAT1__ENCSR000FAU_1__m1 ('STAT1 (ENCSR000FAU-1, motif 1)'; q-value = 0.000888)	frozenset({'weight>90.0%', 'activating', 'hg19-500bp-upstream-7species.mc9nr'})	[('IFIT1', 13.172780154185377), ('DDX58', 9.731296773453696), ('IFI6', 3.360189530975187), ('ISG15', 28.347112461478964), ('EPSTI1', 3.615003383733121), ('IFI44L', 31.49146409504123), ('IFI44', 1.0042631619543372), ('BBX', 1.7463452511610214), ('SAMD9', 1.9173866406817317), ('PARP9', 6.378041857065629), ('SAMD9L', 1.2005530773678297), ('PARP14', 3.980539292253941), ('LRRC1', 2.6447873241143043), …	577
STAT1	jaspar__MA0517.1	0.11570915619389587	7.9216364394368055	0.0	1.0	gene is annotated for similar motif factorbook__STAT2 ('STAT2'; q-value = 9.57e-18)	frozenset({'weight>90.0%', 'activating', 'hg19-500bp-upstream-7species.mc9nr'})	[('ISG15', 28.347112461478964), ('DDX58', 9.731296773453696), ('IFI6', 3.360189530975187), ('IFI44L', 31.49146409504123), ('OAS2', 6.942112429696885), ('EPSTI1', 3.615003383733121), ('IFIT1', 13.172780154185377), ('PARP14', 3.980539292253941), ('MX2', 9.885537126525989), ('IFI44', 1.0042631619543372), ('SIX1', 1.295989490575172), ('SAMD9', 1.9173866406817317), ('MX1', 14.62660163957033), ('SP100'…	4583
STAT1	hocomoco__IRF1_HUMAN.H11MO.0.A	0.0976849664556364	6.29658159043935	1e-06	1.0	motif similar to hocomoco__STAT1_HUMAN.H11MO.1.A ('STAT1_HUMAN'; q-value = 9.76e-07) which is directly annotated	frozenset({'weight>90.0%', 'activating', 'hg19-500bp-upstream-7species.mc9nr'})	[('ISG15', 28.347112461478964), ('IFIT1', 13.172780154185377), ('SP100', 3.0582935246088283), ('IFI44', 1.0042631619543372), ('SAMD9', 1.9173866406817317), ('DDX58', 9.731296773453696), ('PARP14', 3.980539292253941), ('MX1', 14.62660163957033), ('IFI44L', 31.49146409504123), ('EPSTI1', 3.615003383733121), ('IFI6', 3.360189530975187), ('SAMD9L', 1.2005530773678297), ('GLRX', 1.5540282248471031), (…	1889
STAT1	cisbp__M4707	0.12243692714731173	8.528209992509513	0.0	1.0	gene is directly annotated	frozenset({'weight>90.0%', 'activating', 'hg19-500bp-upstream-7species.mc9nr'})	[('DDX58', 9.731296773453696), ('MX2', 9.885537126525989), ('IFIT1', 13.172780154185377), ('EPSTI1', 3.615003383733121), ('PARP9', 6.378041857065629), ('IFI6', 3.360189530975187), ('IFI44', 1.0042631619543372), ('PARP14', 3.980539292253941), ('SAMD9L', 1.2005530773678297), ('SP100', 3.0582935246088283), ('ISG15', 28.347112461478964), ('SAMD9', 1.9173866406817317), ('IFI16', 1.4944715829179767), (…	1554
STAT1	tfdimers__MD00336	0.06277993007653784	3.1495553193008945	0.0	1.0	gene is directly annotated	frozenset({'weight>90.0%', 'activating', 'hg19-500bp-upstream-7species.mc9nr'})	[('PARP14', 3.980539292253941), ('GLRX', 1.5540282248471031), ('PEBP1', 6.293726451757655), ('DIAPH2', 2.317816925520146), ('BBX', 1.7463452511610214), ('ISG15', 28.347112461478964), ('SAMD9', 1.9173866406817317), ('LRRC1', 2.6447873241143043), ('SIX1', 1.295989490575172), ('PGRMC1', 2.5884184516903703), ('IFI16', 1.4944715829179767), ('HMG20A', 1.1073627898619731), ('TXNIP', 2.4466778101514346),…	1871
STAT1	hocomoco__STAT2_HUMAN.H11MO.0.A	0.11845884909760937	8.169547821380847	0.0	1.0	gene is annotated for similar motif hocomoco__STAT1_HUMAN.H11MO.1.A ('STAT1_HUMAN'; q-value = 9.11e-16)	frozenset({'weight>90.0%', 'activating', 'hg19-500bp-upstream-7species.mc9nr'})	[('ISG15', 28.347112461478964), ('DDX58', 9.731296773453696), ('IFI44L', 31.49146409504123), ('IFI6', 3.360189530975187), ('MX2', 9.885537126525989), ('BBX', 1.7463452511610214), ('PARP14', 3.980539292253941), ('IFI44', 1.0042631619543372), ('SAMD9', 1.9173866406817317), ('IFIT1', 13.172780154185377), ('OAS2', 6.942112429696885), ('EPSTI1', 3.615003383733121), ('MX1', 14.62660163957033), ('SIX1',…	1752
STAT1	transfac_pro__M00699	0.10746952659926297	7.1787542227522545	0.000172	1.0	gene is annotated for similar motif dbcorrdb__STAT1__ENCSR000FAU_1__m1 ('STAT1 (ENCSR000FAU-1, motif 1)'; q-value = 0.000172)	frozenset({'weight>90.0%', 'activating', 'hg19-500bp-upstream-7species.mc9nr'})	[('ISG15', 28.347112461478964), ('IFIT1', 13.172780154185377), ('DDX58', 9.731296773453696), ('MX2', 9.885537126525989), ('IFI6', 3.360189530975187), ('SAMD9', 1.9173866406817317), ('SP100', 3.0582935246088283), ('BBX', 1.7463452511610214), ('SRGN', 2.1625049743356763), ('EDA', 1.448224390797489), ('SMYD3', 2.2903745088866065), ('PARP14', 3.980539292253941), ('MX1', 14.62660163957033), ('GLRX', 1…	2191
STAT1	dbcorrdb__IRF1__ENCSR000EGL_1__m1	0.09943777756779741	6.454614447314332	3.1e-05	1.0	motif similar to hocomoco__STAT1_HUMAN.H11MO.1.A ('STAT1_HUMAN'; q-value = 3.1e-05) which is directly annotated	frozenset({'weight>90.0%', 'activating', 'hg19-500bp-upstream-7species.mc9nr'})	[('ISG15', 28.347112461478964), ('DDX58', 9.731296773453696), ('IFIT1', 13.172780154185377), ('SP100', 3.0582935246088283), ('PARP14', 3.980539292253941), ('IFI6', 3.360189530975187), ('MX2', 9.885537126525989), ('IFI44L', 31.49146409504123), ('IFI44', 1.0042631619543372), ('DIAPH2', 2.317816925520146), ('EPSTI1', 3.615003383733121), ('WLS', 1.0895378107907563), ('MX1', 14.62660163957033), ('SAMD…	4944
STAT1	homer__GAAASYGAAASY_IRF2	0.08039780780497023	4.737977214952667	0.000298	1.0	motif similar to hocomoco__STAT1_HUMAN.H11MO.1.A ('STAT1_HUMAN'; q-value = 0.000298) which is directly annotated	frozenset({'weight>90.0%', 'activating', 'hg19-500bp-upstream-7species.mc9nr'})	[('IFIT1', 13.172780154185377), ('ISG15', 28.347112461478964), ('DDX58', 9.731296773453696), ('LRRC1', 2.6447873241143043), ('BBX', 1.7463452511610214), ('DIAPH2', 2.317816925520146), ('PAX9', 2.9519147508426284), ('IFI6', 3.360189530975187), ('OAS2', 6.942112429696885), ('EPSTI1', 3.615003383733121), ('IFI44L', 31.49146409504123), ('WLS', 1.0895378107907563), ('PARP14', 3.980539292253941), ('MX1…	1782
STAT1	cisbp__M5572	0.0947982613625626	6.036317235855484	0.000229	1.0	gene is annotated for similar motif dbcorrdb__STAT1__ENCSR000FAU_1__m1 ('STAT1 (ENCSR000FAU-1, motif 1)'; q-value = 0.000229)	frozenset({'weight>90.0%', 'activating', 'hg19-500bp-upstream-7species.mc9nr'})	[('ISG15', 28.347112461478964), ('IFI44', 1.0042631619543372), ('PARP14', 3.980539292253941), ('DDX58', 9.731296773453696), ('SAMD9', 1.9173866406817317), ('EPSTI1', 3.615003383733121), ('MX1', 14.62660163957033), ('SAMD9L', 1.2005530773678297), ('IFI6', 3.360189530975187), ('IFIT3', 7.6619157709687284), ('OAS2', 6.942112429696885), ('SP100', 3.0582935246088283), ('GLRX', 1.5540282248471031), ('I…	4859
STAT1	transfac_public__M00258	0.1090994991968251	7.325712000708775	0.000484	1.0	gene is annotated for similar motif dbcorrdb__STAT1__ENCSR000FAU_1__m1 ('STAT1 (ENCSR000FAU-1, motif 1)'; q-value = 0.000484)	frozenset({'weight>90.0%', 'activating', 'hg19-500bp-upstream-7species.mc9nr'})	[('IFI6', 3.360189530975187), ('ISG15', 28.347112461478964), ('DDX58', 9.731296773453696), ('IFIT1', 13.172780154185377), ('BBX', 1.7463452511610214), ('MX2', 9.885537126525989), ('EPSTI1', 3.615003383733121), ('IFI44', 1.0042631619543372), ('SAMD9L', 1.2005530773678297), ('SIX1', 1.295989490575172), ('IFI44L', 31.49146409504123), ('OAS2', 6.942112429696885), ('MX1', 14.62660163957033), ('SAMD9',…	4626
STAT1	dbcorrdb__STAT2__ENCSR000FAT_1__m1	0.10276859113672872	6.754919471834176	0.000341	1.0	motif similar to factorbook__STAT2 ('STAT2'; q-value = 0.000341) which is directly annotated	frozenset({'weight>90.0%', 'activating', 'hg19-500bp-upstream-7species.mc9nr'})	[('ISG15', 28.347112461478964), ('WLS', 1.0895378107907563), ('IFI6', 3.360189530975187), ('EPSTI1', 3.615003383733121), ('IFI44L', 31.49146409504123), ('MX2', 9.885537126525989), ('PARP14', 3.980539292253941), ('DDX58', 9.731296773453696), ('OAS2', 6.942112429696885), ('MX1', 14.62660163957033), ('BBX', 1.7463452511610214), ('RPS14', 5.498432218835301), ('IFI44', 1.0042631619543372), ('PLSCR1', …	4939
STAT1	hocomoco__STAT1_HUMAN.H11MO.1.A	0.10790418595861287	7.21794296354066	0.0	1.0	gene is directly annotated	frozenset({'weight>90.0%', 'activating', 'hg19-500bp-upstream-7species.mc9nr'})	[('ISG15', 28.347112461478964), ('IFI44L', 31.49146409504123), ('DDX58', 9.731296773453696), ('IFI6', 3.360189530975187), ('PARP14', 3.980539292253941), ('BBX', 1.7463452511610214), ('IFIT1', 13.172780154185377), ('MX2', 9.885537126525989), ('IFI44', 1.0042631619543372), ('MX1', 14.62660163957033), ('SAMD9', 1.9173866406817317), ('SP100', 3.0582935246088283), ('SIX1', 1.295989490575172), ('OAS2',…	2591
STAT1	taipale__IRF3_full_NNRRAAAGGAAACCGAAACTN_repr	0.09410375129925352	5.973700443508794	0.00022400000000000002	1.0	gene is annotated for similar motif dbcorrdb__STAT1__ENCSR000FAU_1__m1 ('STAT1 (ENCSR000FAU-1, motif 1)'; q-value = 0.000224)	frozenset({'weight>90.0%', 'activating', 'hg19-500bp-upstream-7species.mc9nr'})	[('ISG15', 28.347112461478964), ('IFI44', 1.0042631619543372), ('PARP14', 3.980539292253941), ('DDX58', 9.731296773453696), ('SAMD9', 1.9173866406817317), ('EPSTI1', 3.615003383733121), ('MX1', 14.62660163957033), ('IFIT3', 7.6619157709687284), ('IFI6', 3.360189530975187), ('SAMD9L', 1.2005530773678297), ('TRIM34', 1.7003936266549642), ('GLRX', 1.5540282248471031), ('SP100', 3.0582935246088283), …	4253
[truncated: 4,080 more rows]
